# Supplementary material for: Suppression of Spry1 reduces HIF1α-dependent glycolysis and impairs angiogenesis in BRAF-mutant cutaneous melanoma
Source: J Exp Clin Cancer Res. 2025 Feb 14;44:53. doi: 10.1186/s13046-025-03289-8 (PMC11827140; doi:10.1186/s13046-025-03289-8)
Supplement: Supplementary file 6 — Supplementary Material 6. [file 13046_2025_3289_MOESM6_ESM.xlsx]

## Sheet: Table 1A
Supplementary Table 1A: List of Spry1 interactors identified in Mel 272 cell line
Gene Symbol	Student's T-test Difference	Student's T-test p-value
MIB1	2.53721	1.98546e-06
TUBG1	1.41774	4.05654e-06
GRAMD4	3.22464	1.04067e-05
SEC16A	1.54938	3.15707e-05
PIK3CB	0.739299	3.37653e-05
NEK9	1.24462	4.92579e-05
USF2	3.46041	6.47322e-05
KLHL5	1.57735	0.000100538
TECR	0.520461	0.000102016
SYNCRIP	0.23049	0.000109167
PICALM	0.700443	0.000125856
SPRY1	3.24515	0.000135319
INTS7	0.977207	0.000146795
RACGAP1	1.18192	0.000148823
L2HGDH	1.16666	0.000166433
KTI12	0.648955	0.00017978
MAP1S	3.43126	0.000223144
APOOL	1.09843	0.000240722
VPS33B	1.2201	0.000259668
SLC35E1	0.844716	0.000261751
TUBB6	0.631796	0.000309645
TREX1	1.97031	0.000325387
XRN2	0.30543	0.000398991
TBRG4	1.17542	0.000472048
CLASP1	1.35502	0.000480086
HNRNPUL1	1.01748	0.000487449
TOMM22	1.51492	0.000607487
HDLBP	0.562339	0.000628342
DIS3	0.616594	0.000669114
CDK2	0.762108	0.000723918
SSR3	0.584518	0.000740268
SRRM2	1.70573	0.0007653
C19orf52	0.341779	0.000822962
USF1	3.10793	0.000862977
PCM1	2.09011	0.000979935
STK3	1.74998	0.000981651
NONO	0.294569	0.000982423
RPL23	0.913844	0.00103175
PNN	0.481589	0.00108988
CLINT1	0.567122	0.00110667
MRPL27	0.973877	0.00112308
RPS15A	0.607566	0.00114676
C8orf33	1.06197	0.00116804
ZC3H13	1.28998	0.00121739
TUBB3	0.515876	0.00126309
CLK2	1.5596	0.00126498
PAK2	0.377106	0.00131323
SHROOM2	0.476345	0.00135136
KIAA1328	1.69559	0.00136886
NKRF	0.994188	0.00137891
ORC1	2.83498	0.00144407
TAP1	0.937987	0.00145195
ATP6V1H	0.390205	0.00148205
ARL1	0.630466	0.00157881
ERLIN2	1.10468	0.00158693
RPL24	0.361192	0.00164902
PSMD6	0.354591	0.00165882
RPL31	0.214868	0.00168665
MMGT1	1.104	0.00171616
RPL6	0.335565	0.00171939
CCDC77	1.93849	0.00177493
SPCS2	0.516192	0.00182077
LDHA	0.450972	0.00189078
NOP58	1.17992	0.00198188
PAM16	0.527858	0.00205214
CENPF	2.14459	0.00212573
PDCD6IP	0.72021	0.00223647
PRPF6	0.533507	0.00228184
SEC24B	0.977502	0.00251743
NUP153	0.752254	0.00254654
TUBA1B	0.508567	0.00257509
SCFD1	0.586051	0.00272392
NDUFS6	0.361066	0.00282174
USP9X	1.34392	0.00282285
ZFP28	2.24282	0.00284764
RPL26	0.315434	0.00289082
DCTN1	0.623022	0.00299862
MATR3	0.426941	0.00302091
TRIP12	0.53093	0.00309578
SEC61A2	0.821344	0.00316079
STK4	2.06584	0.00317071
COPG1	0.492936	0.00320629
PMEL	1.38182	0.0032143
PFKL	0.348076	0.00324686
CSNK2A1	0.95388	0.00329116
CEP131	2.17366	0.00346317
TNK2	1.3807	0.00346778
FMN1	0.83349	0.00350762
CLTC	0.539528	0.00384577
PRPF4B	1.61683	0.00388356
RBM14	0.495315	0.00402903
RPL37A	0.32995	0.00404963
PLEC	0.581768	0.00408417
EHD1	0.423428	0.00413969
UTP18	1.02914	0.00417488
SLC25A3	0.425506	0.00421025
TBC1D31	1.39472	0.00422974
RPL9	0.382715	0.00426566
RHOG	0.315522	0.00434114
POLR1C	0.401689	0.00436994
LARP4	0.947614	0.00444204
EEF1E1	0.321434	0.00461856
RRP8	0.700457	0.00511974
CECR5	0.934839	0.00516933
FAM120A	0.700772	0.00563834
RPLP1	0.422138	0.00570041
SON	1.30275	0.0057121
LZTS1	0.842074	0.00584944
DNAJC10	1.12204	0.00585775
HSPA6	0.65977	0.00609949
ATP2A2	0.630902	0.00611598
LRRFIP1	0.126262	0.00612161
ELOVL5	0.931771	0.00617529
SSR4	0.497896	0.00617658
MRPL22	0.403116	0.00619444
TMEM109	0.380607	0.00645601
AP1M1	1.00481	0.00661993
RPS11	0.403186	0.0066397
SNX4	0.608948	0.00680567
ARHGEF2	0.508224	0.00713609
ATP1A1	0.327424	0.00729989
RPL15	0.325217	0.0073618
PLEKHA5	1.61474	0.00747667
AIMP1	0.56258	0.0074851
LAMTOR1	0.175711	0.00779911
HK1	0.478644	0.00787722
TOP1	0.850483	0.00801243
SEC24C	1.05534	0.00809244
STOM	1.22431	0.00809443
PSMD14	0.355193	0.00818831
TWF2	0.594803	0.00824336
EIF4G1	0.341182	0.00830529
RPL8	0.299296	0.00845776
QKI	0.982489	0.00865623
EIF3D	0.895357	0.00873651
PEO1	0.842229	0.0087974
SNX2	0.368247	0.00881461
CSNK1E	0.442476	0.00891763
PCK2	1.44733	0.00899048
CEP170	1.23459	0.00906444
AIMP2	0.46267	0.00931439
TBC1D15	0.981325	0.00958164
MCM7	0.78655	0.00968888
IMMT	0.402261	0.00969954
NDUFB8	0.67195	0.00976635
PPP2R5D	0.638632	0.00999406
COG1	0.2782	0.0103243
SUGP2	1.45024	0.010374
UQCRC2	0.370154	0.0104235
DDX54	0.439598	0.0104707
SMARCA5	0.382185	0.0105105
ITPR3	1.11856	0.0105874
PRKDC	0.703733	0.0107585
HNRNPR	0.557124	0.0107732
RAB5C	0.253723	0.0108423
ATXN2	0.93259	0.0109226
HSPA9	0.283921	0.0111372
TUBB4A	0.404947	0.0111771
TUBB	0.605535	0.0112387
CTNND1	0.524229	0.0112388
PELO	0.754306	0.0113376
UBE2N	1.13593	0.0113694
OPA1	0.430059	0.0113835
SLC25A22	0.699698	0.0116259
SLC25A6	0.632112	0.0117674
DNAJA3	0.697382	0.0119198
COPB2	0.198123	0.0119205
ERLIN1	1.57067	0.0120721
YARS	0.502538	0.0125199
HSPB1	0.365872	0.0126206
RPL12	0.323508	0.012712
PGAM5	1.75376	0.0127264
PRPS1	0.647862	0.0128844
VPS16	0.554331	0.0129364
XPO1	1.05712	0.0129605
RPL28	0.396602	0.0129613
ADRM1	0.203906	0.0132115
IDI1	0.58377	0.0133519
RNPS1	0.773629	0.0135323
GCN1L1	0.583961	0.0135332
NUP93	0.577649	0.013695
QIL1	0.382318	0.0137212
CUL4B	1.04236	0.013839
NUP205	0.441979	0.0139485
TRA2B	1.44994	0.013985
COPB1	0.567396	0.0140685
DNAJC19	0.470599	0.0140757
RBBP6	1.09058	0.0141029
SLC25A10	1.23586	0.0142553
RAN	0.540651	0.014369
COLGALT1	0.365537	0.0143743
H1FX	0.544122	0.0145144
CAD	0.470342	0.0145985
DARS	0.497259	0.0146707
EPRS	0.563211	0.0146875
NUP107	0.940428	0.0148009
CDC5L	0.775381	0.0148362
DYNC1LI2	0.394406	0.0149102
GPAA1	0.706105	0.0149587
ATP5A1	0.390534	0.0150525
PSMA5	0.28041	0.0150801
DDX50	1.00081	0.0151293
TSG101	0.866869	0.0151528
SRRT	0.809154	0.015329
ARCN1	0.550042	0.0155081
DHX9	0.43266	0.0155372
FARSA	0.231347	0.0155446
EMD	0.476166	0.0156265
RPS3A	0.366771	0.0157472
ACIN1	0.841966	0.0160321
FEN1	0.424463	0.0161633
TFRC	0.537773	0.0161786
NCLN	0.535428	0.0163937
PCDHGB7	0.0965986	0.0166486
ALDH18A1	0.599794	0.0168015
RPL5	0.482892	0.0168329
MRPL41	0.222878	0.0168687
TUFM	0.313781	0.0170401
ZNF326	1.11768	0.0172118
RUNX3	1.37347	0.0174721
USP14	0.532528	0.0174831
HNRNPUL2	0.479593	0.0175342
MAPK1	0.392813	0.017727
DYNC1H1	0.496076	0.017782
TRMT10C	0.547961	0.0178701
HUWE1	0.622026	0.0180197
COPA	0.461676	0.0180457
HIST1H2BH	0.428428	0.018181
GNAI2	0.288416	0.0182811
RPS9	0.436919	0.018391
RPL10A	0.361179	0.018535
ZNF638	0.806049	0.0185436
PIR	0.99016	0.0187361
MRPL23	0.790251	0.0187738
RFC1	0.61956	0.0188598
ACAD9	0.515179	0.0188711
RPS6	0.410945	0.0190496
OGFR	0.23747	0.0190608
SLC25A5	0.643297	0.0191173
ILVBL	1.28074	0.0192784
ZFP91	0.338037	0.0192953
P56181-2	0.513933	0.0192995
RPL7A	0.328274	0.019932
RBM28	0.460777	0.0201195
TUBGCP2	0.885966	0.0202452
MRPL11	0.194976	0.0202622
PCBP2	0.390062	0.0203104
RPL14	0.413672	0.0203389
ZFR	0.634805	0.0204661
FAM98A	0.296643	0.0207032
SMARCC2	0.988763	0.0207177
RPN2	0.475131	0.0207661
RPL35A	0.651979	0.0210227
DPM1	1.04175	0.0210317
RPS14	0.344732	0.0212319
MMTAG2	0.50587	0.0212367
NDUFS7	0.46143	0.0214142
LUZP1	1.14854	0.0214665
FLNA	0.490078	0.0216628
NEDD1	0.510941	0.0217361
SLC25A1	0.86407	0.0217786
HMOX2	0.629063	0.0218607
ACSL3	0.548337	0.021982
ATP6V1A	0.348269	0.0221279
MRPS18B	0.677078	0.0221324
PRKCD	0.585952	0.0222167
AP3B1	1.04542	0.0223315
CANX	0.419381	0.0224079
HSPA5	0.557976	0.0224275
ST13P4	0.572696	0.0224665
RPF2	0.606939	0.0224921
SNRPD3	0.483641	0.0225568
CCDC12	0.553191	0.0226076
DDX47	0.61092	0.0227279
NUP35	1.12603	0.0228083
GULP1	0.560501	0.0228827
ETF1	0.281062	0.0229373
CLPP	0.48085	0.0234427
HNRNPM	0.336978	0.0236638
NKTR	0.484883	0.0237172
HNRNPU	0.339619	0.023724
UBR4	0.453589	0.0240257
AHCTF1	0.402925	0.0240567
RPS6KA5	0.990495	0.0243793
NDUFS8	0.408321	0.024795
RPL11	0.406774	0.0248117
SMC1A	0.604892	0.0248499
IARS	0.666169	0.0248586
MRPS23	0.322489	0.0249763
CAND1	0.349212	0.0249813
RAD50	0.642124	0.0249924
XRCC5	0.408804	0.0252314
HGS	0.196598	0.0254752
PRPF19	0.672219	0.0256977
TRIM56	0.82764	0.0257176
DHX36	0.772951	0.0259197
RPS3	0.381374	0.0259546
RPL4	0.350067	0.0263419
CSE1L	0.439296	0.0263811
RASSF3	1.07651	0.0265458
TRIM2	0.699105	0.0267518
RRP1B	0.355219	0.0269218
TIMM50	0.419135	0.0269832
SNRPE	1.24338	0.0270177
HCFC1	0.904123	0.0272242
CKAP4	1.23269	0.0272366
RPL10	0.576297	0.0273576
UFL1	0.689193	0.0277687
GNL1	0.434852	0.0277734
STAT1	0.638038	0.027848
RPS13	0.460141	0.0280076
ATP6V0A1	0.783685	0.028136
NDUFS3	0.464192	0.0282644
KARS	0.253974	0.0282926
HSP90AB1	0.201191	0.0284806
PSMC5	0.34796	0.0284834
MRPL15	0.58887	0.0284939
RBM15	0.922642	0.0285645
RPS16	0.365402	0.0285766
UBE3A	0.2688	0.0289824
MTDH	0.410208	0.0290652
PABPN1	0.238922	0.0290671
ATG9A	0.759295	0.0298613
TROVE2	1.00024	0.0301126
ATP5C1	0.652122	0.0305096
NDC1	0.950917	0.0307045
LSM12	0.354703	0.0309172
PSMD3	0.557848	0.0309596
EHD4	0.793125	0.0309642
HIP1	0.649857	0.0309818
TMEM43	0.548323	0.0310466
TRIP6	1.03862	0.0311461
PRKACB	0.556727	0.0312174
DDX6	0.664101	0.031405
TRIM25	0.334968	0.031527
EYA3	0.720801	0.0317802
Q70UQ0-4	0.512259	0.0319132
PLP2	0.400593	0.0320738
BZW2	0.504671	0.0322329
HIBADH	0.693817	0.0323709
RPS4X	0.209458	0.0324267
RPL27	0.401468	0.0325476
SKIV2L	0.898945	0.032766
IPO4	0.880065	0.032827
NOP56	0.495454	0.0329029
VDAC1	0.412957	0.0333929
NDUFS1	0.364545	0.0335264
PNPLA6	0.852336	0.0336124
RPS8	0.237691	0.0336761
FIP1L1	0.902512	0.0339003
HSPD1	0.143956	0.0340256
HP1BP3	0.369813	0.0343647
EMC1	0.940926	0.0348444
FLOT1	1.14539	0.0348458
TARDBP	0.368723	0.0349151
CENPB	1.22253	0.0350006
SLC16A6	1.1114	0.0351805
CCDC47	0.534816	0.0353112
PLIN3	0.523315	0.0353604
SCAMP4	0.976868	0.0354188
EEF1A1	0.467783	0.0355515
FRG1	0.809264	0.0357152
IGSF8	1.01983	0.03572
SRP14	0.351856	0.0360199
XAB2	0.926365	0.0360993
EIF2AK2	0.499214	0.036193
UTP14A	0.523293	0.0362325
RARS	0.505025	0.0363425
INTS1	0.429784	0.0364355
ACADM	0.512301	0.03646
SDCBP	0.286555	0.0365056
RFC5	0.567895	0.0368268
MLF2	0.329007	0.0368499
SLC16A1	1.11377	0.0368732
AHCY	0.223486	0.0370562
EIF2B4	0.424008	0.0372675
NUP214	1.04578	0.0372918
DDX39B	0.43343	0.0373155
AP1S2	0.910061	0.0375012
NUMA1	1.15538	0.037609
GNB2L1	0.425373	0.0378758
PRDX4	0.51626	0.0379659
SERPINH1	0.295682	0.037974
CBR1	0.278038	0.0379824
MCM4	1.02007	0.0380173
TMPO	1.54804	0.0383316
MRPL24	0.874276	0.0385027
RPL34	0.234867	0.038633
QARS	0.381556	0.0388588
CLN6	1.00855	0.0388758
MYO1C	1.05973	0.0391603
KHDRBS1	0.248634	0.0394186
KIFC1	0.942053	0.0395298
LARS	0.699028	0.0395644
MKI67	1.83784	0.0395977
USP36	0.612421	0.0398181
INTS12	0.84481	0.0402297
PSMA8	0.648915	0.0403459
YBX3	0.581975	0.0403941
AHSA1	0.715743	0.0404958
ARF4	0.726771	0.0404987
IPO7	0.651986	0.040514
ABCD1	1.12089	0.040622
XRCC6	0.372255	0.0409285
YME1L1	0.527721	0.0409354
P4HA1	0.424451	0.0409688
DDX3X	0.357616	0.041346
SMCHD1	0.722126	0.0416706
SRP9	0.314274	0.0417629
MRPL57	0.340469	0.0418027
KTN1	0.868543	0.0419855
RAB14	0.572358	0.0420446
TEX264	0.348108	0.0421935
KRBA1	1.58817	0.0422381
VAT1	0.656527	0.042453
TTYH3	0.494154	0.0427006
CCDC138	0.737688	0.0427509
PRRC2A	1.11285	0.0427979
LONP1	0.641505	0.0429782
NDUFA13	0.536465	0.0434567
ASPH	0.783766	0.0434754
EIF3F	0.777896	0.0437808
STAU1	0.539962	0.043817
ASNS	0.883118	0.0438235
MRPL44	0.902649	0.043993
TNPO1	0.272513	0.0444219
SUN2	1.1839	0.0448948
PRPF3	1.00045	0.0453111
EIF4A1	0.414252	0.0456778
IDH3B	0.414504	0.0464001
ATP5B	0.379124	0.0474765
GFPT1	0.566518	0.0475094
SLC27A3	1.88155	0.0475966
PRPF31	0.716383	0.0481678
MT-CO2	1.30777	0.0483315
MRPS21	0.770613	0.0484183
STX7	0.459822	0.04874
PIP4K2A	0.6801	0.048783
RPS23	0.31468	0.0488038
ZC3H15	0.851696	0.0489881
GRSF1	0.331904	0.0490855
IGHV1-3	0.285145	0.0495873
PRAF2	0.977443	0.0496099
MRPS31	0.978907	0.0498444

## Sheet: Table 1B 
Supplementary Table 1B: List of Spry1 interactors identified in Mel 593 cell line
Gene Symbol	Student's T-test Difference	Student's T-test p-value
PCM1	3.68253	0.00181959
SPRY1	3.31872	2.1803e-05
MAP1S	3.21742	8.36037e-06
USF1	3.17658	0.000435298
GRAMD4	3.13008	1.30308e-05
USF2	2.58465	0.0315939
MIB1	2.33432	0.00521176
CLK2	2.18339	0.000154642
ORC1	2.13966	0.00197411
ZC3H13	2.1303	0.000387004
KIAA1328	2.11241	0.000175416
ROCK2	2.0762	0.000856365
SRRM2	2.07299	6.36226e-05
TNK2	1.98312	0.000150089
TREX1	1.96938	0.0010582
CEP131	1.96534	0.00215542
CENPF	1.94267	0.00758441
PGAM5	1.9271	0.00421478
COL13A1	1.85106	0.000611856
KRBA1	1.82698	0.00011232
BAG2	1.7912	0.00488159
ZFP28	1.7644	0.000287385
SSX2IP	1.70858	0.000218395
TMEM109	1.70583	0.000279644
WTAP	1.6613	6.90344e-05
PUSL1	1.65457	1.87921e-06
COIL	1.62631	0.00227601
TRA2B	1.62025	0.0120225
PMEL	1.61757	9.35542e-05
STK4	1.60944	0.000579129
PPP1CA	1.5998	6.55099e-07
CAV1	1.58851	0.0104061
DKC1	1.55106	0.00627211
TBC1D31	1.54978	0.00455555
PPIG	1.53846	0.000336915
CCDC138	1.53799	0.000720681
CSNK1D	1.53484	0.000784863
ESYT2	1.52386	0.0361749
USP9X	1.50202	0.00952461
SRSF7	1.48038	0.000973748
CCDC77	1.4635	1.11198e-05
SPRY4	1.3939	0.0330563
CPT1A	1.39207	0.00156888
KLHL5	1.36929	2.62851e-05
PRPF38B	1.32779	0.0481849
ACIN1	1.30886	0.000602191
STK3	1.28434	0.00853125
PRPF4B	1.21857	0.000322405
EBP	1.18183	0.00885482
DNAJA3	1.17726	0.0021009
BOP1	1.17681	0.00159261
SLTM	1.17243	0.0321577
KIAA0753	1.16446	0.000836006
RPL23	1.15672	0.00841722
MLF2	1.14494	0.00557546
TOMM22	1.13788	0.00024676
ITPR3	1.12426	0.00241813
SRRM1	1.102	0.000355393
FMN1	1.07889	0.000131409
IGHA2	1.04813	0.000314179
NKTR	1.02671	0.0320485
CCDC14	1.026	0.000123398
STOM	1.02581	0.00783877
APOOL	1.0238	0.000559201
AKAP9	1.00204	0.00551527
SMN1	1.00101	0.0134512
TSG101	0.996421	0.00910218
TTLL5	0.994969	0.0435578
PDK3	0.994932	0.00650424
ILK	0.984014	0.00474412
RBBP6	0.964894	0.00185746
LUZP1	0.956555	0.00227026
ATP6V0A1	0.940141	0.00891478
MARS	0.93854	0.00214607
CPVL	0.931317	0.01134
MRPL27	0.921136	0.0364009
DNAJC13	0.915925	0.0327784
SFXN4	0.915188	1.24688e-05
NOLC1	0.91243	0.00139233
AGAP3	0.908342	0.0452372
WDR90	0.90099	0.0385942
LPCAT2	0.890922	0.0478246
SON	0.882399	0.0325593
LUC7L3	0.877173	0.00188444
RANBP10	0.869636	0.00428984
AP3B1	0.84744	5.63317e-06
PEO1	0.836852	0.00265076
COTL1	0.810651	0.00998711
NOP58	0.805124	0.0418465
TMEM214	0.797971	0.00483232
SLC22A18	0.793749	0.00901628
HNRNPUL2	0.791932	0.0127034
AGPAT6	0.79018	0.0152436
FIP1L1	0.788636	0.000221261
CEP170	0.783035	0.00423037
POM121C	0.779579	0.0342153
ERLIN2	0.778614	0.0379505
EHD1	0.76187	0.0363362
FLOT1	0.760607	0.026974
TMEM209	0.75281	0.022805
PFKM	0.750778	0.0103247
TRIM56	0.749733	0.00913995
PDCD6IP	0.749051	0.000123919
SLC25A13	0.747106	0.0439859
MYO1B	0.740801	0.000753511
NDUFA6	0.735401	0.041036
STX5	0.71493	0.0147761
DNAJC10	0.713675	0.0021437
ATXN2	0.713056	0.0431928
ATP6V0D1	0.704892	0.0227882
DDX50	0.701905	0.0279713
CTPS1	0.689624	0.0398586
AUP1	0.682578	0.0250147
MB21D2	0.682463	0.0493176
FAF2	0.670515	0.0252612
SLC16A1	0.664967	0.00962204
VAMP2	0.663187	0.0176913
SKIV2L	0.660763	0.0207678
TUBG1	0.655758	0.0249973
GPAA1	0.654242	0.0292183
UQCRQ	0.651465	0.00351843
NTPCR	0.650941	0.0346771
SLC25A12	0.649675	0.0345328
KTI12	0.647441	0.0103983
IPO4	0.645108	0.00546384
SDCBP	0.644395	0.02544
IARS2	0.642841	0.015649
ABI1	0.641256	0.0342231
CCDC61	0.621507	0.00248162
PICALM	0.620603	0.012862
CPSF7	0.620102	0.0113484
NDUFB8	0.619514	0.0405791
CTNNB1	0.618975	0.00985752
LRRC59	0.61196	0.0439847
RBM25	0.611378	0.0235218
ASPH	0.607067	0.00758901
PTPN23	0.603184	0.0192417
TUBB2A	0.598046	0.0477385
TBL2	0.595552	0.0326112
VPS35	0.5927	0.00539349
P15170-3	0.591348	0.040436
DHX30	0.586586	0.00719745
SLC25A22	0.578595	0.0360857
PPM1F	0.573476	0.0198234
GRSF1	0.561668	0.0485729
AKAP8L	0.56047	0.0436519
NBAS	0.557257	0.0122538
TMEM57	0.554437	0.0245139
SNX4	0.546262	0.00134838
ARHGEF2	0.542427	0.0136127
DPM1	0.541688	0.00975611
TUBB4A	0.540613	0.034605
BAZ1B	0.539014	0.0333501
CLTC	0.538833	0.0192649
ATL3	0.537871	0.022777
HM13	0.533677	0.0105331
LARP1	0.530925	0.0247972
PI4K2A	0.528707	0.00690756
P4HA1	0.525554	0.0443077
ACOT9	0.524861	0.0190341
TMEM43	0.523098	0.000671708
TRIM25	0.514891	0.0363953
PMVK	0.512154	0.0387582
MTOR	0.511237	0.00645476
AP2M1	0.505631	0.000108058
CTNND1	0.50543	0.0469202
LUC7L2	0.500076	0.0156392
LETM1	0.498922	0.0138045
HIGD1A	0.497404	0.0203304
RBX1	0.493706	0.038159
NEDD1	0.491159	0.0125728
RNPS1	0.487893	0.013909
PSME2	0.479545	0.0377403
HADHB	0.477886	0.0329783
ATAD3A	0.477495	0.0130562
ATP2A2	0.476201	0.03132
NOP16	0.471411	0.0448782
NOP56	0.468108	0.0163291
SFXN3	0.465452	0.0432243
SENP3	0.461265	0.00633231
SLC25A11	0.460926	0.0499968
UQCR10	0.460742	0.0317102
PRKAR2A	0.459883	0.045217
FAM98A	0.457847	0.00833486
TOP1	0.453203	0.0349949
NDUFA12	0.449186	0.0108727
OPA1	0.449014	0.0285863
ZC3H15	0.448969	0.00341776
COLGALT1	0.44209	0.00223267
S100A6	0.438184	0.0285335
MED4	0.431397	0.000488947
TUBB6	0.4302	0.0065403
RAB1A	0.426973	0.0327945
TOR1AIP1	0.425896	0.000252073
RETSAT	0.425451	0.0152063
RPS15A	0.424937	0.00640535
PTRH2	0.424607	0.0425365
STAU1	0.424222	0.0136768
SCCPDH	0.420533	0.0056514
PNO1	0.420384	0.0077621
SSR3	0.42018	0.00215876
P56181-2	0.419875	0.0246148
NDUFA13	0.415611	0.00506793
TWF2	0.415133	0.0374971
ESYT1	0.414173	0.0498384
PRKACB	0.413947	0.00740558
NSUN2	0.413391	0.0137666
MRPS21	0.412193	0.0363584
ARL8B	0.408691	0.0305516
TMEM41B	0.407775	0.0331301
DNM2	0.402036	0.0177508
ATP5C1	0.402015	0.00266389
PRPF6	0.39911	0.00693283
COPB1	0.397905	0.0286068
SLC25A3	0.395809	2.15635e-05
CERS2	0.395721	0.0287389
RAB38	0.393175	0.0159342
ADAR	0.392873	0.0411038
MATR3	0.390313	0.0277064
ATP6V1H	0.387998	0.0170867
RPS2	0.386561	0.0152021
MRPL44	0.384811	0.0103665
NUP214	0.384057	0.00929397
NKRF	0.382582	0.00958844
NDUFS7	0.382564	0.0169661
MRPL24	0.380996	0.00188997
CDK2	0.380068	0.000338429
PDCD6	0.378438	0.0191749
TECR	0.378214	0.00530542
RPS6KA5	0.377609	0.000382053
BCAP31	0.376325	0.0255639
THEM6	0.376068	0.00880094
SMARCC2	0.371913	0.0018704
YIPF5	0.370683	0.048013
STT3B	0.369442	0.00940244
DDX6	0.368896	0.0421574
NDUFS6	0.364547	0.000625972
OGFR	0.363176	0.0350915
RAB10	0.362897	0.0475562
GNB2L1	0.360814	0.0171806
INTS12	0.360499	0.0145996
BAX	0.359383	0.0274539
DDOST	0.358086	0.0302931
SCAMP4	0.356964	0.00375503
RPL13A	0.356528	0.00201717
RPS3	0.355544	0.0130026
AK4	0.352491	0.0414563
SLC25A6	0.351627	0.00629618
RPS16	0.351544	0.00350631
NDUFC2	0.350843	0.045846
ACADM	0.350017	0.0107384
TUFM	0.347836	0.0209425
CSK	0.345496	0.0359014
EIF2B4	0.34526	0.0403687
RAB1B	0.344611	0.00325695
MAPKAP1	0.343042	0.0496244
RPL38	0.341181	0.0250133
DDX47	0.340845	0.000904941
COX4I1	0.340329	0.0453388
PNN	0.338795	0.00381462
PRKDC	0.338362	0.00400226
UTP14A	0.33514	0.00396837
RAD50	0.334479	0.0205872
CDC5L	0.334307	0.00658457
GFPT1	0.334295	0.0166097
SMARCA5	0.332603	0.0136945
ATM	0.332559	0.0403048
HSPA6	0.332114	0.000328701
DHX15	0.332049	0.0203772
RAB14	0.33196	0.000438075
RPL37A	0.33086	0.0281481
SRSF3	0.330241	0.0406433
LARS	0.329173	0.0278422
GOLT1B	0.328272	0.0030209
NUP205	0.325667	0.0306804
RALY	0.324697	0.020934
RPP30	0.324277	0.0458296
RPS9	0.323416	0.00532366
RPS11	0.322807	0.0196833
VPS4A	0.322537	0.0105605
ATP5L	0.320581	0.00184529
NDUFS8	0.320185	0.00915534
LEMD2	0.318886	0.0114683
TUBB3	0.318694	7.57097e-05
VAMP3	0.318614	0.0439868
NDUFS4	0.315846	0.00906451
EIF2S3	0.315806	0.00695845
NDUFS3	0.312479	0.0351378
DDX41	0.310892	0.00179133
HDLBP	0.305932	0.000848866
RPL11	0.303762	0.00700398
GLS	0.297612	0.0286688
RPS13	0.296791	0.00897965
GCN1L1	0.29595	0.0366545
FEN1	0.295639	0.0168327
HSPA8	0.295314	0.00525104
RPS24	0.291873	0.0029811
EIF3D	0.289481	0.0413261
OSBPL10	0.288583	0.0479186
RAB5C	0.286183	0.0217864
RPS3A	0.28528	0.00444744
UQCRC2	0.283641	0.0123218
SLC25A5	0.28188	0.0173413
AIMP2	0.281571	0.027262
RPS7	0.281242	0.035841
UBR4	0.281193	0.0214425
COPA	0.280009	0.0174113
HIST1H1E	0.279665	0.0467402
EIF3E	0.277844	0.0119582
RPL22	0.277551	0.00270812
GCLM	0.274686	2.3477e-05
HNRNPU	0.271524	0.0049057
DYNC1H1	0.266731	0.00507465
TIMM44	0.266578	0.00837443
AP2B1	0.266278	0.0276483
IDH3A	0.264036	0.0482652
UBE3A	0.263687	0.0353364
TUBA1B	0.261461	0.00225145
RPL10	0.260296	0.0134019
RCC2	0.260264	0.0493614
RAB2A	0.259338	0.0398751
DYNC1LI1	0.258092	0.00380124
DARS	0.257688	0.0116131
HIST1H1C	0.257165	0.0471517
TUBB	0.256764	7.15933e-06
RRP1B	0.256426	2.60782e-05
IPO7	0.255792	0.00164519
CYB5R3	0.254226	0.00499154
HP1BP3	0.253588	0.0298053
MRPS15	0.252344	0.00825451
NDUFS1	0.251297	0.0290227
RPL28	0.251244	0.0242239
RPL9	0.250264	0.0115973
RPS15	0.24843	0.0357063
RAB6A	0.247276	0.00628163
NDUFA9	0.246924	0.0155344
RAB11A	0.245885	0.00199215
DNAJC19	0.242996	0.00197837
COPG1	0.242049	0.00967806
RARS	0.240382	0.0133661
MCM7	0.237894	0.00346851
DDX3X	0.237403	0.0225698
STAT1	0.236684	0.00379739
RPL27	0.235994	0.0074456
RDH14	0.23451	0.0124377
KRR1	0.232964	0.0236187
PSMD3	0.231438	0.040663
ABCE1	0.229406	0.00799601
DDX27	0.228776	0.00148794
RPS6	0.223147	0.015075
SRP14	0.221213	0.0476848
NDUFA5	0.219264	0.00186093
ATP5F1	0.218278	0.0125879
SRP9	0.217434	0.00569912
AARS2	0.214377	0.0389097
RPS27A	0.213103	0.00261678
PAM16	0.212814	0.00483849
RAN	0.211756	0.00266097
RPL24	0.210481	0.0279678
RPL14	0.209774	0.0441567
HAX1	0.209265	0.0280824
BZW2	0.207642	0.00184337
COPE	0.202261	0.0305062
RHOG	0.200384	0.00416748
RPL10A	0.199342	0.0156243
NONO	0.198451	0.0440674
CSE1L	0.197996	0.049418
ACAD9	0.1963	0.000944256
HNRNPA3	0.195771	0.0149986
RPL6	0.191275	0.00703873
CLPP	0.1899	0.0359559
NOC3L	0.189772	0.0425671
RBM14	0.189288	0.0281849
LDHA	0.188709	0.0155124
RPRD1B	0.187204	0.0320704
TRIP12	0.186126	0.0133305
TARDBP	0.185256	0.00406186
CCT3	0.184801	0.0440231
RPL17	0.181612	0.0084471
TIMM50	0.181343	0.00145429
RPS14	0.180126	0.0470222
RPL7A	0.179492	0.00167146
SSR4	0.179251	0.00372875
ATP6V1E1	0.175256	0.0242163
ATP5A1	0.173504	0.0165792
CKAP2	0.172878	0.0216749
CLINT1	0.167963	0.036588
RPL12	0.167957	0.0287192
EIF2S1	0.164632	0.0146684
EEF1A1	0.162563	0.0101919
HIST1H4A	0.158476	0.0031892
DDX5	0.156213	0.00829517
HSDL2	0.155018	0.00462748
RPS23	0.152792	0.0049563
RPS8	0.151961	0.0350824
NKAP	0.15156	0.00649159
EEF1E1	0.14977	0.0471525
ACAT1	0.146943	0.0494922
RPS26	0.14596	0.0374971
CBX8	0.145374	0.0192259
DHX36	0.14216	0.0235689
PFKL	0.141023	0.00884698
YME1L1	0.138833	0.00961263
RPL31	0.137739	0.0306695
RPS20	0.135884	0.0156057
EWSR1	0.13297	0.0443924
ACADSB	0.131667	0.00982818
RRP12	0.13158	0.0338326
HK1	0.131558	0.0178229
RAB7A	0.129045	0.0437234
RPL13	0.127256	0.0137441
CCT6A	0.127158	0.0428289
RPL23A	0.125982	0.00912549
CCT7	0.125781	0.000455623
KHDRBS1	0.123968	0.000162477
RPL15	0.123319	0.013893
C11orf98	0.121623	0.0477898
ILF2	0.121126	0.0227519
VDAC1	0.120025	0.033209
RANGAP1	0.118967	0.0051569
MTDH	0.116985	0.0423715
ATP5B	0.115448	0.000940322
RPL8	0.110407	0.0330285
UBA2	0.0985664	0.0268471
DRG1	0.0952832	0.0148818
HNRNPM	0.0808436	0.014474
CCT2	0.0784588	0.0450469
RUVBL1	0.0711325	0.0204671
ATP5O	0.0648767	0.0159258
LDHB	0.0459127	0.00035556

## Sheet: Table 1C
Supplementary Table 1C: List of Spry1 interactors identified in Mel 611 cell line
Gene Symbol	Student's T-test Difference	Student's T-test p-value
PCM1	3.37637	0.000297117
SPRY1	3.3504	6.54072e-05
USF1	2.96343	0.0013429
MAP1S	2.94575	0.000720214
GRAMD4	2.80065	9.94373e-06
SRRM2	2.17423	0.000352751
CLK2	2.13906	0.000494462
CENPF	2.08088	0.00299751
STK4	2.07653	0.000378127
ZC3H13	2.05459	0.000593552
KRBA1	2.03912	5.63984e-05
ORC1	1.98788	0.00735136
BAG2	1.89066	0.00647752
NCKAP5	1.85175	4.63011e-05
USF2	1.77949	0.0467792
NDUFA6	1.73838	0.0077304
SPRY4	1.58431	5.83905e-05
KIAA1328	1.57151	6.12905e-05
WTAP	1.56313	0.000448394
PGAM5	1.55454	2.07673e-05
PPP1CA	1.54952	4.65868e-05
NKTR	1.5463	0.000314356
CEP131	1.5315	0.000953263
MYO1B	1.50413	0.000221519
SRRM1	1.4835	4.97092e-05
BOP1	1.45893	0.00527172
LUZP1	1.44657	0.0109886
MIB1	1.41063	0.00140449
CPVL	1.39078	0.00460905
GULP1	1.38972	0.00479649
SLC22A18	1.3706	0.000566789
APC	1.36148	0.000800558
ZNF622	1.35221	0.0039355
TSPYL5	1.31929	0.0252423
SEPT2	1.28574	0.00124403
KLHL5	1.2827	0.00252014
TNK2	1.27664	0.00842625
USP9X	1.27532	0.0220956
SRRT	1.27166	0.000468454
KIAA0753	1.26191	2.75143e-05
DKC1	1.2541	0.00635507
ZFP28	1.23317	0.034209
TTLL5	1.23288	3.05535e-06
MAGEA4	1.22561	0.040396
PICALM	1.21682	0.00059743
CCDC138	1.19916	0.00219809
SLC4A11	1.19662	0.00451341
ROCK2	1.18547	0.00545895
NDRG1	1.1759	0.024997
CCDC77	1.16037	0.000374936
GPATCH4	1.15271	0.00772132
DIS3	1.14806	5.65718e-05
AGPAT6	1.14226	0.00198326
WDR90	1.14155	0.0451882
PRPF4B	1.09669	0.000282112
TRA2B	1.04722	0.0235416
TBRG4	1.04275	0.0483215
ATP5J2	1.02858	0.0442428
SUMF2	1.01709	0.0144955
EMC4	1.00805	0.00180832
SSX2IP	1.00527	0.00120609
ZC3H14	0.981663	0.00333139
PCBP1	0.971904	0.0048678
RPL18A	0.961391	0.014911
RAB38	0.961169	0.00395144
HLA-A	0.952444	0.0268618
CRTAP	0.94592	0.0193203
SQSTM1	0.939415	0.0248068
UBAP2L	0.927812	0.032858
SRPK2	0.918305	3.62148e-05
TOMM22	0.917176	0.032534
SON	0.906361	0.0186604
CAV1	0.906344	0.00158268
CCDC14	0.891102	0.00180042
DCLK1	0.886927	0.00212017
STK3	0.868599	9.36801e-05
SLC25A4	0.862466	0.0181757
GBF1	0.855164	0.0233587
ATP6V0A1	0.85438	0.00261789
MARS	0.83753	0.0214264
RHOT2	0.83178	0.0128739
MLF2	0.826909	0.0172273
MB21D2	0.825725	0.0090075
TMEM41B	0.820903	0.012614
FMN1	0.82044	6.43559e-05
TRIP6	0.817874	0.00433169
DNAJC10	0.806166	0.00575435
MRPL44	0.803685	0.0122211
UTP14A	0.78182	0.0449489
GDF15	0.774928	0.0123739
IPO8	0.771191	0.0289808
ZW10	0.749481	0.0462193
AKAP8	0.739332	0.0406339
MTOR	0.730578	0.0149473
LETM1	0.729285	0.00112166
DNAJA3	0.721203	0.0100055
RPS27L	0.702957	0.0184865
TOR1AIP1	0.699856	0.0316134
BAX	0.691468	0.022215
SDCBP	0.685245	0.0106915
RBM25	0.679244	0.0124006
ATXN2	0.671742	0.0109462
TMEM57	0.66762	0.00309887
AP3D1	0.667426	0.000198127
SMARCE1	0.662661	0.0080031
TAP1	0.655027	0.0144173
INPPL1	0.653411	0.0429001
CTNNB1	0.649175	0.0269755
SMARCC1	0.64497	0.0289812
NCAPH	0.642318	0.00939329
PUM1	0.639517	0.00733605
SERPINE2	0.638756	0.0477318
PDCD6IP	0.635338	0.000628779
PPIG	0.634638	0.000101484
TROVE2	0.610995	0.00877014
FLOT1	0.610735	0.00605455
NOP2	0.606595	0.0100535
SEC16A	0.598345	0.0365536
LUC7L3	0.587786	6.4272e-06
MMGT1	0.58046	0.0147948
EMR1	0.576158	0.00748729
PPFIBP1	0.57419	0.0254286
TMED9	0.573936	0.0247264
LRRC59	0.573394	0.000612754
SERPINH1	0.570139	0.0376945
GOLT1B	0.566841	0.00953485
CSNK2A1	0.566643	0.00663548
MTA2	0.565591	0.00959609
APOL2	0.561032	0.0311596
ZFR	0.560204	0.0221065
GRWD1	0.548836	0.019412
CEP170	0.531474	0.0471243
TUBG1	0.52444	0.0221848
PRKCD	0.519055	0.000592673
SSR3	0.514856	0.00276192
RECQL	0.512232	0.0239816
CDK5	0.51195	0.00198681
KIFC1	0.505117	0.0400642
PRKACB	0.500266	0.0027573
RPL3	0.50015	0.0431885
PDCD6	0.497979	0.0195579
AUP1	0.496757	0.00687876
SRPR	0.496216	0.0448755
ATP5C1	0.495406	0.0206847
LARP4	0.495036	0.0281023
PSMF1	0.489329	0.034659
TMEM109	0.485972	0.0319969
DDX46	0.479213	0.00267795
SSR4	0.453748	0.0195152
TUBB3	0.451022	0.00016494
VPS4A	0.438811	0.000206069
AKT1	0.430902	0.0391889
DDX6	0.429525	2.13728e-05
PRPF40A	0.428477	0.0168846
STAT1	0.426712	0.000855529
HEATR3	0.423716	0.0283981
STX7	0.423623	0.000247263
GFPT1	0.419477	0.019105
HSPA6	0.417794	0.00617827
RPS24	0.414099	0.000699958
MBOAT7	0.41403	0.0093957
RAB5C	0.413238	0.0231604
CANX	0.409078	0.0367676
IARS2	0.402448	0.00245266
SCAMP4	0.398573	0.0125725
RANGAP1	0.391517	0.00244725
SCO2	0.378722	0.00627595
ARCN1	0.378641	0.000115637
NOP56	0.376139	0.0216331
CSNK1E	0.372512	0.00213044
PYGB	0.371641	0.0227809
COPG1	0.369307	0.000865415
RPL38	0.363793	0.00584001
ATP5L	0.363453	0.0132799
EIF2B4	0.362861	0.0351818
RPS20	0.360466	0.000137958
TRIM33	0.358553	0.0484713
EEF1G	0.358139	0.0403619
SLC25A12	0.357819	0.00282549
ARHGAP1	0.347382	0.0290087
AFG3L2	0.346361	0.0392191
HSPA8	0.343078	0.00376117
TECR	0.34204	4.86767e-05
STAU1	0.337607	0.0104378
AP2B1	0.335249	0.000205274
FHOD1	0.333418	0.0413425
RPS9	0.332834	0.00699054
FAM98A	0.332569	0.000108282
UQCRQ	0.329738	0.0257434
CLINT1	0.329101	0.00153063
EIF3D	0.32732	0.0157623
COX4I1	0.32686	0.0316425
RPL10	0.32657	0.0139063
ZC3H15	0.326278	0.00629655
CTNND1	0.322236	0.000319596
ATP2A2	0.322106	0.00237806
RPL13A	0.317741	0.0115794
NDUFB1	0.317382	0.00431374
HDLBP	0.316879	0.000629487
NCLN	0.316113	0.0309751
ATAD3A	0.315436	0.00339309
DHX15	0.31496	0.00971229
GCLM	0.313071	0.000811389
COTL1	0.312294	0.0205641
GPAA1	0.311939	0.00303856
NUFIP2	0.304471	0.0346847
DHX36	0.303615	0.00250196
XAB2	0.301902	0.0299818
TUBA1B	0.300311	0.000223131
NDUFS7	0.299937	0.0130205
EIF4G1	0.29963	0.0275048
RPS6	0.299153	0.000368872
ARHGEF2	0.297513	0.0367265
TUBB2A	0.293889	0.00236623
HK2	0.293444	0.00532504
IPO7	0.291773	0.0150716
SLC25A11	0.29074	0.00561629
IDH3B	0.289276	0.0148967
RPS16	0.285949	0.0127916
RAB14	0.285729	0.0051375
KPNA2	0.285356	0.00515947
PPM1F	0.282611	0.0433385
UBR4	0.281154	0.000114209
PABPC4	0.280119	0.000904252
DDX5	0.278396	7.62989e-05
DYNC1LI2	0.27839	0.00551957
PRPF8	0.275641	0.0314797
BCAP31	0.273198	0.0101998
ATP5F1	0.272233	0.0211442
BCLAF1	0.272097	0.0350293
YBX3	0.271083	0.0268592
PHB2	0.270335	0.0139971
GANAB	0.267442	0.0464063
ACOT9	0.263025	0.0128413
PC	0.260246	0.0467385
CBR1	0.254197	0.0042584
RAB1B	0.254166	0.026039
RPS25	0.253379	0.0335467
HSPA5	0.250171	0.0124803
HNRNPM	0.249836	0.0126854
CLTC	0.249357	0.0270716
RPL28	0.247202	0.00632938
RPL11	0.246826	0.0248107
RAB7A	0.2457	0.00521236
RPL13	0.245367	0.00854757
SCAMP3	0.244754	0.0473913
ASNS	0.244731	0.00891768
IGF2BP3	0.243407	0.00478389
DDX47	0.242729	0.015198
SLC25A13	0.240644	0.00450231
RPL22	0.240537	0.0420701
RPS11	0.237884	0.00150401
RPL17	0.237667	0.0222632
SEC61B	0.23673	0.000249455
RAB18	0.236435	0.00347578
TCP1	0.235499	0.0397042
TUBB	0.234369	0.00801623
RPS3A	0.233297	0.00741156
EIF4A1	0.232751	0.0152485
MATR3	0.229845	0.00767444
UGDH	0.22748	0.043692
SEC61A2	0.227015	0.0412615
RHOG	0.224491	0.00468709
RAB3GAP1	0.224463	0.0330962
HK1	0.221874	0.0117582
RCN2	0.221618	0.0342212
RPS3	0.221271	0.0443563
COPA	0.220918	0.00168042
RPS13	0.218804	0.00695533
RPL9	0.218314	0.000673019
VAPB	0.217564	0.00761537
RPL7	0.21689	0.0124633
EPRS	0.216581	0.0149033
WARS	0.215963	0.0247177
GNB2L1	0.213749	0.00930878
ACADVL	0.210592	0.00550949
NDUFS8	0.210359	0.0221863
CSK	0.207508	0.00243398
RPL31	0.201771	0.0460273
ACOT7	0.200369	0.0427919
RPS23	0.199314	0.00305629
CERS2	0.197884	0.0235391
SF3B2	0.195696	0.0480293
ABCE1	0.19541	0.0181488
TUBB4B	0.194069	0.00180867
COPE	0.191538	0.0264009
RPL4	0.191452	0.00259504
UQCRC2	0.190885	0.00058761
TUFM	0.189363	0.0160213
RPL24	0.188847	0.00376364
LONP1	0.186749	0.039529
NNT	0.185197	0.00802941
LARP1	0.184342	0.0230262
CCT6A	0.179844	0.0259782
EEF1E1	0.178883	0.0296716
RPL12	0.177983	0.0052944
VIM	0.175811	0.0347917
RPS8	0.174635	0.039369
UBTF	0.174249	0.00312594
RPL14	0.173178	0.00242872
HNRNPA3	0.171225	0.0380034
DDOST	0.170841	0.0258245
RPS4X	0.169768	0.00106395
OGFR	0.167934	0.00282033
EEF1A1	0.166495	0.0180417
QARS	0.165077	0.0453269
NAP1L1	0.163486	0.00758345
CAD	0.160918	0.0471416
RPN2	0.158241	0.0254106
RPL7A	0.156286	0.0030543
CCT8	0.155934	0.0117499
RPS26	0.155423	0.0337166
ATP5A1	0.153769	0.00887641
RPL6	0.153655	0.0340859
EIF4A3	0.153166	0.0214574
TUBB4A	0.152619	0.0466064
IDH3A	0.152585	0.0273899
DYNC1H1	0.152331	0.033451
RPLP0	0.152193	0.0222153
ATP5O	0.146287	0.00491185
RPL10A	0.139483	0.00187705
RPL37A	0.137847	0.00456235
NDUFS3	0.135772	0.0434725
RPL15	0.134084	0.0137153
RPL32	0.133565	0.0031991
RPS10	0.131139	0.0225868
PHB	0.126154	0.0217797
ICT1	0.12505	0.0378583
ATP5B	0.121809	0.0331919
GLS	0.119821	0.0420866
PDIA6	0.113394	0.0260386
ACAT1	0.111982	0.00411643
PCBP2	0.10723	0.00212328
RPL18	0.0822519	0.0448529
CALU	0.0756882	0.0328409
DARS	0.0740794	0.0443517
PABPC1	0.0574492	0.0368546
