# Supplementary material for: Suppression of Spry1 reduces HIF1α-dependent glycolysis and impairs angiogenesis in BRAF-mutant cutaneous melanoma
Source: J Exp Clin Cancer Res. 2025 Feb 14;44:53. doi: 10.1186/s13046-025-03289-8 (PMC11827140; doi:10.1186/s13046-025-03289-8)
Supplement: Supplementary file 7 — Supplementary Material 7. [file 13046_2025_3289_MOESM7_ESM.xlsx]

## Sheet: Table 2
Supplementary Table 2: List of differentially expressed transcripts identified in Mel 593 Spry1KO cells
Gene Name	Fold-Change	FDR
PRKCB	-1446.5	2.92364e-17
BTBD11	-1264.6	1.32443e-16
UGT2B7	-1257.28	1.41e-16
TCEAL9	-924.841	2.49922e-15
PRKG2	-910.272	4.74329e-15
RNF128	-834.442	6.96406e-15
PRPS2	-711.507	1.15234e-18
AGPAT4	-625.214	2.06562e-13
TDRD12	-584.499	4.37491e-13
SPIN3	-504.322	1.77372e-12
CCL3	-486.586	2.72579e-12
TBC1D8B	-451.265	5.24426e-12
MAT1A	-440.708	6.84011e-12
RGS1	-411.832	1.36797e-30
MUC16	-381.771	3.08117e-11
SH3BGRL	-332.852	1.72025e-21
APOBEC3G	-331.018	1.1748e-10
ADGRE4P	-310.733	1.88213e-10
FPR3	-263.036	8.5914e-10
ATP11C	-243.714	4.77172e-13
AL022151.1	-225.179	3.41616e-09
GSPT2	-221.489	1.62504e-09
ADGRE2	-196.087	1.22137e-08
BEX3	-188.209	2.92358e-17
AEBP1	-183.66	8.08985e-09
BEX4	-169.859	4.71408e-08
AIM2	-168.703	1.48355e-08
TSPAN6	-157.507	4.52654e-16
EFEMP1	-151.482	1.49703e-07
CYRIA	-149.308	1.21004e-07
RADX	-147.781	1.06508e-10
OLFM1	-140.405	2.08723e-07
CSMD1	-133.355	9.65101e-08
POU3F3	-130.903	3.77852e-07
LHX4	-126.756	5.41272e-10
AC111000.2	-123.255	6.28075e-07
CHIC1	-115.506	1.10882e-06
COL4A3	-115.488	3.33674e-27
AMPH	-112.878	1.2382e-06
AC073130.1	-109.603	4.33078e-07
AC010601.1	-109.27	1.89602e-06
CDC42EP1	-108.872	1.75103e-06
CDH13	-108.312	4.1641e-22
PNMA8A	-106.409	5.53538e-07
PYCARD	-104.57	2.44169e-06
SRPX2	-103.366	6.9299e-07
HSPB8	-101.635	7.50557e-07
ABCA8	-99.3263	9.04039e-07
MEGF10	-98.3759	9.9483e-07
AL513348.1	-96.974	7.48894e-09
TM4SF19	-95.8	4.51053e-06
DIAPH2	-94.5911	1.05602e-12
PRR9	-92.5191	5.68362e-06
MLC1	-88.3509	8.15898e-06
SPIN2B	-86.7724	9.22547e-06
AP000593.3	-78.6164	4.84347e-06
ATP6V0D2	-78.2554	1.54381e-18
PAPSS2	-77.9931	5.35635e-06
DYDC2	-75.6777	2.61816e-18
PAPPA	-74.4035	7.75199e-06
RBM11	-73.5437	8.04335e-06
AC104009.1	-69.1777	6.30773e-05
HSPB7	-68.4565	5.39119e-05
KBTBD11	-68.2207	1.43729e-05
PDCD1LG2	-68.0499	5.84415e-05
CD34	-63.9687	9.17893e-05
CASP1	-63.6892	5.0224e-60
USP43	-63.3485	8.60474e-05
SYK	-62.9586	9.17893e-05
LINC01622	-62.897	2.23977e-05
SQOR	-60.0025	2.69095e-36
UGT2B27P	-59.6483	0.000158913
ZNF492	-59.1895	0.000150303
ASPA	-57.882	4.10339e-05
PLEK2	-57.4052	0.000199519
NNMT	-56.0347	1.63517e-70
SELENBP1	-55.7538	3.86456e-24
CST7	-55.3041	2.86278e-40
TLX1	-54.1858	5.86514e-05
COL13A1	-53.9443	7.75185e-18
HTN1	-52.5545	6.23636e-12
PGM5	-51.3601	8.20586e-05
MMP1	-51.2105	6.98388e-266
SPRR2D	-50.7356	0.000377103
PANTR1	-49.2696	0.000525267
ACSBG1	-48.5911	0.000117051
DOCK8	-48.4953	7.83404e-17
COL4A4	-47.624	9.44264e-66
TOX2	-47.2016	0.000589228
PIK3AP1	-47.122	1.79702e-21
AP003025.2	-46.99	0.000761111
OCA2	-46.6602	0.000616289
CA14	-45.7078	0.000204549
TMEM71	-44.6115	0.000195269
ZNF671	-44.2326	2.07803e-13
AC024084.1	-41.5711	0.000293246
TRO	-40.7363	0.00141438
AOX1	-39.9182	2.11407e-12
STXBP5L	-39.8859	0.002162
AC079209.1	-38.8281	2.10176e-05
AC091489.1	-38.6381	0.00194181
ABAT	-38.6034	1.17373e-07
TMEM132D-AS1	-38.5337	2.59246e-39
CAMK1	-38.26	1.92183e-05
MNX1	-38.1258	0.000486453
CCDC3	-37.3245	0.000564106
RNF180	-36.5804	0.0028414
RIPOR2	-36.5267	0.00272404
TFF3	-36.5265	0.00317167
GBP4	-36.1721	0.00290047
AC022415.2	-36.1131	0.00314097
IL7R	-35.9048	1.7582e-11
TDRP	-35.6427	2.87908e-07
ITLN2	-35.4842	0.00300894
LDB2	-35.2247	0.00309245
LINC01594	-34.3401	0.00403552
IGFN1	-32.6343	0.00521403
BTK	-32.4827	0.00485673
MBNL3	-32.4715	0.00130464
SPACA3	-32.143	0.00730018
ZNF442	-31.9509	0.00526009
FAT3	-31.4794	0.00674158
LINC00052	-30.5879	0.0074867
MDGA1	-30.569	3.07353e-67
MATK	-30.3953	0.00785468
RTP3	-29.9719	0.00696506
ADRB2	-29.8187	0.000135642
AL034346.1	-29.7116	0.00793848
PCBP3	-29.7116	0.00793848
TEKT5	-29.689	0.00190842
ADCYAP1	-29.6871	0.00837132
AL117327.1	-29.0186	0.00210257
PTPRD	-28.9452	0.00016332
SLC6A11	-28.8861	0.00958844
KIRREL2	-28.6667	0.00895058
ZFP37	-28.3948	0.00926608
ERVV-2	-28.0052	0.0102621
CNKSR2	-27.9395	1.76698e-11
SNCB	-27.874	0.0114856
PADI2	-27.8642	0.00990488
GPR143	-27.4616	0.0109995
LINC02621	-27.3861	0.00307378
FGF5	-27.1518	0.0149203
MYOM2	-26.9632	0.0122819
CHRNA7	-26.7308	0.0035524
SERPINB9	-26.6899	0.0127231
CACNA1C-AS2	-26.5571	0.0124613
LINC02801	-26.5245	0.00373767
AC078905.1	-26.427	0.012663
SYT7	-26.2981	0.0133907
FXYD6	-26.1565	0.013134
TPM1-AS	-25.7554	0.0144104
WNK3	-25.7554	0.0144104
GOLGA2P11	-25.3195	0.0193866
RRAGB	-25.3195	0.0193866
TLX1NB	-25.204	0.0215869
ASCL4	-25.1463	0.00508416
ZNF606	-25.075	0.0188094
SERPINB1	-25.0566	0.019731
LINC01679	-24.8688	0.0182511
SLC30A3	-24.1892	0.0189927
SLC5A8	-24.1892	0.0189927
PCDHB11	-24.0484	0.0191141
AC107886.1	-24.0484	0.0191141
LCE2A	-23.9181	0.0197403
NGFR	-23.9108	3.86955e-83
L3MBTL2-AS1	-23.7385	0.000730141
PCAT19	-23.3745	0.0241999
Z69733.1	-23.2907	0.0231933
IRX1	-23.014	0.0233395
AL512427.2	-22.6113	0.0242868
SSX1	-22.4234	0.00861205
GAGE2A	-21.9462	0.030284
MAL2	-21.7917	2.79995e-12
VCX	-21.691	3.4426e-19
AL035456.1	-21.6725	0.0315413
STAC	-21.4558	0.0358242
NAALAD2	-21.0492	0.0342089
AC234582.2	-20.9043	0.0333799
AC015722.1	-20.8567	0.0103369
AC016587.1	-20.7742	0.034033
DISC1FP1	-20.6985	1.0839e-11
ENTHD1	-20.6735	1.18428e-80
TWIST2	-20.5036	0.0355502
CD1A	-20.3736	0.0368874
VXN	-20.1815	0.0117073
LINC02269	-20.1544	0.0146038
CFLAR-AS1	-19.969	0.041485
AC090371.1	-19.969	0.041485
KRTAP7-1	-19.8328	0.0449215
IDI2-AS1	-19.6676	8.54518e-10
AL356585.4	-19.6314	0.0138316
AP005271.1	-19.6167	0.048271
IFNLR1	-19.468	0.00199839
ZNF503-AS1	-19.2574	1.32308e-08
LINC02260	-19.067	0.0465993
OXGR1	-19.067	0.0465993
RNU6-59P	-18.9275	0.0496137
LTF	-18.796	0.048614
HUNK	-18.796	0.048614
PRKCQ-AS1	-18.6662	0.0496036
SULT4A1	-18.6662	0.0496036
IGF1	-18.5427	0.0187404
PKLR	-18.4241	0.0165928
PURPL	-18.3033	7.72708e-53
ISM1	-18.263	1.1117e-23
GRK3	-18.1525	6.26408e-08
LINC02188	-17.8781	0.0197748
ABCB5	-17.8267	1.01986e-28
KIAA0319	-17.6854	0.0205362
AC006262.1	-17.4176	0.0223437
DUSP8	-17.2795	0.0219403
MYOF	-17.2575	8.1717e-257
AC073130.2	-16.7751	0.00410821
MAP3K21	-16.7534	0.00419542
CD36	-16.2227	1.65875e-34
AC025569.1	-16.1103	5.78335e-05
ASNS	-16.0819	3.66729e-11
ZNF573	-15.9975	0.00554559
AC006213.4	-15.6527	0.0311344
AC006210.2	-15.6527	0.0311344
GLIPR1	-15.5144	1.32493e-54
PLP1	-15.4991	1.47603e-234
DPYSL2	-15.4029	1.99e-70
NUPR1	-15.1489	7.84556e-10
PRKAG2-AS1	-15.0547	0.0384432
ABLIM2	-15.0109	0.00756495
NR2F1-AS1	-14.9361	5.52482e-22
OR4A16	-14.8459	0.0414434
LINC01583	-14.6436	0.0395812
NUTM2D	-14.6406	0.0409902
SERPINA5	-14.539	0.0110818
AC009093.1	-14.4931	0.000945412
ZNF433	-14.4511	4.07153e-15
TMSB4X	-14.438	0.0413529
AC010547.4	-14.3728	0.0415196
KCNMA1	-14.3354	1.22331e-19
ZNF878	-14.3135	0.00961145
CR589904.2	-14.2776	7.71153e-09
CCL18	-14.2567	0.00914988
LINC01694	-14.1629	0.0482705
THBS2	-14.024	0.0104191
ZNF132	-13.8485	0.0105026
EYA2	-13.3986	0.0154648
TGFB2	-13.3703	1.13463e-14
FOXF1	-13.2508	0.0154182
FMOD	-13.2434	0.000266806
CRYM	-13.2273	0.0158815
CCDC141	-13.1313	4.6439e-05
OR2AT4	-13.1284	0.00255491
COL6A3	-13.1144	6.24918e-05
C2orf72	-13.078	0.000522441
ARHGDIB	-12.9828	5.72685e-74
SYNPO2	-12.6522	2.70094e-298
ZNF677	-12.5584	2.28369e-07
NR2F1	-12.3195	5.92142e-08
MYO5B	-12.2278	0.021086
FLI1	-12.169	1.77525e-42
AC207130.1	-12.1571	0.0196822
ZNF702P	-12.129	1.05541e-30
CRIM1	-12.0616	4.96757e-70
AC006213.2	-11.9342	0.0239808
S100A4	-11.8511	5.65839e-22
NLRP3	-11.6565	2.64762e-19
ZNF607	-11.6282	0.0240143
IGSF3	-11.6166	1.70186e-259
FMNL1	-11.5374	0.00471289
MNX1-AS1	-11.2891	0.0278994
HAP1	-11.2557	0.00115179
PTCRA	-11.239	4.34763e-10
MAGEC1	-11.1332	2.68334e-17
AKNAD1	-11.0618	0.029041
NDN	-10.8103	7.49409e-55
AL596330.1	-10.785	5.6739e-07
KCP	-10.7179	0.00752345
PTGES	-10.7123	0.000337169
ASB11	-10.698	1.37891e-15
IL10RA	-10.6637	0.00168912
GNAS-AS1	-10.6422	0.00779882
FAM13C	-10.5882	1.46001e-06
CACNA1C	-10.4951	0.000103574
DKK1	-10.4139	8.58511e-09
NRP1	-10.3994	3.59042e-21
AP001972.4	-10.3645	0.0365206
RNVU1-34	-10.1005	0.000149016
HPSE	-10.0975	1.93743e-17
VCX3A	-10.0768	8.22925e-07
ABCB1	-10.0029	1.28196e-16
SLC7A7	-9.86732	1.37871e-05
CXCL1	-9.84654	2.01948e-12
AP005136.4	-9.74535	0.00335117
KLK6	-9.65887	0.00334155
GABRE	-9.64752	0.0011095
RERG	-9.62285	0.014623
NEURL1B	-9.57064	0.00315665
RNU5F-1	-9.54438	5.57463e-06
RP1	-9.41639	0.00397338
MAGEC2	-9.40909	2.2319e-16
IL24	-9.39865	4.30225e-89
VCX3B	-9.36185	9.6209e-08
CACNA1C-AS1	-9.08531	0.0218678
TCEAL8	-8.97913	6.14758e-103
LINC02620	-8.90359	0.0015236
AC009411.2	-8.89096	0.0197804
COBL	-8.88515	8.07849e-14
TMOD1	-8.72449	5.23636e-08
AC011287.1	-8.68968	0.00674335
TINCR	-8.66297	7.39373e-12
DNAJA4	-8.55164	9.18294e-06
MET	-8.54914	8.07457e-98
CCN3	-8.43125	3.19259e-239
C2CD2	-8.39562	1.91798e-09
AC078777.1	-8.32379	0.00766101
BANCR	-8.26468	2.42093e-07
PDLIM3	-8.23645	2.6545e-48
ACAN	-8.18947	4.34576e-18
AC008991.1	-8.14358	2.22398e-06
PPP1R14C	-8.14163	1.17666e-16
ZNF528-AS1	-8.07946	0.000133579
TNS1	-8.05631	1.42193e-25
AP003175.1	-7.97399	0.0105731
TMEM171	-7.97205	6.23352e-25
PTPRU	-7.93087	9.82597e-11
ZNF563	-7.93084	5.87869e-09
ZNF682	-7.91978	3.16147e-06
TM4SF18	-7.90412	2.65191e-37
ROR1-AS1	-7.71368	0.012133
AL512506.3	-7.70406	0.0472441
AF165147.1	-7.65195	0.0131425
AL162726.3	-7.63071	0.0386228
AC062015.1	-7.56792	0.0418896
ANO1	-7.56513	2.46822e-06
AL159166.1	-7.52998	1.35277e-185
ULBP3	-7.52246	6.67062e-23
LNCOG	-7.50736	0.00220206
MMP2	-7.45488	4.40645e-76
TNFAIP6	-7.42475	6.69854e-05
TMEM179	-7.34317	0.045123
LINC00906	-7.27256	0.0015104
SOCS3	-7.24709	8.73228e-13
DEF6	-7.2215	0.00308791
NXT2	-7.17258	1.41689e-66
MYOZ2	-7.12415	1.23628e-107
NDRG1	-7.09671	1.67238e-54
SOBP	-7.09197	2.6985e-12
AKR1B10	-7.0896	0.00356864
ABCB4	-7.06524	2.05745e-25
MAGED2	-6.92747	1.19186e-59
GMPR	-6.84121	2.56845e-138
KRTAP19-1	-6.77857	6.81336e-13
CLCA2	-6.77511	3.14851e-05
RAC2	-6.77307	0.000949072
TMC7	-6.75127	0.000403484
SLC45A2	-6.74543	5.32525e-199
ST6GALNAC2	-6.67697	4.31664e-22
CNIH3-AS1	-6.62525	2.31506e-24
LONRF3	-6.55019	3.34591e-11
LINC01705	-6.50362	3.80914e-06
ABLIM3	-6.46159	2.88861e-33
P3H2	-6.45126	0.0139265
HLA-DRA	-6.40827	7.32636e-05
SRGN	-6.40752	1.40039e-82
RPLP0P2	-6.39356	1.5614e-08
RYR2	-6.33143	9.1472e-16
RCAN1	-6.31433	9.45499e-140
CHAC1	-6.31316	9.33795e-11
PDGFA	-6.25299	3.55032e-33
KRT79	-6.23398	0.00093889
FOXF2	-6.22278	5.09365e-10
NINJ2-AS1	-6.21678	0.0219024
LURAP1L	-6.16808	2.80703e-09
HCG27	-6.14258	0.0179394
GATA2-AS1	-6.10149	0.0165656
PAG1	-6.07451	1.75396e-183
GFOD1	-6.06039	1.01881e-95
TFCP2L1	-6.05722	0.010312
HKDC1	-6.02633	6.20766e-34
OTULINL	-6.01313	0.0284037
SLC37A1	-6.00936	6.66107e-17
RIMKLA	-6.00853	2.02508e-14
CRIP2	-5.97629	4.38719e-11
LRRC2	-5.93158	9.77011e-21
PRDX1	-5.90438	1.33044e-147
C1S	-5.85682	0.0319894
AL355482.1	-5.78757	0.0165928
NTM	-5.74689	3.27743e-64
CIB2	-5.74514	8.42459e-12
AL162457.2	-5.71218	2.62865e-18
AL031666.1	-5.70386	0.0358337
ZNF491	-5.69948	3.74018e-12
AC020978.1	-5.6875	0.0113295
MMP3	-5.67057	0.00883791
TF	-5.65596	4.82503e-06
FAM241B	-5.64705	0.000439577
TCAF2	-5.64077	3.48347e-08
BST2	-5.55008	0.00269673
SAMD5	-5.52936	4.9595e-42
LRRC75A	-5.51759	3.9392e-05
AC090409.1	-5.51058	0.00164396
LINC01270	-5.49691	0.000553041
CDKN1C	-5.41671	0.000542785
TNFSF12	-5.40985	9.37995e-05
CLSTN2	-5.38379	0.0420103
JUN	-5.34145	1.67997e-37
NIBAN1	-5.32423	1.09192e-05
ABCA9	-5.29669	3.30123e-10
LINC01293	-5.25482	5.31221e-28
AC007126.1	-5.23886	1.54192e-05
CYP2U1-AS1	-5.2254	0.0111661
FST	-5.20212	8.69811e-07
COL5A3	-5.18378	2.3852e-16
LRRC8E	-5.16908	1.13463e-14
LINC00472	-5.14251	1.05085e-51
AC134312.5	-5.1289	0.0253292
TMEM38A	-5.09723	1.25688e-09
DMKN	-5.08155	1.33666e-05
ATP9A	-5.07461	3.95237e-72
C3orf18	-5.03064	0.00129941
TDRD3	-5.00512	2.39167e-155
AC010422.8	-4.94891	0.000678708
AP001062.1	-4.85111	0.0232494
KRT15	-4.84471	1.33529e-11
AC021092.1	-4.83315	0.0032684
SARDH	-4.82293	0.0199987
OR7D2	-4.80701	0.0144902
ZNF404	-4.77459	0.0265715
CSRP2	-4.75065	7.254e-67
ZNF329	-4.74015	3.86749e-16
C21orf62-AS1	-4.72287	0.000253563
TRAF3IP3	-4.6962	1.28345e-05
CFAP58-DT	-4.6931	1.48982e-06
MPP4	-4.665	1.3504e-08
LINC01010	-4.66205	0.000114347
LINC00426	-4.62599	3.65051e-07
FGF13	-4.61541	9.18128e-10
RASSF2	-4.59949	3.8122e-09
AL136164.3	-4.58452	5.61137e-06
LINC01050	-4.58243	0.000133084
FN1	-4.57585	1.12587e-157
VEGFA	-4.5648	2.13523e-63
PCDHB16	-4.52739	0.00583202
PAQR5	-4.46087	0.0368625
SHISAL1	-4.43383	7.71925e-10
S100A6	-4.42789	2.30531e-78
MYLK3	-4.39633	0.00407657
ZNF665	-4.39186	0.000101091
HTR7	-4.36994	1.97449e-17
AC020661.1	-4.35027	0.00027406
PNMA6A	-4.33106	0.0257746
GLA	-4.32359	1.1545e-61
MAPT	-4.31518	0.000297692
SLAMF9	-4.31445	3.33827e-06
PCLO	-4.31281	9.6338e-78
OLFML2A	-4.27058	3.47589e-06
PDLIM1	-4.26024	4.2216e-22
DLG3	-4.25727	1.3204e-10
EMP1	-4.24138	1.17988e-81
SCD	-4.23144	3.96669e-163
BNIP3	-4.22678	1.50269e-73
SKAP1	-4.21324	0.0418896
MNS1	-4.1988	7.46654e-22
EGLN3	-4.17529	0.000156221
MSMO1	-4.12302	4.31141e-70
SECTM1	-4.1091	0.000174553
ARNTL2	-4.09517	8.92487e-10
SFTPC	-4.08202	0.000124226
AL139246.2	-4.05763	0.0215142
LINC01733	-4.0422	4.87522e-07
SLCO4A1-AS1	-4.01616	3.73327e-17
AC087500.1	-4.0086	0.000699959
AL133304.2	-3.99431	2.27653e-15
FER1L6	-3.98205	1.56869e-07
YPEL1	-3.98128	0.000578654
ZNF879	-3.96433	0.029298
CENPI	-3.96368	2.71575e-38
DUSP22	-3.91944	1.56089e-52
HLA-B	-3.90959	2.73992e-55
GIMAP2	-3.90922	4.78561e-11
VAV3	-3.90443	7.60748e-07
AC135352.1	-3.88578	0.00973787
MIR635	-3.86205	1.37142e-09
NMNAT3	-3.85028	0.0177107
CASZ1	-3.8492	0.000531037
RGS3	-3.8423	9.8135e-12
AC092070.2	-3.82807	4.73076e-07
KLF2	-3.82506	0.0326268
HLA-A	-3.81373	3.59448e-76
AC026877.1	-3.81256	0.00240608
RASGRP3	-3.78555	1.4425e-15
ZNF823	-3.77814	2.0961e-15
MACROH2A2	-3.77087	0.00977577
GADD45B	-3.75765	2.75013e-11
PLXNB1	-3.75588	5.02252e-15
AK5	-3.75251	2.20309e-40
CPPED1	-3.73527	2.49194e-38
MME	-3.70675	5.21948e-43
EIF4E3	-3.7024	1.16566e-16
DENND2D	-3.69132	2.39881e-05
AC015802.6	-3.69003	0.0146003
PLXNA2	-3.67809	8.70977e-08
AL023754.1	-3.64157	0.000108718
CNN2	-3.63427	4.1347e-17
PSORS1C1	-3.61989	0.0244944
ADAM11	-3.59942	2.12609e-06
KCNN3	-3.5936	0.0208727
CFAP298-TCP10L	-3.57497	5.67974e-16
OSBP2	-3.56895	1.4506e-07
HPGD	-3.56713	8.03506e-54
CLDN1	-3.56593	0.006428
TRIM63	-3.56464	1.44497e-44
AL035461.2	-3.5633	0.00213887
TMEM50B	-3.56116	7.37785e-48
CBS	-3.54934	0.0420642
TLE1	-3.54176	8.90706e-30
NRN1	-3.529	1.43225e-47
SPON2	-3.50158	0.0035397
LINC01291	-3.49466	5.48525e-19
TPM1	-3.49096	7.3814e-55
MIR210HG	-3.47713	0.00386727
ERO1B	-3.47621	3.52772e-10
TMEM178B	-3.47403	0.00430887
FOSL2	-3.4733	2.03792e-35
AC104041.1	-3.47158	0.00691664
THEGL	-3.46173	0.029298
SGK1	-3.4482	2.008e-77
DGKI	-3.43361	0.0156265
DIPK1C	-3.42104	0.00188795
SOX6	-3.42075	3.13701e-35
PRNP	-3.42067	5.35993e-78
IRAK2	-3.4133	3.39045e-05
EXTL1	-3.40649	0.00534326
HCG4	-3.40411	1.03156e-07
RALGPS1	-3.38807	2.15381e-06
TSPAN10	-3.38626	0.000163893
MPC1	-3.38083	1.0503e-27
SPTLC3	-3.37401	0.0141329
DDIT4	-3.37098	5.03994e-59
FADS3	-3.3709	1.38224e-12
HLA-V	-3.35972	0.000199105
MYEOV	-3.35786	0.000529184
ANXA1	-3.35503	1.04876e-57
ITGA5	-3.35444	8.31075e-21
SYT1	-3.34754	2.59106e-13
AP005229.1	-3.34655	5.60797e-09
WIPI1	-3.34131	6.76375e-81
KLF13	-3.34012	8.10645e-31
SOSTDC1	-3.3247	0.00213833
PCDHGB1	-3.30848	0.00885345
ALDOC	-3.30448	2.06625e-33
DSCR8	-3.30442	1.36769e-12
CD9	-3.30297	1.1749e-44
CAPN14	-3.29655	1.15205e-08
CALCR	-3.29559	0.0212457
S100A3	-3.29083	0.00273926
COL1A2	-3.28685	6.71327e-20
CATSPER1	-3.27865	0.00712905
SLC17A5	-3.27123	6.19277e-49
ANXA2	-3.26998	2.0043e-77
ZNF790-AS1	-3.26922	0.000120102
NUAK1	-3.26451	0.00383628
SORBS2	-3.25405	3.94872e-06
C1orf116	-3.23792	0.0223782
CAMK2N1	-3.23313	5.23773e-06
ARMCX5	-3.22018	7.68838e-14
TNFSF9	-3.2191	5.51017e-09
AL117339.4	-3.21276	0.0173518
C4orf54	-3.20616	0.0015236
MARCHF3	-3.2055	5.80296e-15
LYPD1	-3.19942	2.40276e-25
ARHGAP22	-3.18279	0.001517
DPYSL4	-3.17824	1.00172e-12
PIM1	-3.17093	3.6956e-06
GALNT18	-3.16977	3.64368e-08
FGL2	-3.16962	0.000554653
CSTB	-3.16526	1.07184e-42
ZNF426	-3.1621	3.00131e-26
AC078883.1	-3.14999	0.00427577
SQLE	-3.14841	5.31638e-52
DNAH2	-3.13041	3.35714e-06
MICE	-3.12791	2.848e-09
CXCL8	-3.12201	6.15302e-15
ATF3	-3.11565	2.76203e-08
PCDHB6	-3.11214	0.0173842
NRCAM	-3.10555	3.65066e-35
CD83	-3.10379	1.38626e-16
ZNF44	-3.08999	7.39532e-10
EPHA2	-3.08521	2.82312e-25
FP565260.6	-3.08224	0.000380108
AIF1L	-3.07686	6.47373e-08
TYRP1	-3.07649	1.53284e-25
LIN28B	-3.07557	2.0812e-22
RASL11A	-3.07012	0.00212952
HMGCR	-3.04168	1.79842e-46
LACC1	-3.03603	3.53821e-33
ANXA2P2	-3.03305	3.96865e-08
SCN4B	-3.02672	2.42448e-08
ZNF221	-3.0222	9.07452e-05
PARP11	-3.01713	2.33622e-09
RAB3IL1	-3.01021	0.0185074
HLA-H	-3.00271	0.00180252
SLC25A48	-2.99512	1.91601e-16
DOCK9	-2.9923	1.35538e-88
MYEF2	-2.9893	3.36468e-19
LPAL2	-2.98707	0.0492091
LPL	-2.98433	0.0124021
AC011503.2	-2.98043	0.00222915
MYB	-2.976	0.010922
GALNT15	-2.96358	0.048791
ACAT2	-2.96188	3.69752e-47
UBE2J1	-2.94745	1.54259e-51
LOXL2	-2.94329	0.0294706
C1QTNF3	-2.93018	0.00915613
DKK3	-2.92799	1.04534e-23
SULF2	-2.92162	0.0281216
ABHD2	-2.91055	2.06545e-80
ZNF165	-2.90827	0.03137
UPRT	-2.89771	1.02525e-08
HMGCS1	-2.87995	3.48743e-40
ZBTB21	-2.86842	3.95629e-30
AC008770.3	-2.86602	0.0280462
PLCL2	-2.86276	1.46263e-05
ILDR2	-2.86126	7.73393e-14
CRYAB	-2.85286	9.21185e-05
NEU1	-2.85286	2.85334e-44
PHACTR1	-2.85077	1.34255e-29
USP16	-2.84689	6.78277e-48
RAB27B	-2.84642	2.81061e-08
NPTX1	-2.84576	0.000919621
LINC00504	-2.84456	5.52384e-23
CUTC	-2.82038	3.70755e-15
KCNAB2	-2.79831	1.96841e-24
VPS26C	-2.79831	4.58655e-54
C16orf95	-2.79402	0.0120949
SLC22A15	-2.79321	3.27535e-11
RFFL	-2.78454	9.45574e-05
HLA-F-AS1	-2.78209	2.76468e-12
UGT8	-2.78157	6.50935e-09
DENND1C	-2.77211	0.0361388
C1orf226	-2.769	0.0052952
FP565260.1	-2.76897	3.47831e-08
GPC1	-2.76606	2.1189e-07
AC114296.1	-2.76592	5.51742e-26
AF129075.1	-2.76244	0.00613833
SMCO4	-2.76122	0.00857855
CBR3-AS1	-2.74586	0.000373037
LOXL4	-2.74547	1.12546e-05
AK9	-2.74263	1.81035e-05
LTN1	-2.74029	8.03226e-44
ZNF233	-2.73703	0.0245044
GPR85	-2.73435	5.48801e-09
MARCKS	-2.72465	9.63194e-38
RPS6KA2	-2.72318	5.13788e-21
BACE2	-2.72223	3.59826e-75
CD109	-2.71864	6.02358e-41
ZNF440	-2.71641	1.00787e-29
SLC6A12	-2.71437	0.00233885
TFAP2A	-2.70951	9.50329e-29
LUCAT1	-2.70486	0.000367352
MOB3B	-2.70347	9.59944e-08
AFDN	-2.69743	3.14087e-35
P4HA1	-2.69474	1.94719e-43
VDR	-2.69235	4.08713e-14
LSS	-2.69003	2.12918e-28
MGAM	-2.68516	1.36257e-05
PAX9	-2.67674	1.28625e-06
SEMA6D	-2.66613	4.40002e-05
CEP55	-2.65408	6.35286e-33
CTNNA1	-2.64958	2.79048e-70
ALDH3B1	-2.64863	1.41185e-06
KCNG1	-2.64323	1.33771e-07
CAMK2G	-2.63644	3.28096e-16
KIF5C	-2.62981	0.000169644
CIITA	-2.62969	0.0044561
RPL7L1P12	-2.61976	0.0366753
RN7SL471P	-2.61798	0.00190486
SPARCL1	-2.61154	4.48105e-13
HSPA13	-2.59626	7.56696e-28
CTSV	-2.58605	5.09591e-09
TRMT9B	-2.58494	3.42543e-09
DOCK11	-2.58425	2.51991e-07
GLO1	-2.57438	2.86278e-40
FRMD3	-2.56846	2.32933e-06
LINC01602	-2.56803	0.0417234
LOX	-2.56738	7.38902e-12
FAM53B	-2.56314	1.46764e-16
SYTL2	-2.55807	4.90151e-58
TMEM140	-2.55344	5.90737e-18
ZNF850	-2.54583	7.73665e-28
CYP2U1	-2.54423	7.31607e-23
RBPMS-AS1	-2.54297	0.0142109
AC019131.2	-2.5347	0.0235123
RASAL2-AS1	-2.53368	0.0213316
C8orf31	-2.5306	0.00196659
SLCO4A1	-2.5245	1.49242e-19
GCNT2	-2.5231	2.59504e-15
JUP	-2.522	0.0360915
PRXL2A	-2.52038	6.14383e-38
AC010624.5	-2.51642	0.000542574
AC110611.2	-2.51442	0.00595654
UQCC2	-2.51342	4.3505e-20
PLPP4	-2.51154	6.51011e-10
CASC15	-2.51026	1.93308e-10
AP005229.2	-2.50586	1.50897e-10
SNN	-2.50517	4.83051e-23
PGM2L1	-2.50359	2.26484e-08
LRRC3	-2.50254	0.00546812
SYDE2	-2.49839	6.82713e-09
AKNA	-2.49781	0.0126101
FHL2	-2.49192	2.08939e-10
GPAM	-2.48975	3.06696e-27
HHAT	-2.48487	4.29247e-12
F11R	-2.47942	3.19459e-18
CA8	-2.47405	5.66957e-41
PAQR3	-2.46518	2.85988e-23
GRPR	-2.46364	0.0228168
ZNF610	-2.46226	1.8548e-05
MGAT5B	-2.46039	9.20497e-08
TRIM58	-2.45888	0.0015267
CASQ2	-2.45811	0.0152556
ZSCAN16	-2.45661	0.000331761
AC092919.2	-2.45572	2.47489e-07
RASSF4	-2.45401	0.000429643
COL6A2	-2.45139	7.93809e-05
PAM	-2.44793	1.01889e-39
DSTN	-2.44789	3.03595e-36
NOS1AP	-2.44634	0.0470481
LPCAT2	-2.44631	4.39758e-39
SLC1A4	-2.44486	3.9153e-60
MICA	-2.44219	4.26385e-23
LINC00462	-2.43879	0.0423879
GABPA	-2.42781	1.85967e-24
DONSON	-2.42669	8.74739e-23
AC107419.1	-2.42589	0.00139839
SH2D5	-2.42479	0.000390091
RPS18P12	-2.42161	0.0230844
ZNF565	-2.41364	0.0446607
ELOVL5	-2.41186	9.88388e-39
SSBP3	-2.41094	2.20247e-15
LAMB4	-2.40532	0.0157086
HYKK	-2.4043	1.204e-06
PPP1R11	-2.40133	5.98586e-19
GOLGA7B	-2.40097	5.65726e-39
RPL17P50	-2.39985	0.034974
SLC29A1	-2.39978	7.17133e-25
ACTG2	-2.39699	0.0305999
SAR1A	-2.39656	1.02983e-32
MRS2	-2.39628	1.11555e-38
ZNF90	-2.39603	9.59063e-07
PTTG1IP	-2.39423	1.58099e-47
SLC35G1	-2.38693	7.82506e-16
DNAJC6	-2.38315	4.22451e-17
MTSS1	-2.38267	6.818e-19
LINC00205	-2.37856	3.49043e-09
AKAP12	-2.37732	1.01655e-46
PSMG1	-2.37713	1.43824e-29
ASRGL1	-2.37711	3.25612e-05
GMDS	-2.37527	1.18163e-09
MRPS10	-2.37359	1.0085e-24
HLA-C	-2.36943	3.41326e-25
TFRC	-2.36089	2.49239e-35
SLC18A1	-2.36	5.52405e-06
ZNF93	-2.35829	2.27935e-09
DNAJC22	-2.35774	1.2384e-12
MRPL39	-2.35617	1.03333e-20
TRPM1	-2.35539	1.16494e-46
ARID3B	-2.35167	6.49007e-05
TCEAL4	-2.35156	5.03233e-23
AGPAT3	-2.35142	3.18899e-28
ITGA3	-2.34694	6.56828e-17
ARL3	-2.3464	2.97548e-08
AC078845.1	-2.34601	6.86837e-15
CCND1	-2.34581	2.88652e-60
SNHG32	-2.34049	8.54847e-13
ZNF441	-2.34046	6.5745e-19
VCL	-2.33721	7.28827e-47
FOXC1	-2.33292	0.0288781
DAB2	-2.33269	4.35288e-34
ZNF333	-2.33245	8.95638e-15
PSMB1	-2.33052	4.06248e-24
ACSL4	-2.32988	3.15348e-35
CDK15	-2.32959	2.12597e-07
LY6G5B	-2.32772	0.0331247
TTC3	-2.3264	2.51215e-47
C6orf62	-2.32586	3.27411e-40
C6orf120	-2.32469	2.08801e-17
VTRNA1-3	-2.32218	0.00372302
CCNE2	-2.32118	7.00229e-13
TRAM2	-2.31832	4.12835e-29
ANKRD37	-2.31124	2.92876e-06
SH3D21	-2.31105	0.000145487
TAP1	-2.30796	8.54849e-24
CEBPG	-2.30417	3.56558e-16
POFUT2	-2.30296	6.44908e-12
TBP	-2.30168	8.99542e-09
SCG2	-2.2993	6.50121e-16
TMEM170B	-2.29875	4.93547e-18
GDPGP1	-2.29789	0.000994022
TPM4	-2.29545	4.33044e-35
DSP	-2.29511	8.21665e-15
CCL28	-2.29212	2.66807e-17
ZNF594	-2.29102	6.09635e-07
JMJD7-PLA2G4B	-2.29017	0.00377078
NLRP1	-2.28995	0.00827175
FERMT3	-2.28976	6.65346e-10
TMEM164	-2.28908	7.93189e-48
ZNF829	-2.28669	7.40957e-07
RABL3	-2.28573	2.21151e-10
INSIG1	-2.28561	3.58297e-41
AC073861.1	-2.28145	6.77832e-06
PLEKHA5	-2.27801	1.24678e-46
PAXBP1	-2.27744	8.85348e-32
SFT2D1	-2.27299	1.23388e-15
HNRNPH2	-2.27224	2.76185e-19
SCARB1	-2.27216	5.91052e-17
HLA-E	-2.26944	2.65192e-27
SHC3	-2.26385	0.00128562
CCDC167	-2.26318	3.22194e-11
PKIB	-2.25975	3.99408e-09
B3GLCT	-2.25796	3.29032e-20
MFF-DT	-2.25773	0.00123161
RRAGD	-2.25622	1.92739e-23
RPS15AP1	-2.25432	0.0393961
ABCG2	-2.24843	0.00924058
AK4	-2.24837	2.49678e-25
CHUK	-2.24627	8.45415e-27
ITGBL1	-2.2459	0.0399137
AFAP1L1	-2.24583	2.08474e-21
CENPQ	-2.24375	8.2575e-11
PDZRN3	-2.24356	4.07372e-20
CREG2	-2.24169	0.0187595
ATP5PO	-2.24126	2.34794e-22
MEGF6	-2.23644	0.00885396
PMP22	-2.23488	1.97306e-29
ATP5PF	-2.23187	1.56849e-24
PFKL	-2.22334	1.04803e-13
NR5A2	-2.22048	0.00613833
SLC7A5	-2.2203	2.36695e-18
RPL7L1	-2.21973	3.97312e-30
AC015712.2	-2.21879	0.00181467
L1CAM	-2.21874	3.85044e-21
PGAM1	-2.21554	5.72812e-33
RPS18	-2.21471	1.45434e-27
ZNF726	-2.21395	7.16327e-08
SLC31A2	-2.21149	9.62339e-06
FBXL16	-2.21121	0.00387059
FUT11	-2.20946	1.00342e-13
KIF20A	-2.20643	3.69426e-24
AC027237.3	-2.20417	0.00912687
NOL7	-2.20375	1.62279e-24
PAK1IP1	-2.20359	6.69635e-21
DHCR24	-2.20128	3.96128e-43
TRIM39	-2.19995	2.65828e-05
STX7	-2.19985	3.72894e-32
CAT	-2.19955	2.09904e-23
N6AMT1	-2.19674	9.62782e-11
PLAUR	-2.19564	3.08747e-14
TRMT10A	-2.19301	0.000148751
RNF182	-2.19215	4.36501e-15
NDUFV3	-2.18947	8.10007e-27
RGL2	-2.1886	1.50782e-19
RPS10	-2.18338	9.11734e-22
SMIM13	-2.18209	3.70988e-24
AL928654.4	-2.18198	0.0141675
SUMO3	-2.18186	5.74773e-22
OMA1	-2.18182	3.84012e-16
NAMPTP1	-2.18112	1.76234e-09
MT-TC	-2.18021	0.0146833
TCEAL1	-2.17804	1.02483e-07
C3orf14	-2.17659	2.40697e-14
ZNF799	-2.17067	1.74629e-05
PDP1	-2.1703	1.13828e-27
AL031775.1	-2.16829	0.0363963
AC016394.2	-2.16746	0.00204975
ZNF620	-2.16605	0.0307924
CERT1	-2.16396	2.98454e-28
DHCR7	-2.16368	2.92323e-19
MICB	-2.16123	8.2195e-16
TM4SF1	-2.1602	1.86425e-05
ACADSB	-2.15023	4.4103e-18
PLA2G15	-2.14794	5.47474e-12
RAD51AP1	-2.14617	1.08413e-15
SETD4	-2.14561	6.54664e-14
CDC5L	-2.1455	7.356e-24
INPP5A	-2.14521	2.35232e-15
CCNJ	-2.14253	1.52374e-14
FCRLA	-2.13709	7.42723e-20
FDPS	-2.13593	3.92253e-23
RUNX1	-2.13548	0.0334189
HERC2P4	-2.13264	4.26115e-07
UBE2G2	-2.13125	6.39118e-33
ZNF674	-2.13032	0.0158018
PRMT2	-2.12434	1.46889e-28
STX8	-2.1236	1.43899e-08
LINC00863	-2.12277	0.00585954
PDK1	-2.1217	5.32886e-26
VDAC2	-2.11996	1.81334e-28
EVA1C	-2.11745	2.10173e-09
ERCC6	-2.11713	9.2205e-17
RFLNB	-2.11612	9.97487e-25
HBEGF	-2.11556	6.12782e-13
NUDT3	-2.11512	3.85707e-30
FAM207A	-2.11463	0.00144045
ARMCX5-GPRASP2	-2.11196	0.0376203
COL18A1	-2.10913	0.000899816
SLC25A16	-2.108	2.9486e-18
RNASET2	-2.10567	0.00300249
BLOC1S2	-2.10368	7.87334e-17
PRKCH	-2.10311	1.96374e-06
BORCS7	-2.102	4.705e-08
CBR1	-2.10028	2.57131e-20
SLC2A3	-2.09818	4.39657e-17
PRTG	-2.0964	3.18682e-21
TPMT	-2.09541	1.75011e-15
S100A10	-2.09518	3.61611e-22
MMAA	-2.09423	0.0113037
MVD	-2.09395	4.81357e-06
PMP2	-2.09252	0.00483424
LINC02454	-2.08791	0.0175365
SLC24A5	-2.08762	5.33443e-25
AC024075.1	-2.08647	0.0294164
AC068831.6	-2.0862	2.19573e-05
ATF5	-2.08532	0.0140179
GPSM2	-2.08509	3.94269e-19
APMAP	-2.08483	4.55681e-24
SOD1	-2.08417	1.83304e-22
MINPP1	-2.08411	6.12353e-13
HSD17B7	-2.08361	1.02941e-11
TPK1	-2.07986	0.00676232
TRMT2B	-2.07733	3.08383e-11
MIR211	-2.07557	0.0185081
TIMM8A	-2.07429	1.54413e-07
TGFBRAP1	-2.07271	1.02711e-27
PTPN21	-2.07248	3.06959e-06
AC090607.2	-2.07237	0.0125208
TRIB3	-2.06988	8.58483e-17
LACTB	-2.06979	3.99123e-15
BCYRN1	-2.06956	3.63661e-10
SMIM7	-2.06923	5.00321e-15
PCGF5	-2.06767	1.16184e-21
MYADM	-2.06649	0.00650503
CTSD	-2.06453	0.000545824
NFIL3	-2.06246	1.83906e-06
CRYZL1	-2.06164	3.71276e-13
RCHY1	-2.05928	1.31431e-14
ENPP1	-2.05914	1.01649e-14
RNGTT	-2.05754	2.03197e-18
KCTD7	-2.05753	1.3675e-23
SNX9	-2.0548	2.29452e-21
ZNF888	-2.05406	1.1882e-06
NEFL	-2.05401	6.21651e-09
FLNB	-2.05338	1.89827e-17
CGN	-2.05319	0.00011266
LYRM4	-2.05209	4.38719e-11
CCT8	-2.05139	1.54478e-25
C2CD6	-2.05051	6.37241e-05
IFNAR1	-2.0505	6.39069e-17
CHCHD1	-2.04987	6.84329e-13
LMO4	-2.04854	2.36503e-23
CFAP298	-2.04823	7.04631e-11
GDF15	-2.04685	4.94215e-18
IDH3A	-2.04567	2.53583e-24
PCNT	-2.04535	4.42154e-15
PCBD1	-2.04471	3.35779e-13
APBA2	-2.04432	2.3859e-11
AC110769.2	-2.04111	0.0244108
RPS27L	-2.04023	3.93565e-19
ZNF23	-2.04018	0.00689247
BAG1	-2.03722	3.9709e-13
ZNF738	-2.03427	5.68698e-07
RPP30	-2.03332	2.84606e-15
DIP2A	-2.03285	2.29629e-17
CDKN2D	-2.03144	5.26153e-06
TRAPPC10	-2.03037	1.56011e-19
ABL2	-2.02991	4.70113e-29
MCUR1	-2.02861	7.18505e-19
MORC3	-2.0284	6.81219e-20
CAPN2	-2.02826	9.14496e-29
TCTN3	-2.02789	2.73309e-20
ABT1	-2.02667	3.71917e-11
CPT1A	-2.02644	3.12353e-14
STARD4	-2.02375	8.26543e-21
ZNF836	-2.02308	0.0230077
GOT1	-2.02114	2.39932e-15
MYLK	-2.02113	3.09374e-17
PDCD2	-2.01235	9.77567e-15
RAB32	-2.01213	3.6647e-16
ZKSCAN3	-2.01167	9.02984e-05
TM9SF3	-2.01061	4.69462e-23
PELI2	-2.00981	1.28457e-14
SPC24	-2.00945	3.93076e-15
GAL3ST4	-2.00923	0.00563605
IFTAP	-2.00717	1.19084e-07
UGCG	-2.0054	6.32914e-23
ACTR1A	-2.00318	1.33964e-25
AC024293.1	-2.00311	0.000455172
PJA1	-2.00205	1.47423e-08
RAB30	-2.00158	1.54511e-16
ZEB2	-2.00113	1.0503e-27
PHF11	-2.00075	2.7594e-07
KIAA1586	-1.99748	1.22113e-11
AC108463.1	-1.99472	0.00987242
GUCY1A2	-1.99404	2.24233e-20
TTK	-1.99377	1.56569e-14
USP25	-1.99182	1.30743e-15
IRF4	-1.98984	2.39723e-29
HS3ST3A1	-1.98946	0.003236
SHB	-1.98877	0.00278934
SNRPC	-1.98876	6.71636e-19
DEK	-1.98852	3.7394e-19
GLRX	-1.98807	5.2249e-12
IFNGR1	-1.9867	8.29273e-15
TFAP2A-AS1	-1.98485	0.0235138
TAF5	-1.98442	1.95737e-07
LINC02575	-1.98351	0.00535867
PLGRKT	-1.98261	5.33631e-10
ZNF480	-1.98178	2.96594e-13
GDE1	-1.97961	4.04374e-20
PYROXD1	-1.97894	1.70955e-11
HYAL3	-1.97753	0.0366531
MLPH	-1.97662	1.07039e-21
NOP56P1	-1.9753	0.0427403
FGF12	-1.97517	0.0418896
CEBPB	-1.97487	1.49974e-08
SLC25A24	-1.97283	3.02817e-23
H2AC8	-1.97171	1.05663e-09
ZNF749	-1.97094	5.03226e-17
PIGP	-1.97036	4.95868e-10
PPARGC1A	-1.96976	5.84191e-16
AP3M1	-1.96975	3.49404e-23
RRP36	-1.96945	1.22498e-16
BTN2A1	-1.96788	6.34079e-12
QPCT	-1.96771	8.71172e-22
SHLD2	-1.96705	4.73287e-15
UHRF1BP1	-1.96652	5.29554e-20
RNF144B	-1.96636	2.24288e-20
GSTO1	-1.96379	2.85923e-21
CALM2	-1.96278	1.99315e-19
C21orf58	-1.96276	0.000115944
EXOC6	-1.96231	9.00648e-18
FAM160B1	-1.96171	7.11209e-17
PPT2	-1.96159	3.59105e-12
ZIK1	-1.96134	2.93215e-05
RPL35A	-1.95966	1.1059e-18
PPP2R2D	-1.95676	4.15121e-13
H2BC8	-1.95602	1.39423e-12
NSMCE4A	-1.95341	6.79539e-13
CYB5RL	-1.95305	5.6915e-09
ANKEF1	-1.95189	1.4006e-05
CYB561A3	-1.95165	3.68531e-17
RGS2	-1.94949	0.0138595
CSTF2	-1.94937	4.83937e-12
ATP7A	-1.94933	2.15651e-14
SNRNP48	-1.94873	2.7584e-12
TIGD2	-1.948	1.22461e-06
GMNN	-1.94713	1.39773e-16
GET1	-1.94405	3.84134e-11
RRP1B	-1.94314	2.69369e-23
KIF11	-1.94269	3.625e-18
OIP5	-1.94268	3.39913e-07
BRWD1	-1.94264	7.18521e-23
ATG4A	-1.94225	4.30439e-10
EEF1A1	-1.9388	1.98406e-19
ABRAXAS2	-1.93816	1.20194e-10
MCOLN1	-1.93766	8.93584e-07
OGFRL1	-1.93571	5.66417e-12
SPATA5L1	-1.93556	9.50312e-10
OPA1	-1.93425	5.63756e-21
WHAMMP2	-1.93369	0.0175226
CEACAM1	-1.93253	0.000479821
EPOR	-1.93094	0.00204693
ZNF559	-1.93052	2.19279e-07
BUB3	-1.92999	2.11262e-20
PLSCR1	-1.92661	3.6165e-19
NES	-1.92467	5.17065e-15
ZNF527	-1.9237	0.00491768
PCGF6	-1.92314	1.19101e-08
GART	-1.92105	1.62372e-20
RN7SL67P	-1.92079	0.000450646
MYL6	-1.91938	1.40075e-18
AC024075.2	-1.91885	0.00506906
HDDC3	-1.91661	3.46738e-07
ARL4D	-1.91565	0.00475264
B2M	-1.91408	1.48054e-17
SGPL1	-1.9139	7.79208e-21
ZNF66	-1.91331	0.000478601
SENP8	-1.9127	0.0335203
GOLT1B	-1.911	8.08323e-16
CHAF1B	-1.91093	4.0427e-10
RPL12P4	-1.91063	0.0293372
PAGE2	-1.9075	3.80217e-14
RTN4RL1	-1.9071	0.00238523
ZNF266	-1.90422	1.95434e-13
LSM2	-1.90317	2.3859e-11
ZFAND4	-1.90315	0.0277706
SLC7A11	-1.90313	1.15513e-21
LYRM2	-1.90237	1.10757e-15
CD2AP	-1.89651	5.08445e-17
AC007336.1	-1.89612	0.00150824
ELOVL7	-1.89512	2.28369e-07
SMIM8	-1.89458	2.42401e-05
C10orf88	-1.89429	1.16892e-07
BATF2	-1.89276	0.0179715
RSL24D1	-1.89259	1.71207e-14
MFSD12	-1.89228	1.32663e-13
EEF1A2	-1.8921	5.06654e-06
DNAJC9	-1.89079	5.4847e-16
PELATON	-1.89078	0.000117562
MTARC2	-1.88996	0.0104077
CNPPD1	-1.88819	9.71522e-11
CDYL	-1.88678	6.94418e-19
SNX24	-1.8849	6.99564e-07
SNX14	-1.88428	4.60749e-19
MCM8	-1.88383	3.09455e-12
LINC02606	-1.88247	0.038214
PPIL1	-1.88108	1.49929e-13
LMO7	-1.88054	2.87418e-07
POLH	-1.88041	4.69588e-13
ORC3	-1.87887	5.04894e-11
NT5E	-1.87799	2.2922e-18
PGBD1	-1.87767	0.000245091
RPS6KA3	-1.87761	9.02623e-18
SPOCD1	-1.87599	0.000105273
AVPI1	-1.87522	2.53464e-10
AC012306.3	-1.87487	0.00126786
CBWD1	-1.87293	6.70676e-07
CYTOR	-1.87269	1.7955e-14
EXOSC1	-1.87153	1.23872e-11
RHOBTB3	-1.87149	1.14232e-21
PORCN	-1.87082	0.000526125
EEF1E1	-1.87069	4.69983e-09
SLC25A28	-1.86796	3.43665e-05
TMEM159	-1.86696	1.57733e-08
LIG4	-1.86622	2.77748e-05
B4GALT5	-1.86367	4.08706e-26
PEPD	-1.86293	6.56391e-11
CLN6	-1.86256	1.69986e-10
ZNF28	-1.86231	1.25795e-07
EVI2A	-1.86149	2.47143e-06
WDR61	-1.86048	7.97217e-17
FKBP1A	-1.85993	9.00853e-26
WRNIP1	-1.8592	6.17878e-14
FAM102B	-1.85845	2.40443e-19
CLIC4	-1.85807	2.59636e-16
FAM204A	-1.8578	5.01474e-16
SEPTIN4	-1.85738	1.12899e-07
SLC22A23	-1.85655	0.0301618
EIF2S3	-1.85591	2.35375e-19
CEP43	-1.85524	0.000277525
SMS	-1.85356	1.53234e-15
LRRC57	-1.85243	1.6333e-11
TSPEAR-AS2	-1.85201	0.0238488
RPS18P9	-1.85199	0.0488533
SSR1	-1.85114	1.96232e-20
ZNF322	-1.851	2.18622e-07
TMEM14B	-1.85059	9.17541e-14
KIFC1	-1.85043	2.90374e-09
PCNA	-1.85012	3.28196e-22
STX3	-1.84982	1.24263e-21
PRIM2	-1.84857	4.28529e-12
ZNF85	-1.84834	7.07513e-06
PEX11A	-1.84811	5.36255e-06
MZT1	-1.84731	2.31661e-11
MCM3AP-AS1	-1.84714	0.00480655
ZNF14	-1.84699	6.18695e-05
KHK	-1.84658	0.000616928
DDX50	-1.84642	2.83198e-13
RGS10	-1.84637	5.14168e-10
ZNF232	-1.84592	4.18204e-06
NOC3L	-1.84592	7.63675e-16
YOD1	-1.84483	3.73457e-14
KLHL2	-1.84463	7.35642e-10
ATP5MD	-1.84321	2.5096e-11
ZNF155	-1.84311	0.00076427
MEA1	-1.84218	1.67004e-12
NANP	-1.84074	1.80683e-10
RALGPS2	-1.84064	2.6931e-18
PNLIPRP3	-1.84048	5.54286e-09
FRAS1	-1.84011	6.57283e-05
CNPY3	-1.83715	1.27164e-09
FANCE	-1.83548	4.32192e-06
ZNF274	-1.83296	0.000372594
STK32C	-1.83249	0.000521616
PART1	-1.83168	0.00202408
CASP7	-1.83102	1.46818e-09
TLR3	-1.83096	0.00336624
LYRM7	-1.82973	1.95009e-14
RIOK1	-1.82935	8.73803e-10
LPCAT1	-1.82804	1.82261e-19
BCCIP	-1.82741	1.95578e-12
AC023043.4	-1.8262	0.0372086
NEK2	-1.8248	3.65129e-08
HK1	-1.82398	3.08639e-25
MTCH1	-1.82321	7.96829e-18
EIF2S2	-1.8229	1.62063e-13
PSAP	-1.82222	1.72807e-26
PAPLN	-1.8211	0.031444
CASP8AP2	-1.82098	1.81556e-15
FERMT2	-1.81852	5.11507e-05
MED20	-1.81783	9.28698e-09
BTG3	-1.81769	4.19257e-16
ZNF556	-1.81729	0.00685413
ZNF528	-1.81695	9.78359e-06
FAM219B	-1.81634	2.17589e-11
MYO5A	-1.81592	4.61746e-25
PGM3	-1.81474	1.76928e-13
KIF20B	-1.81469	1.55674e-13
HERC2P5	-1.81462	0.00387218
BTBD9	-1.81447	5.11719e-07
EBP	-1.81401	4.82691e-07
LDLR	-1.8127	1.96541e-20
ZDHHC6	-1.81265	5.62262e-11
SNHG5	-1.81261	7.81211e-14
FYTTD1	-1.81232	5.35377e-15
ZNF432	-1.81218	4.12177e-05
MRPS35	-1.81142	5.21462e-13
AMMECR1L	-1.81055	1.75716e-18
NELFE	-1.81009	3.60502e-14
SFXN2	-1.80998	5.47219e-06
TAF9B	-1.80967	2.10956e-07
CCHCR1	-1.809	6.56323e-05
SKIL	-1.80795	9.80082e-07
SMC3	-1.80725	7.90901e-14
MELK	-1.8069	5.08524e-13
NINJ1	-1.80608	1.66022e-05
CTSL	-1.80516	9.8802e-16
FLOT1	-1.8044	5.86025e-16
ETS2	-1.80264	0.000486453
ZNF700	-1.80262	2.63337e-10
NOP56	-1.80177	4.14173e-20
ZNF641	-1.80087	0.000157234
C12orf75	-1.80043	5.11592e-06
MICU2	-1.80038	2.01096e-13
FUT4	-1.79947	0.0071505
PPIL3	-1.79914	1.24461e-07
HMGN1	-1.79897	2.56011e-15
GPR137B	-1.79887	5.61992e-15
UBA7	-1.7987	5.36972e-06
SNHG16	-1.79797	3.92647e-16
COX7A2	-1.79707	5.54355e-13
ZNRD1	-1.79664	2.36712e-07
TAP2	-1.79598	6.55837e-06
SMG1P2	-1.79593	0.000391418
NDUFAF5	-1.79557	1.28022e-10
NAP1L5	-1.79441	3.33574e-05
RPS24	-1.79393	2.2266e-14
STK40	-1.7931	2.93859e-10
TRPM7	-1.79209	1.39758e-18
MAVS	-1.79128	4.66067e-22
DUSP5	-1.79127	1.85333e-05
TCFL5	-1.79109	6.84329e-13
APP	-1.79107	6.02405e-25
AC116533.1	-1.79066	0.000766308
FLVCR1	-1.79009	2.60927e-10
ZNF626	-1.78918	0.00255982
ECM1	-1.78918	3.89351e-14
ZNF101	-1.78907	1.2854e-07
RRP1	-1.78723	6.07e-09
AC005831.1	-1.78672	0.0104191
PDE10A	-1.7866	8.09696e-08
RANBP9	-1.78637	5.70764e-14
TBC1D12	-1.7853	1.59336e-07
ZNF433-AS1	-1.78491	0.0235123
DYRK1A	-1.7849	7.1802e-18
WDR76	-1.78473	2.28707e-11
RIPK2	-1.7843	6.52803e-07
ANKRD30B	-1.78418	0.00648257
TXNDC5	-1.78304	0.0203867
NAMPT	-1.78192	7.17581e-16
CAV1	-1.78144	3.13031e-22
KCTD20	-1.78141	1.52345e-14
GALNT3	-1.78105	1.24768e-11
PCLAF	-1.77979	7.09868e-09
TMEM14A	-1.77905	1.54509e-08
DDX59	-1.77775	5.00575e-06
ZNF525	-1.77774	1.15253e-06
SVIP	-1.77697	6.11883e-10
PPP1R2	-1.77676	2.37056e-13
FXYD5	-1.77617	1.51981e-15
FSTL1	-1.77569	1.13175e-14
PPP1R18	-1.77469	5.60011e-11
TRIM27	-1.77405	1.2476e-18
ZNF511	-1.77363	0.00340649
RARS2	-1.77315	2.18558e-11
TMEM123	-1.77285	2.88242e-15
PTPRF	-1.77254	0.000827953
CCNDBP1	-1.77248	2.93278e-11
NIPSNAP3A	-1.77226	0.000703987
MIGA1	-1.77202	1.02339e-16
RAB8A	-1.77171	3.34089e-13
MAPK6	-1.77056	6.12907e-14
SKA1	-1.77039	1.01643e-07
C6orf89	-1.7703	1.51472e-12
CAB39L	-1.76974	2.9534e-06
SMIM29	-1.76949	1.26095e-05
PITPNC1	-1.76928	3.86547e-09
OAT	-1.76922	1.32378e-13
LIMD1	-1.76892	5.62474e-16
GLUD1	-1.76842	2.21612e-15
MRPL14	-1.76762	7.92067e-08
SMAP1	-1.76658	2.54178e-09
TBC1D2B	-1.76653	2.5649e-12
ENTPD6	-1.76588	3.64867e-11
LRRC27	-1.76507	0.00556854
CERS4	-1.76477	2.41241e-06
GLRB	-1.76442	0.000421047
PFDN6	-1.76259	2.00975e-08
JUND	-1.76205	9.12129e-06
RPL36A	-1.76157	1.26314e-05
MORN2	-1.76104	5.75163e-07
ITPA	-1.76063	6.1049e-11
EEF1A1P5	-1.76062	7.7985e-11
ASCC1	-1.75896	2.58365e-09
ALG14	-1.75895	4.1635e-05
MTIF3	-1.75785	9.99091e-09
ERMARD	-1.75777	3.52048e-05
CDS2	-1.75753	2.55203e-20
PET117	-1.75605	0.00593584
TBX2	-1.75458	6.78922e-10
TMEM62	-1.7545	1.2438e-07
ATF4	-1.75432	1.99719e-13
ZKSCAN4	-1.75414	0.00103677
CDKN1B	-1.75412	6.87523e-12
DNAJB12	-1.75305	7.92067e-08
CADM4	-1.7529	0.000108824
AL049543.1	-1.75201	0.00274952
ST3GAL5	-1.7517	3.78441e-20
EEF1AKMT2	-1.75159	4.79065e-05
MCU	-1.75085	7.78051e-07
TENT5A	-1.75079	3.19468e-09
TCF19	-1.75076	7.30116e-10
TMEM230	-1.75057	3.48865e-13
SORT1	-1.74965	1.39806e-18
WDR27	-1.74953	2.79642e-06
AJUBA	-1.74875	0.000778983
DTD1	-1.74866	8.73018e-08
VLDLR	-1.74807	2.59769e-07
LZTFL1	-1.74726	1.49878e-07
TAF8	-1.74664	6.13752e-08
AL135999.1	-1.74528	0.0108684
APOLD1	-1.74525	2.13405e-20
KIF16B	-1.74501	1.17131e-11
AP000769.1	-1.74435	0.00712473
TMEM106C	-1.74426	1.14639e-13
ZNF337	-1.74403	1.88388e-09
ERG28	-1.74373	5.79251e-07
TRIM68	-1.74321	4.61208e-05
B4GALNT3	-1.74318	1.06506e-05
AC027307.2	-1.7429	0.00245994
CKAP2L	-1.74182	1.31919e-10
ZNF468	-1.74104	3.10934e-05
MED21	-1.74055	5.96386e-11
NID1	-1.74016	0.000761785
ABCF1	-1.74003	2.48835e-16
NANOS1	-1.73905	0.000778373
PTS	-1.73854	4.9043e-08
PRRG4	-1.73802	0.00231135
TMEM63B	-1.73772	7.55904e-10
SUCLG2	-1.73754	9.39061e-13
EEF1A1P19	-1.73733	0.0254045
NSFL1C	-1.73728	8.1625e-12
C2orf76	-1.73556	0.00265897
LITAF	-1.73397	4.64996e-19
CRELD1	-1.73349	0.045938
CLIC1	-1.73346	1.4729e-17
ACTR5	-1.73292	4.04482e-06
MICAL2	-1.73231	8.08463e-22
CHST3	-1.73214	0.0272817
ZNF225	-1.73187	0.00176649
EMP2	-1.73129	2.80076e-08
DCLRE1A	-1.73086	1.00364e-07
MORF4L2	-1.72973	5.32771e-12
EXOC2	-1.72923	2.09532e-12
HERC2P8	-1.72832	0.0006244
SRPK1	-1.7283	7.61224e-15
CARS1	-1.72802	3.54752e-13
RNF8	-1.72741	5.51808e-10
POGLUT1	-1.72735	8.52015e-07
C11orf54	-1.72719	1.96261e-07
PLD1	-1.7269	3.57902e-14
POLR1C	-1.72657	7.81194e-10
AP001324.1	-1.72622	0.0195361
MFSD14C	-1.72577	6.04015e-07
HTR7P1	-1.72499	0.00860463
PPARD	-1.7232	0.000168012
EIF2S3B	-1.72265	0.0261251
FAM81A	-1.72264	0.000110571
EDA2R	-1.72259	0.000927322
ERO1A	-1.72146	2.17232e-15
TAF11	-1.72081	2.01123e-08
MPHOSPH6	-1.72002	5.40732e-10
SPPL2A	-1.71857	1.68204e-12
GHITM	-1.71844	5.67233e-13
EML1	-1.71755	0.000184337
IFIT5	-1.71735	3.8155e-07
RETSAT	-1.71713	1.2648e-14
VPS26A	-1.71708	1.18251e-12
NDUFA9	-1.7164	1.72229e-08
MED31	-1.71599	0.000432264
TBCC	-1.71596	0.000111238
ZNF383	-1.7157	0.00514039
ARHGAP11A	-1.71559	3.64829e-12
PPP1R15A	-1.71449	6.53513e-11
ZNF175	-1.71313	0.00018822
LINC00702	-1.71237	0.00601182
RAD51	-1.71133	1.31605e-07
LRP8	-1.7113	5.81902e-18
E2F7	-1.71126	9.67359e-11
AC132008.2	-1.71071	1.25019e-07
KBTBD8	-1.70933	0.000262255
TRIM21	-1.70882	0.000217209
HACD2	-1.70827	1.05402e-10
PRC1	-1.70756	0.00175437
TPRKB	-1.70697	1.48039e-07
TALDO1	-1.70658	4.79892e-13
UROS	-1.70634	2.6548e-11
HIGD1A	-1.70633	1.5157e-10
BEST1	-1.70591	4.33425e-09
FAM162A	-1.7053	2.06366e-09
TTLL7	-1.70515	3.75801e-07
OIP5-AS1	-1.70487	6.93077e-16
FBN1	-1.70463	0.000136823
AC090825.1	-1.70407	0.0122023
CCNA2	-1.70394	4.41365e-09
CTSA	-1.70386	3.67041e-19
FAHD1	-1.70332	8.01236e-09
AAMDC	-1.70236	0.00224671
CCDC43	-1.70191	5.36755e-08
SYNCRIP	-1.70167	4.57288e-16
FAM111B	-1.70125	2.66524e-09
M6PR	-1.70018	1.35541e-13
NARS1	-1.69935	4.45875e-12
BTN3A1	-1.69915	8.1195e-06
TARS3	-1.69901	2.96152e-08
HAUS2	-1.69899	5.02074e-12
GBAP1	-1.69889	0.0408419
ZNF367	-1.69886	1.57305e-07
SMPD2	-1.69838	0.00087723
MTHFD2	-1.69823	1.14937e-13
ILRUN	-1.69786	1.45668e-14
AC006504.5	-1.69734	0.000814067
YWHAZ	-1.69619	2.15652e-16
FOSL1	-1.69493	1.91291e-06
ZNF562	-1.6943	1.00667e-11
PRDX3	-1.69374	2.90077e-13
ZNF845	-1.6937	5.58182e-07
TMEM107	-1.69299	1.65397e-05
PSMD10	-1.69289	3.40011e-11
RHOQ	-1.69225	5.23832e-17
SYNJ2BP	-1.69217	5.23217e-11
RPL26	-1.692	2.93859e-10
BUB1B	-1.69168	7.28567e-11
SLC66A3	-1.69166	1.37826e-07
GCLC	-1.69164	1.71942e-08
C4orf3	-1.69163	4.42213e-07
KIAA1143	-1.69154	7.13283e-08
ZNF234	-1.69118	4.10958e-05
FBXL2	-1.69111	0.000742194
DPCD	-1.69023	0.00033119
ZNF790	-1.68992	0.040475
EIF2A	-1.6893	2.26123e-12
SNRPE	-1.68911	1.27007e-11
HABP4	-1.68873	1.31935e-06
BYSL	-1.68792	3.64543e-07
METTL4	-1.68594	3.67283e-06
ZNF568	-1.68514	0.000684183
ZNF420	-1.6851	0.00374365
MARVELD1	-1.68504	6.74824e-11
PPA1	-1.68444	2.62033e-10
AMN1	-1.68382	0.000424559
GRPEL2	-1.68294	3.0356e-10
SHMT2	-1.68278	2.82481e-12
FAM149B1	-1.68261	5.8168e-05
CCNB2	-1.68175	8.76786e-11
IQGAP3	-1.68158	1.71521e-09
LINC00518	-1.68135	1.09407e-05
FAM229B	-1.68084	0.00216977
PDCD11	-1.68084	2.29491e-16
MORN4	-1.68078	0.00164765
HLA-F	-1.68077	4.28557e-07
PEA15	-1.68068	1.65382e-14
ZNF57	-1.67958	0.00501962
RAI14	-1.67938	2.06504e-14
NGRN	-1.67857	2.39208e-05
PPP2R5D	-1.67738	1.21334e-13
COQ2	-1.67716	0.000179634
MXI1	-1.67701	1.08952e-14
PVR	-1.67662	9.53557e-09
SLC46A3	-1.67639	0.000200835
FEM1B	-1.67635	6.29306e-13
HDAC9	-1.67588	1.68676e-08
DNA2	-1.67545	4.08069e-07
ZBTB9	-1.67519	0.000173591
MARS1	-1.67469	8.30138e-15
RBBP9	-1.67456	4.20154e-07
QPRT	-1.67416	1.08857e-16
NDUFC2	-1.67403	9.27242e-10
C2orf69P1	-1.67396	2.75342e-05
TARS1	-1.67353	7.85721e-12
RASAL2	-1.67269	4.17388e-11
PLOD1	-1.67261	1.18824e-11
SERPINB8	-1.67209	0.000694606
CMAS	-1.67173	3.85802e-12
ZNF503	-1.67159	0.00108361
ATP13A3	-1.67145	4.16476e-16
MOB4	-1.67129	5.80188e-07
ATF6B	-1.67127	1.02129e-05
RALGAPA2	-1.6712	3.15766e-08
SLC35E1	-1.67009	3.39818e-12
GINS3	-1.6695	5.87613e-06
RIPK1	-1.66846	2.8402e-07
MTO1	-1.66818	9.49189e-07
C21orf91	-1.66733	3.16092e-12
HLCS	-1.66732	1.15364e-08
SOS2	-1.66728	1.07736e-09
CLN5	-1.66567	2.72367e-07
POLR3F	-1.66545	7.14327e-06
ADPGK	-1.66489	1.08372e-11
IFT52	-1.66475	1.4819e-08
PLEKHG3	-1.66469	7.41082e-06
SMIM10L1	-1.66383	8.1382e-08
MCC	-1.66382	9.60662e-17
BBIP1	-1.66314	2.04811e-05
FAM107B	-1.66159	0.00687876
ACOT13	-1.66031	0.000168908
SCAND2P	-1.66017	0.000218226
GK	-1.66003	1.66093e-10
CITED2	-1.65944	0.0037976
SNRK	-1.65936	6.34489e-10
S100B	-1.65907	5.32771e-12
MXD1	-1.65837	0.000708897
SYP	-1.65825	0.00961214
ZNF136	-1.65758	6.40606e-07
CSGALNACT2	-1.65713	0.000367324
SEC11C	-1.65701	2.0859e-09
CGAS	-1.65697	0.00078639
ICE2	-1.65586	4.90817e-12
CD81	-1.65538	1.9567e-08
C5orf22	-1.65501	4.98696e-11
SGO2	-1.65461	7.20749e-08
PTPN18	-1.65415	2.05494e-08
ZNF230	-1.654	0.0482445
LDHA	-1.65344	8.86921e-16
CWF19L1	-1.65343	1.94626e-08
RUBCN	-1.65331	1.0312e-06
UQCRB	-1.65331	7.05136e-09
ARRDC3	-1.6533	1.30519e-05
DEPDC1	-1.65314	2.03968e-10
PSAT1	-1.65287	1.19356e-12
MMUT	-1.65274	1.10154e-05
BLOC1S6	-1.6527	4.26389e-12
EMC4	-1.65187	1.24701e-11
LEMD2	-1.65182	2.89092e-08
BTBD1	-1.65176	2.76468e-12
RAB8B	-1.65124	1.18969e-09
MRPS16	-1.65108	2.46401e-10
LSP1P5	-1.65045	0.0231933
SLK	-1.65041	3.2219e-13
SLC49A4	-1.65036	1.35432e-08
PPIF	-1.65031	2.7603e-12
DAPK3	-1.64925	0.000132424
PSTK	-1.64842	0.0185074
NIPA2	-1.64829	6.52185e-12
TRMO	-1.64745	0.00356886
DLG1	-1.64708	2.16387e-12
STARD7-AS1	-1.64679	0.00329303
CACUL1	-1.64669	1.71408e-12
CALR	-1.64641	1.44479e-13
ADD3	-1.64604	1.58376e-12
PM20D2	-1.6447	5.67789e-09
INAFM2	-1.64442	9.72708e-06
TMEM237	-1.64432	3.54252e-09
NIPA1	-1.64392	3.97227e-10
PRUNE2	-1.64369	4.92111e-07
EIF4BP6	-1.64342	0.000789501
RNF150	-1.64316	0.0105731
ZFYVE16	-1.64268	5.51739e-14
RAB11A	-1.64219	9.2209e-12
MED30	-1.64143	0.0293761
CYSTM1	-1.64127	3.80041e-09
AC009495.1	-1.64031	0.00136958
ECI2	-1.64025	9.56626e-08
RIMS3	-1.64021	0.000207719
PLSCR4	-1.64014	0.000156609
SNX29	-1.63937	1.15212e-06
KDM1B	-1.63842	8.67069e-08
RAD51D	-1.63777	3.25754e-05
LIPA	-1.63758	4.48379e-11
DRAM2	-1.63731	3.89774e-10
TUBGCP4	-1.63711	1.36017e-09
RNF5	-1.63702	1.43167e-06
HMG20B	-1.63664	1.00937e-06
CSNK2A1	-1.63657	2.06681e-15
ZNF816	-1.63649	0.000408947
ARPP19	-1.63604	1.7321e-13
DDX21	-1.63582	3.29684e-11
IRGQ	-1.63567	1.62121e-11
BACH1	-1.63539	2.85665e-15
ZNF347	-1.63524	0.000109759
RHBDF2	-1.63501	0.000429084
ACSL1	-1.63494	1.64597e-13
WHAMMP3	-1.63468	0.0320543
PEF1	-1.63458	2.29907e-10
MSRB3	-1.63453	2.19612e-09
SPRYD7	-1.63425	1.34331e-06
NXT1	-1.63349	4.43392e-05
PIGB	-1.63341	1.2955e-07
CBR3	-1.63308	6.60748e-05
SLC30A7	-1.63271	1.02981e-12
ESF1	-1.63233	8.93894e-07
XPOT	-1.63208	1.70565e-12
HEXB	-1.63149	1.34108e-10
SLC39A13	-1.63115	0.000453604
CDCA3	-1.63106	1.49759e-05
CPQ	-1.63074	5.23746e-12
GYG1	-1.63052	3.51773e-12
ENTPD1-AS1	-1.62907	2.7594e-07
BLM	-1.62823	5.28037e-09
RAMAC	-1.628	1.45852e-06
TRUB1	-1.62756	2.66268e-08
ITSN1	-1.62754	9.36989e-08
MACIR	-1.62724	8.65808e-09
CTSH	-1.62601	4.29076e-12
IMPA1	-1.62599	1.39107e-08
BNIP2	-1.62541	6.8707e-12
ZNF77	-1.62537	0.00388872
AP003486.1	-1.62515	0.00213227
CASP10	-1.62488	0.0222511
LEPROTL1	-1.62458	8.2674e-08
IER3IP1	-1.62441	1.27447e-06
SYDE1	-1.62383	3.95267e-05
POMP	-1.62295	1.54039e-08
MAP3K7	-1.62267	3.92556e-11
HECTD2	-1.62225	0.00735199
HMGN4	-1.62192	3.55343e-08
BTN3A2	-1.62099	1.57461e-06
PIN1	-1.6208	1.28086e-06
TIMM44	-1.62032	3.21706e-07
DHFR	-1.62012	7.1421e-11
SNHG29	-1.61982	3.17593e-11
YARS1	-1.6192	1.63016e-13
ACTR3	-1.61912	1.94109e-13
CACNA1D	-1.61905	0.0143473
ENDOD1	-1.61811	1.50681e-14
UNC13B	-1.61793	2.83123e-10
RAB38	-1.6174	2.46274e-12
STT3B	-1.61735	3.97566e-12
RMND1	-1.61729	7.03785e-06
BTN2A3P	-1.61702	0.0105644
THAP9-AS1	-1.61677	1.84573e-06
RBM18	-1.61667	3.91695e-08
ARL8A	-1.61649	0.000141185
RWDD2A	-1.61572	0.00174106
PDZD8	-1.61565	2.07645e-11
TLN2	-1.61513	0.00595654
SF3B6	-1.61468	3.06614e-09
DOP1B	-1.6146	1.86927e-05
YIPF1	-1.61449	9.73219e-09
MRPL46	-1.6143	0.0098962
TRIM26	-1.61419	1.35915e-07
ADIPOR2	-1.61407	1.5556e-13
INTS13	-1.61261	2.46403e-11
NBEAL2	-1.61229	0.000860851
LRRC23	-1.61181	0.000177222
TM7SF3	-1.61178	5.08012e-12
AC020916.1	-1.61153	6.34778e-06
MRPL43	-1.61147	7.48939e-06
TUBE1	-1.61096	9.16761e-05
RRM2	-1.61	3.75675e-13
FAM83D	-1.60944	5.78166e-08
ZRANB1	-1.60887	2.24898e-07
HEXIM1	-1.60764	1.57399e-06
TRMT6	-1.60688	3.70923e-08
TMEM30A	-1.6062	1.33281e-11
C19orf25	-1.60369	0.0278034
LSM11	-1.60358	8.95361e-08
KIFBP	-1.60353	8.83207e-07
IL1RAP	-1.60352	6.88942e-12
HIF1AN	-1.60317	9.71842e-09
LGALS8	-1.60257	9.00177e-10
BMP2K	-1.60195	1.12316e-07
CCDC32	-1.60109	6.81466e-05
UQCR11	-1.60094	2.6138e-07
RNF145	-1.60082	1.10972e-12
FBXO45	-1.60067	3.47874e-09
KXD1	-1.6006	2.36163e-09
ARF6	-1.60026	1.49495e-11
CHP1	-1.60013	1.61468e-11
ANXA7	-1.59981	1.22422e-08
TNFAIP1	-1.59949	5.47966e-07
ITGB1BP1	-1.59904	1.77354e-09
G3BP1	-1.59877	2.03951e-13
DOCK1	-1.59869	1.11418e-11
GNAI3	-1.59809	3.68521e-10
ZNF430	-1.59794	7.3465e-06
RGS16	-1.59766	0.00834545
PDCL3	-1.59747	0.000294049
PMAIP1	-1.59733	1.26037e-05
CDKN1A	-1.59724	4.37776e-11
AC016747.1	-1.59659	0.00126354
NDUFS4	-1.59587	2.51819e-08
ATP6V1B2	-1.59563	1.48169e-12
EHD3	-1.59509	6.22509e-06
STK38L	-1.59505	3.91372e-07
KIF14	-1.59497	1.50945e-08
FEZ2	-1.59486	1.95274e-08
CASP3	-1.59474	8.9006e-08
ADCY2	-1.59472	9.86465e-05
B3GALNT1	-1.5942	0.00569808
DUT	-1.59306	2.9848e-08
GLRX3	-1.59267	1.00003e-10
MCMBP	-1.59217	5.85902e-10
KDSR	-1.5919	1.05663e-09
WDR46	-1.59128	2.32034e-06
SCAMP2	-1.59112	1.5698e-07
SAMHD1	-1.59106	1.30768e-07
FGFR1OP2	-1.59078	3.14438e-08
ATP6V1D	-1.59077	8.31989e-09
ZNF251	-1.59074	0.000320284
NRM	-1.59064	0.00369314
FRA10AC1	-1.59059	0.000151281
KRAS	-1.59021	1.81518e-09
MTG1	-1.5902	0.0254819
MARCHF5	-1.59019	3.4817e-06
CCN2	-1.58948	0.00520853
ZNF253	-1.58911	0.00265897
SAYSD1	-1.58899	0.015568
PDE8A	-1.5889	9.40458e-12
GNAZ	-1.58872	0.0105731
INSR	-1.5885	1.12861e-07
CRBN	-1.58844	5.76871e-06
AC124798.1	-1.58831	0.0394298
KLF5	-1.58826	0.0335046
ZNF33B	-1.58813	8.61354e-06
AL591846.1	-1.58796	2.85422e-05
UPF3A	-1.58787	0.00216887
CRNKL1	-1.58722	1.55735e-07
TIPIN	-1.58701	2.03061e-05
PLK2	-1.58661	3.00393e-08
WDR18	-1.58559	0.00196659
NLRC5	-1.5855	0.00747514
PRPS1	-1.58532	1.6164e-08
ITPKB	-1.58531	9.26487e-08
C12orf4	-1.58526	1.22303e-07
ITGB8	-1.58328	3.68093e-11
PRKAG1	-1.58324	2.32722e-08
MKNK2	-1.58308	3.6097e-06
GLB1	-1.58295	4.39136e-09
RFK	-1.58289	6.00421e-05
NUDT15	-1.58268	8.65854e-08
CAV2	-1.582	1.40683e-07
CHST14	-1.58166	0.00061618
CROCCP2	-1.58144	0.0001798
DENND10	-1.58139	1.6628e-05
H2AZ1	-1.5812	1.54054e-09
ZNF431	-1.58074	4.06727e-07
ZNF451	-1.58053	2.07759e-09
SNX19	-1.57986	1.04334e-12
LINC01918	-1.57986	0.00320526
ACTG1	-1.57985	1.98035e-14
PIGX	-1.57972	5.67165e-08
EIF2S1	-1.57956	4.07363e-08
LY96	-1.57955	0.00133626
AVEN	-1.57935	0.000127866
CLHC1	-1.5791	0.0105136
SRF	-1.57894	4.85651e-05
MAPK14	-1.57884	2.46403e-11
EIF4E2	-1.57837	2.04649e-08
SUPT3H	-1.57761	0.00803101
PSMF1	-1.5776	1.1538e-09
COMMD10	-1.57741	2.89301e-06
MIR4435-2HG	-1.5774	2.38491e-11
STPG1	-1.57734	0.000101606
SAR1B	-1.57685	1.15559e-09
TIMM29	-1.57666	0.00160545
ALG10	-1.57602	0.000209446
AURKB	-1.57576	1.72116e-06
AC026748.3	-1.57552	0.0258596
ZSCAN26	-1.57506	0.00361299
TMEM97	-1.57489	1.7616e-08
DUSP3	-1.57463	2.94537e-10
PRKAG2	-1.57462	0.000244758
DNAJB1	-1.57452	3.64867e-11
SLC35B2	-1.57419	6.75543e-09
PRPF3	-1.57321	4.32453e-09
ZNF124	-1.57257	3.68932e-05
TXNDC9	-1.57167	2.49178e-08
NDUFAF4	-1.57153	0.000333478
COL6A1	-1.57142	0.00720757
ZBED8	-1.57123	0.00518352
TNFRSF12A	-1.57112	3.12275e-05
ULK3	-1.57083	5.88576e-08
CD58	-1.57064	1.18124e-05
ZFAS1	-1.57005	1.44173e-09
FNIP2	-1.56986	3.22987e-13
MICOS13	-1.56984	0.00503888
SETD7	-1.56888	1.11402e-09
SEC11A	-1.56885	5.13039e-08
RETREG2	-1.5688	2.99211e-11
SEC23IP	-1.56873	1.02889e-08
PRPF4B	-1.56825	3.47423e-11
TDP2	-1.56791	3.22438e-05
MKI67	-1.56721	0.0202639
RPS6KL1	-1.56721	0.0252883
SOX4	-1.56709	2.86684e-09
SLC2A6	-1.56701	0.0268328
MRPS27	-1.56649	1.49027e-10
POP1	-1.5663	8.74283e-10
ZWILCH	-1.56529	5.50378e-08
CCNB1IP1	-1.56502	4.57115e-07
PPID	-1.56501	2.08588e-06
ANXA11	-1.56483	1.84923e-10
AL161772.1	-1.56475	0.000393773
CMTR1	-1.56441	1.76824e-09
UBE3A	-1.56411	5.9764e-12
AL109918.1	-1.56405	0.00168043
TXNL4B	-1.56401	0.001461
DLGAP5	-1.56358	6.29301e-06
TRIO	-1.56312	2.39992e-10
NBPF3	-1.56295	1.18823e-05
ZNHIT3	-1.56292	7.84699e-05
RSKR	-1.56267	0.0411205
FAM104B	-1.56136	0.0061561
GTDC1	-1.56055	7.60121e-05
DCT	-1.56009	2.88961e-12
MGST3	-1.55959	4.67457e-09
WAPL	-1.55926	1.73829e-10
ECSIT	-1.55919	0.00749255
GAPDH	-1.55914	7.70986e-11
CHMP3	-1.55897	1.53918e-07
RHOT1	-1.55893	2.73805e-05
NAA20	-1.55831	5.22684e-07
MAD2L1BP	-1.55806	3.04111e-07
ELMOD2	-1.5575	8.43461e-06
H1-3	-1.55746	2.01636e-09
ZNF320	-1.5571	5.88995e-08
STK3	-1.55673	6.74831e-06
MCM3AP	-1.55643	1.51577e-11
ETS1	-1.55577	8.70799e-12
BTRC	-1.55495	2.39358e-06
RAB23	-1.55488	7.31086e-06
SLC39A6	-1.5547	2.13899e-08
COPS7A	-1.55468	7.95755e-10
HMGN3	-1.55462	1.20199e-05
RPS3AP6	-1.55434	0.00428884
SIRT1	-1.55362	0.000143257
CCDC77	-1.55255	0.000128515
RRAGC	-1.55251	7.31648e-06
NFKBIL1	-1.55203	0.0411661
MTRF1L	-1.55173	5.45252e-05
SLC39A7	-1.55131	1.38863e-10
ACAP2	-1.55038	1.27919e-10
RPS17	-1.55037	0.000193724
NCKIPSD	-1.55025	0.000952084
YIPF3	-1.5501	1.46748e-05
CENPA	-1.54927	7.49852e-06
KLHL36	-1.54927	1.70414e-10
ARHGAP5	-1.549	4.33451e-11
HEXA	-1.54888	1.95074e-12
MTRF1	-1.54876	8.17756e-05
ZNF486	-1.54875	0.00124069
ERCC6L	-1.54819	0.000228454
SYT11	-1.54811	3.89774e-10
WASHC2A	-1.54757	1.91954e-07
GALNT2	-1.54745	3.22739e-09
IFNGR2	-1.54702	1.5373e-07
TUBGCP5	-1.54648	5.4494e-09
PANK3	-1.54639	3.14845e-11
SHLD3	-1.54627	0.0192437
MIS18A	-1.54611	0.000474404
QPCTL	-1.54586	0.00987242
ZNF699	-1.54579	0.00269608
AAGAB	-1.54547	1.01631e-07
TMEM161A	-1.54544	0.00668325
STRAP	-1.54541	1.80853e-08
RPS3A	-1.54527	1.06636e-07
GIN1	-1.54511	0.00338515
SEC22C	-1.5451	4.76836e-09
NME6	-1.545	0.00143982
KLF7	-1.54471	9.12209e-05
EI24	-1.54461	1.78385e-09
PFDN4	-1.54459	4.18498e-06
STK38	-1.5443	3.38476e-05
BAG6	-1.54388	8.18049e-09
TMEM14C	-1.54361	1.9582e-07
ZNF121	-1.54305	2.9997e-09
TMEM70	-1.54272	0.000131654
LEO1	-1.54148	6.42909e-07
SFXN3	-1.54126	6.73249e-11
CYB5B	-1.54097	2.06366e-09
MMP8	-1.54083	1.38714e-08
MARCHF2	-1.54038	0.00176675
CDC42	-1.54013	5.6171e-08
RPL34	-1.53997	2.73004e-07
HSP90AB1	-1.53978	1.55076e-11
TP53TG3D	-1.53959	0.0145256
MRPS18B	-1.53957	2.09488e-06
TMEM256	-1.53955	0.0171742
TUBB2A	-1.53913	9.57579e-08
SDC2	-1.5391	1.49738e-06
HERPUD1	-1.5389	1.97304e-10
ZNF791	-1.53874	2.32016e-07
ERLIN1	-1.5387	8.43461e-06
ENTPD7	-1.5384	1.03839e-05
ZNF675	-1.53809	0.00141984
WDFY1	-1.53808	2.0009e-08
DDIT3	-1.53795	0.000249173
RNF141	-1.53792	1.55062e-05
NSA2	-1.53776	2.27872e-06
RPL31	-1.53752	1.44036e-07
TGFBR2	-1.53738	2.77934e-06
PARD3B	-1.53721	0.00474296
HACD3	-1.53693	1.67295e-10
LTBR	-1.53672	8.56142e-08
ICMT	-1.53664	1.43894e-11
C1D	-1.53657	0.000680056
C15orf40	-1.53631	0.000195023
OSTF1	-1.53628	1.92725e-05
EIF4BP7	-1.53587	0.0395846
ATP6AP2	-1.53542	5.79055e-09
ZNF184	-1.53538	0.00198919
USP8	-1.53506	2.52995e-11
CEP162	-1.53484	0.000269841
YARS2	-1.53464	6.17277e-05
TM2D1	-1.53421	1.2333e-07
PTPRG-AS1	-1.53413	0.00539661
WASHC2C	-1.53322	1.46748e-05
SAMD9L	-1.53303	0.0236968
MTFR1	-1.53299	3.82632e-07
DCTN5	-1.53296	1.77098e-12
CD55	-1.53268	2.50669e-07
FASTKD5	-1.53238	2.39832e-06
BTBD3	-1.53228	9.43857e-09
ECD	-1.53207	5.02033e-07
GSTM3	-1.53197	4.26386e-06
CD59	-1.53187	1.35572e-09
LONP1	-1.53186	0.000223694
CD46	-1.5315	5.35876e-10
CDC42SE1	-1.53147	6.54436e-09
GAPDHP1	-1.53099	0.00270055
TPI1	-1.53085	2.72567e-09
LATS2	-1.53083	3.65076e-07
PET100	-1.53073	0.00195594
WDR11	-1.53062	1.52703e-09
SRD5A3	-1.5301	1.74354e-05
LINC01505	-1.52992	0.000248718
LINC00221	-1.52899	1.34223e-05
NDC80	-1.52865	1.64228e-06
C6orf47	-1.52849	0.000133084
POLL	-1.52847	0.00117423
ZNF627	-1.5284	0.000349223
SLC25A25	-1.52829	0.00168859
PTPRA	-1.52817	3.00237e-11
TRIB2	-1.52801	4.45042e-14
ARL5A	-1.52777	4.2502e-08
MYL12A	-1.5277	6.04811e-06
SMC2	-1.52732	3.11379e-08
RPL10A	-1.52721	1.07736e-09
GRAMD1C	-1.52694	0.0424366
TMEM231	-1.5265	0.00563055
UBA52	-1.52591	5.407e-09
NCBP2AS2	-1.52589	0.00358226
H2BC11	-1.52556	5.94111e-07
ITPRIP	-1.52525	7.88511e-05
ANAPC10	-1.52479	0.0442448
MMD	-1.52479	2.99849e-05
VPS35	-1.52475	2.66221e-08
ZNF600	-1.52442	0.0026011
ZCRB1	-1.52345	1.17168e-05
XPO5	-1.52335	3.71917e-11
NDUFAF1	-1.52328	0.000179052
UBE2T	-1.52303	0.00540648
COQ7	-1.52246	4.5655e-05
NPM1P27	-1.52236	0.000412062
ADARB1	-1.52227	0.00137656
CTNNB1	-1.52198	2.98846e-10
TNPO1	-1.52144	9.89442e-10
ZSCAN22	-1.52131	0.0183662
GINS2	-1.52073	8.46354e-08
SLF2	-1.52064	1.0197e-09
PPP2R3C	-1.52032	1.59279e-05
YWHAQ	-1.52012	3.3741e-09
SLC25A51	-1.51962	0.00307853
GLMP	-1.51877	2.6697e-06
CYB5R4	-1.51877	6.91702e-05
CNEP1R1	-1.51849	0.000269841
RPL7	-1.51846	2.75979e-07
NDC1	-1.51829	1.04038e-06
UQCRFS1	-1.51789	1.98739e-05
FAM214B	-1.51778	0.00125234
MMAB	-1.51775	7.96524e-05
ATF6	-1.51744	1.32518e-07
GBA	-1.51735	2.25493e-08
TMED3	-1.51733	5.71005e-08
RHBDD1	-1.51718	0.000193773
POLR2M	-1.51713	8.06882e-06
LYPLA1	-1.51696	2.01123e-08
RWDD1	-1.51665	2.4729e-06
EXOSC8	-1.51662	1.18124e-06
[truncated: 5,385 more rows]
