# Supplementary material for: Suppression of Spry1 reduces HIF1α-dependent glycolysis and impairs angiogenesis in BRAF-mutant cutaneous melanoma
Source: J Exp Clin Cancer Res. 2025 Feb 14;44:53. doi: 10.1186/s13046-025-03289-8 (PMC11827140; doi:10.1186/s13046-025-03289-8)
Supplement: Supplementary file 8 — Supplementary Material 8. [file 13046_2025_3289_MOESM8_ESM.xlsx]

## Sheet: Table 3A
Supplementary Table 3A: List of HIF1a binding sites identified
PeakID	Chr	Start	End
Hif1a_vs_IgG_9055	chr16	7103840	7104213
Hif1a_vs_IgG_4515	chr11	86614448	86614704
Hif1a_vs_IgG_9524	chr16	48332754	48333092
Hif1a_vs_IgG_1708	chr1	145745551	145745848
Hif1a_vs_IgG_11112	chr18	1323709	1324266
Hif1a_vs_IgG_23688	chr7	151524982	151525303
Hif1a_vs_IgG_22001	chr7	23596329	23596532
Hif1a_vs_IgG_11465	chr18	67783897	67784233
Hif1a_vs_IgG_15461	chr20	37671786	37672038
Hif1a_vs_IgG_25787	chrX	48657662	48657986
Hif1a_vs_IgG_8561	chr15	74988375	74988886
Hif1a_vs_IgG_3642	chr11	6377931	6378171
Hif1a_vs_IgG_23759	chr7	156259040	156259253
Hif1a_vs_IgG_21462	chr6	87175899	87176222
Hif1a_vs_IgG_24245	chr8	69769089	69769493
Hif1a_vs_IgG_21583	chr6	114271132	114271327
Hif1a_vs_IgG_10346	chr17	27194277	27194582
Hif1a_vs_IgG_21611	chr6	124274429	124275042
Hif1a_vs_IgG_14375	chr2	190658814	190659099
Hif1a_vs_IgG_11186	chr18	8952849	8953046
Hif1a_vs_IgG_11494	chr18	75991032	75991363
Hif1a_vs_IgG_20706	chr5	178687301	178687675
Hif1a_vs_IgG_7319	chr13	99745666	99746166
Hif1a_vs_IgG_13715	chr2	109009540	109009725
Hif1a_vs_IgG_22772	chr7	96201018	96201362
Hif1a_vs_IgG_21543	chr6	105755581	105755853
Hif1a_vs_IgG_5647	chr12	49749912	49750097
Hif1a_vs_IgG_5761	chr12	57359778	57360229
Hif1a_vs_IgG_12471	chr2	11646091	11646329
Hif1a_vs_IgG_10271	chr17	14831171	14831524
Hif1a_vs_IgG_17561	chr3	67696658	67697018
Hif1a_vs_IgG_18080	chr3	148114446	148114945
Hif1a_vs_IgG_7052	chr13	82530804	82531026
Hif1a_vs_IgG_21709	chr6	148868105	148868542
Hif1a_vs_IgG_17825	chr3	123413610	123413846
Hif1a_vs_IgG_7722	chr14	76553502	76553686
Hif1a_vs_IgG_1454	chr1	99828977	99829260
Hif1a_vs_IgG_13498	chr2	88660443	88660683
Hif1a_vs_IgG_1226	chr1	76822836	76823126
Hif1a_vs_IgG_1197	chr1	75205590	75206095
Hif1a_vs_IgG_2733	chr1	248374020	248374272
Hif1a_vs_IgG_16327	chr21	45928972	45929303
Hif1a_vs_IgG_6641	chr13	46362689	46362982
Hif1a_vs_IgG_7936	chr15	26274374	26274619
Hif1a_vs_IgG_11927	chr19	19191324	19191662
Hif1a_vs_IgG_22421	chr7	71636881	71637185
Hif1a_vs_IgG_22389	chr7	69783577	69783858
Hif1a_vs_IgG_10687	chr17	58957610	58957850
Hif1a_vs_IgG_16779	chr22	45355523	45355808
Hif1a_vs_IgG_21210	chr6	41455585	41455796
Hif1a_vs_IgG_20723	chr5	180339056	180339283
Hif1a_vs_IgG_3044	chr10	85949087	85949564
Hif1a_vs_IgG_13325	chr2	72410779	72411213
Hif1a_vs_IgG_23718	chr7	153078696	153079147
Hif1a_vs_IgG_21161	chr6	38217234	38217529
Hif1a_vs_IgG_18697	chr4	37041517	37041840
Hif1a_vs_IgG_11922	chr19	18976613	18976935
Hif1a_vs_IgG_16265	chr21	42366425	42366740
Hif1a_vs_IgG_1555	chr1	111041078	111041316
Hif1a_vs_IgG_5975	chr12	97768591	97768876
Hif1a_vs_IgG_20472	chr5	158374082	158374332
Hif1a_vs_IgG_7566	chr14	48504745	48505149
Hif1a_vs_IgG_6985	chr13	77655216	77655703
Hif1a_vs_IgG_18777	chr4	64807937	64808144
Hif1a_vs_IgG_14629	chr2	220481332	220481578
Hif1a_vs_IgG_11598	chr19	3351133	3351429
Hif1a_vs_IgG_25851	chrX	57711042	57711671
Hif1a_vs_IgG_656	chr1	37155591	37155904
Hif1a_vs_IgG_1273	chr1	82081861	82082117
Hif1a_vs_IgG_14108	chr2	151842517	151842809
Hif1a_vs_IgG_7355	chr13	101136023	101136220
Hif1a_vs_IgG_3322	chr10	116601945	116602170
Hif1a_vs_IgG_20856	chr6	8505641	8505899
Hif1a_vs_IgG_301	chr1	18301821	18302051
Hif1a_vs_IgG_4746	chr11	110405149	110405352
Hif1a_vs_IgG_26037	chrX	83174808	83175128
Hif1a_vs_IgG_16172	chr21	36335127	36335416
Hif1a_vs_IgG_5614	chr12	47588944	47589197
Hif1a_vs_IgG_9823	chr16	71750392	71750688
Hif1a_vs_IgG_17975	chr3	136256650	136256869
Hif1a_vs_IgG_5096	chr11	132737203	132737530
Hif1a_vs_IgG_10670	chr17	57784303	57784767
Hif1a_vs_IgG_14238	chr2	171148133	171148440
Hif1a_vs_IgG_15464	chr20	37908775	37908984
Hif1a_vs_IgG_18523	chr3	197501222	197501483
Hif1a_vs_IgG_16784	chr22	45646111	45646342
Hif1a_vs_IgG_26123	chrX	96367145	96367352
Hif1a_vs_IgG_5450	chr12	23342407	23342666
Hif1a_vs_IgG_8713	chr15	85576524	85576841
Hif1a_vs_IgG_3323	chr10	116762684	116762971
Hif1a_vs_IgG_24348	chr8	85046729	85047414
Hif1a_vs_IgG_14744	chr2	232291539	232291858
Hif1a_vs_IgG_22139	chr7	42681846	42682376
Hif1a_vs_IgG_14883	chr2	241535792	241536005
Hif1a_vs_IgG_7502	chr14	24888830	24889248
Hif1a_vs_IgG_25914	chrX	67677662	67678010
Hif1a_vs_IgG_16221	chr21	39336494	39336941
Hif1a_vs_IgG_13622	chr2	102046011	102046289
Hif1a_vs_IgG_7145	chr13	90588274	90588458
Hif1a_vs_IgG_5407	chr12	19458747	19459052
Hif1a_vs_IgG_10364	chr17	29605830	29606153
Hif1a_vs_IgG_13530	chr2	95693698	95694022
Hif1a_vs_IgG_25040	chr9	78163076	78163603
Hif1a_vs_IgG_16914	chr3	5142284	5142577
Hif1a_vs_IgG_19706	chr5	66476142	66476364
Hif1a_vs_IgG_16455	chr22	24040335	24040671
Hif1a_vs_IgG_12023	chr19	30950803	30951053
Hif1a_vs_IgG_9511	chr16	47171114	47171525
Hif1a_vs_IgG_580	chr1	33190515	33190724
Hif1a_vs_IgG_1748	chr1	151078481	151078785
Hif1a_vs_IgG_3793	chr11	19006657	19006993
Hif1a_vs_IgG_665	chr1	37560974	37561519
Hif1a_vs_IgG_5024	chr11	128668500	128668852
Hif1a_vs_IgG_25130	chr9	95487013	95487651
Hif1a_vs_IgG_17024	chr3	16455750	16456217
Hif1a_vs_IgG_26449	chrX	145516895	145517179
Hif1a_vs_IgG_18627	chr4	10708490	10708812
Hif1a_vs_IgG_25405	chr9	139807120	139807463
Hif1a_vs_IgG_8156	chr15	43844953	43845296
Hif1a_vs_IgG_1870	chr1	160985802	160986111
Hif1a_vs_IgG_5451	chr12	23381844	23382311
Hif1a_vs_IgG_12617	chr2	24578163	24578713
Hif1a_vs_IgG_20376	chr5	149813031	149813232
Hif1a_vs_IgG_4330	chr11	71962922	71963259
Hif1a_vs_IgG_9317	chr16	22950266	22950720
Hif1a_vs_IgG_823	chr1	46116991	46117305
Hif1a_vs_IgG_11865	chr19	16266180	16266558
Hif1a_vs_IgG_12121	chr19	41535705	41536056
Hif1a_vs_IgG_9120	chr16	11082230	11082497
Hif1a_vs_IgG_1002	chr1	57685211	57685577
Hif1a_vs_IgG_6879	chr13	68452503	68452830
Hif1a_vs_IgG_23610	chr7	146551192	146551390
Hif1a_vs_IgG_14549	chr2	210909534	210909816
Hif1a_vs_IgG_12207	chr19	50124633	50124911
Hif1a_vs_IgG_20500	chr5	161745737	161745985
Hif1a_vs_IgG_11988	chr19	23752788	23753124
Hif1a_vs_IgG_16553	chr22	29375301	29375784
Hif1a_vs_IgG_22841	chr7	99500864	99501191
Hif1a_vs_IgG_8305	chr15	57368191	57368393
Hif1a_vs_IgG_6148	chr12	121982277	121982686
Hif1a_vs_IgG_13772	chr2	113016503	113016854
Hif1a_vs_IgG_6441	chr13	31293914	31294344
Hif1a_vs_IgG_18928	chr4	118628707	118628977
Hif1a_vs_IgG_4735	chr11	109539345	109539700
Hif1a_vs_IgG_8115	chr15	41611269	41611627
Hif1a_vs_IgG_15656	chr20	47696780	47696971
Hif1a_vs_IgG_22281	chr7	64347467	64347978
Hif1a_vs_IgG_25066	chr9	84293740	84293993
Hif1a_vs_IgG_18618	chr4	9376362	9376718
Hif1a_vs_IgG_14882	chr2	241440227	241440455
Hif1a_vs_IgG_25349	chr9	133776327	133776735
Hif1a_vs_IgG_22312	chr7	66153507	66154429
Hif1a_vs_IgG_8632	chr15	79100690	79101073
Hif1a_vs_IgG_21931	chr7	9229364	9229846
Hif1a_vs_IgG_12395	chr2	7942138	7942367
Hif1a_vs_IgG_21677	chr6	139010975	139011307
Hif1a_vs_IgG_21860	chr7	2632533	2632845
Hif1a_vs_IgG_25874	chrX	63541754	63542382
Hif1a_vs_IgG_16694	chr22	40316978	40317275
Hif1a_vs_IgG_24412	chr8	94970435	94970760
Hif1a_vs_IgG_2947	chr10	74416570	74416921
Hif1a_vs_IgG_21521	chr6	94394102	94394407
Hif1a_vs_IgG_2391	chr1	215984734	215985210
Hif1a_vs_IgG_21754	chr6	158100978	158101394
Hif1a_vs_IgG_6203	chr12	128795160	128795421
Hif1a_vs_IgG_22857	chr7	100270276	100270531
Hif1a_vs_IgG_11379	chr18	43796084	43796401
Hif1a_vs_IgG_14547	chr2	210815384	210815838
Hif1a_vs_IgG_18891	chr4	102568565	102568853
Hif1a_vs_IgG_10054	chr16	87293820	87294117
Hif1a_vs_IgG_8996	chr16	3948625	3948842
Hif1a_vs_IgG_25344	chr9	133018492	133018748
Hif1a_vs_IgG_19629	chr5	55394643	55394842
Hif1a_vs_IgG_5582	chr12	42001533	42001832
Hif1a_vs_IgG_9455	chr16	30713930	30714275
Hif1a_vs_IgG_19579	chr5	45611276	45611463
Hif1a_vs_IgG_13993	chr2	134324327	134324813
Hif1a_vs_IgG_11733	chr19	10191727	10192067
Hif1a_vs_IgG_7157	chr13	91357362	91357654
Hif1a_vs_IgG_20345	chr5	147036384	147036702
Hif1a_vs_IgG_21403	chr6	75247808	75248111
Hif1a_vs_IgG_13477	chr2	86905776	86906106
Hif1a_vs_IgG_19377	chr5	14710435	14711020
Hif1a_vs_IgG_15301	chr20	30230788	30231149
Hif1a_vs_IgG_58	chr1	4557278	4557590
Hif1a_vs_IgG_4024	chr11	51191656	51191968
Hif1a_vs_IgG_16287	chr21	43570047	43570401
Hif1a_vs_IgG_14579	chr2	216917302	216917658
Hif1a_vs_IgG_1270	chr1	81555748	81556019
Hif1a_vs_IgG_5037	chr11	129613492	129613809
Hif1a_vs_IgG_16511	chr22	26716804	26717053
Hif1a_vs_IgG_14400	chr2	194954946	194955170
Hif1a_vs_IgG_18524	chr3	197563580	197563913
Hif1a_vs_IgG_22111	chr7	38974129	38974429
Hif1a_vs_IgG_26359	chrX	130502080	130502310
Hif1a_vs_IgG_2209	chr1	201529642	201530365
Hif1a_vs_IgG_20144	chr5	128460225	128460567
Hif1a_vs_IgG_5796	chr12	62777254	62777529
Hif1a_vs_IgG_1919	chr1	165910501	165910816
Hif1a_vs_IgG_12865	chr2	39291781	39292083
Hif1a_vs_IgG_23428	chr7	135127156	135127643
Hif1a_vs_IgG_13313	chr2	71787960	71788443
Hif1a_vs_IgG_24181	chr8	58446229	58446446
Hif1a_vs_IgG_937	chr1	53211776	53212126
Hif1a_vs_IgG_10436	chr17	38180879	38181265
Hif1a_vs_IgG_11424	chr18	55694276	55694651
Hif1a_vs_IgG_4466	chr11	82346734	82347010
Hif1a_vs_IgG_2927	chr10	72766091	72766321
Hif1a_vs_IgG_876	chr1	48897434	48897706
Hif1a_vs_IgG_9132	chr16	11746234	11746877
Hif1a_vs_IgG_14763	chr2	233688394	233688697
Hif1a_vs_IgG_21128	chr6	35971888	35972131
Hif1a_vs_IgG_14943	chr20	1687616	1687950
Hif1a_vs_IgG_3432	chr10	124893684	124893908
Hif1a_vs_IgG_15672	chr20	48375336	48375671
Hif1a_vs_IgG_26167	chrX	102409109	102409392
Hif1a_vs_IgG_956	chr1	54664030	54664408
Hif1a_vs_IgG_11912	chr19	18512101	18512359
Hif1a_vs_IgG_6105	chr12	117506335	117506673
Hif1a_vs_IgG_13176	chr2	62902947	62903259
Hif1a_vs_IgG_24435	chr8	97082780	97082991
Hif1a_vs_IgG_18325	chr3	183229414	183229608
Hif1a_vs_IgG_19704	chr5	66022406	66022917
Hif1a_vs_IgG_2173	chr1	197081978	197082252
Hif1a_vs_IgG_18589	chr4	6021124	6021362
Hif1a_vs_IgG_3425	chr10	124430424	124430716
Hif1a_vs_IgG_20786	chr6	3898927	3899566
Hif1a_vs_IgG_16512	chr22	26787655	26788110
Hif1a_vs_IgG_13519	chr2	91677472	91677677
Hif1a_vs_IgG_10293	chr17	17407674	17408233
Hif1a_vs_IgG_10360	chr17	29188864	29189094
Hif1a_vs_IgG_24027	chr8	31219181	31219369
Hif1a_vs_IgG_1089	chr1	63888484	63888839
Hif1a_vs_IgG_20575	chr5	170036801	170037118
Hif1a_vs_IgG_3050	chr10	86493885	86494224
Hif1a_vs_IgG_7998	chr15	31118744	31118977
Hif1a_vs_IgG_23237	chr7	125504448	125504680
Hif1a_vs_IgG_7514	chr14	30771013	30771223
Hif1a_vs_IgG_8448	chr15	68032667	68032956
Hif1a_vs_IgG_17317	chr3	47484553	47484917
Hif1a_vs_IgG_51	chr1	4093732	4094108
Hif1a_vs_IgG_4845	chr11	117739797	117740025
Hif1a_vs_IgG_19014	chr4	148712319	148712575
Hif1a_vs_IgG_21045	chr6	24678034	24678483
Hif1a_vs_IgG_21787	chr6	164061177	164061593
Hif1a_vs_IgG_1862	chr1	160358669	160358929
Hif1a_vs_IgG_13135	chr2	60938698	60939155
Hif1a_vs_IgG_9991	chr16	83661758	83662484
Hif1a_vs_IgG_16581	chr22	31666846	31667311
Hif1a_vs_IgG_5389	chr12	18255828	18256455
Hif1a_vs_IgG_11459	chr18	65279154	65279538
Hif1a_vs_IgG_19151	chr4	173260598	173261080
Hif1a_vs_IgG_21237	chr6	42951145	42951397
Hif1a_vs_IgG_18798	chr4	73168916	73169133
Hif1a_vs_IgG_2379	chr1	214897270	214897544
Hif1a_vs_IgG_25616	chrX	27344465	27344752
Hif1a_vs_IgG_11155	chr18	6899391	6899670
Hif1a_vs_IgG_10937	chr17	73846875	73847116
Hif1a_vs_IgG_8234	chr15	51248655	51248994
Hif1a_vs_IgG_14580	chr2	217066190	217066447
Hif1a_vs_IgG_25157	chr9	98856902	98857124
Hif1a_vs_IgG_11687	chr19	8006217	8006635
Hif1a_vs_IgG_3685	chr11	10399860	10400399
Hif1a_vs_IgG_14384	chr2	192161980	192162328
Hif1a_vs_IgG_4046	chr11	56884558	56884817
Hif1a_vs_IgG_17934	chr3	133324717	133325122
Hif1a_vs_IgG_3103	chr10	93841971	93842222
Hif1a_vs_IgG_19596	chr5	51568948	51569156
Hif1a_vs_IgG_2451	chr1	222008391	222008608
Hif1a_vs_IgG_14145	chr2	158210512	158210832
Hif1a_vs_IgG_20385	chr5	150080982	150081185
Hif1a_vs_IgG_453	chr1	27032807	27033360
Hif1a_vs_IgG_20519	chr5	165520144	165520903
Hif1a_vs_IgG_11711	chr19	9181429	9181746
Hif1a_vs_IgG_26329	chrX	126673107	126673294
Hif1a_vs_IgG_10099	chr16	89459921	89460528
Hif1a_vs_IgG_5750	chr12	57009796	57010224
Hif1a_vs_IgG_10528	chr17	47831833	47832084
Hif1a_vs_IgG_9924	chr16	79292991	79293198
Hif1a_vs_IgG_23550	chr7	141285017	141285239
Hif1a_vs_IgG_3609	chr11	2912339	2912829
Hif1a_vs_IgG_16150	chr21	34844772	34845096
Hif1a_vs_IgG_25682	chrX	38752132	38752453
Hif1a_vs_IgG_10637	chr17	56263619	56264034
Hif1a_vs_IgG_17408	chr3	52352952	52353316
Hif1a_vs_IgG_3549	chr10	133671663	133671845
Hif1a_vs_IgG_15332	chr20	31324861	31325059
Hif1a_vs_IgG_15537	chr20	42676664	42676878
Hif1a_vs_IgG_24665	chr8	126499960	126500366
Hif1a_vs_IgG_10083	chr16	88695607	88695826
Hif1a_vs_IgG_17786	chr3	120175350	120175647
Hif1a_vs_IgG_25522	chrX	18080535	18080892
Hif1a_vs_IgG_9494	chr16	34950305	34950595
Hif1a_vs_IgG_20559	chr5	169081144	169081565
Hif1a_vs_IgG_5752	chr12	57043460	57043746
Hif1a_vs_IgG_14047	chr2	141003315	141003523
Hif1a_vs_IgG_21947	chr7	12948246	12948565
Hif1a_vs_IgG_18685	chr4	30025467	30025793
Hif1a_vs_IgG_20910	chr6	13394736	13394982
Hif1a_vs_IgG_19777	chr5	75163143	75163330
Hif1a_vs_IgG_22299	chr7	65761517	65761769
Hif1a_vs_IgG_15152	chr20	17419096	17419450
Hif1a_vs_IgG_18420	chr3	189566641	189566875
Hif1a_vs_IgG_10372	chr17	30613299	30613505
Hif1a_vs_IgG_14804	chr2	236891108	236891407
Hif1a_vs_IgG_3108	chr10	94159593	94159942
Hif1a_vs_IgG_22703	chr7	92093931	92094156
Hif1a_vs_IgG_5490	chr12	26274721	26274907
Hif1a_vs_IgG_21224	chr6	42045607	42045986
Hif1a_vs_IgG_15937	chr20	62335171	62335519
Hif1a_vs_IgG_17031	chr3	17634655	17634950
Hif1a_vs_IgG_18370	chr3	185010936	185011226
Hif1a_vs_IgG_3435	chr10	125107616	125107840
Hif1a_vs_IgG_4528	chr11	87854972	87855256
Hif1a_vs_IgG_9912	chr16	78477537	78477861
Hif1a_vs_IgG_5287	chr12	10360015	10360465
Hif1a_vs_IgG_741	chr1	41871415	41871615
Hif1a_vs_IgG_20929	chr6	14771834	14772179
Hif1a_vs_IgG_22776	chr7	96319690	96320012
Hif1a_vs_IgG_16005	chr21	19009934	19010405
Hif1a_vs_IgG_24602	chr8	120985352	120985774
Hif1a_vs_IgG_1644	chr1	117142842	117143455
Hif1a_vs_IgG_22961	chr7	106573869	106574091
Hif1a_vs_IgG_8531	chr15	73473760	73474088
Hif1a_vs_IgG_8604	chr15	77312809	77313036
Hif1a_vs_IgG_15881	chr20	59441267	59441738
Hif1a_vs_IgG_18950	chr4	124966286	124966778
Hif1a_vs_IgG_19181	chr4	177436994	177437183
Hif1a_vs_IgG_1080	chr1	63472816	63473363
Hif1a_vs_IgG_9044	chr16	5981859	5982233
Hif1a_vs_IgG_9564	chr16	51024800	51025136
Hif1a_vs_IgG_4413	chr11	77491471	77492003
Hif1a_vs_IgG_24534	chr8	108960316	108961099
Hif1a_vs_IgG_2172	chr1	196491803	196492128
Hif1a_vs_IgG_24905	chr9	7213998	7214291
Hif1a_vs_IgG_31	chr1	2717531	2717840
Hif1a_vs_IgG_8813	chr15	93284950	93285215
Hif1a_vs_IgG_17933	chr3	133183824	133184172
Hif1a_vs_IgG_8498	chr15	70819701	70820070
Hif1a_vs_IgG_1785	chr1	153793498	153793862
Hif1a_vs_IgG_23565	chr7	142835798	142836419
Hif1a_vs_IgG_6864	chr13	67465979	67466237
Hif1a_vs_IgG_13508	chr2	89106268	89106478
Hif1a_vs_IgG_13039	chr2	51330184	51330492
Hif1a_vs_IgG_3221	chr10	104498769	104499308
Hif1a_vs_IgG_11265	chr18	13822423	13822766
Hif1a_vs_IgG_17912	chr3	130497381	130497572
Hif1a_vs_IgG_18635	chr4	13283004	13283209
Hif1a_vs_IgG_3382	chr10	121733472	121733771
Hif1a_vs_IgG_21479	chr6	88931328	88931549
Hif1a_vs_IgG_16500	chr22	26225112	26225362
Hif1a_vs_IgG_16149	chr21	34839696	34839964
Hif1a_vs_IgG_644	chr1	36654525	36654841
Hif1a_vs_IgG_8836	chr15	95287102	95287470
Hif1a_vs_IgG_17723	chr3	105312311	105312574
Hif1a_vs_IgG_6862	chr13	67427850	67428087
Hif1a_vs_IgG_9330	chr16	23753818	23754117
Hif1a_vs_IgG_13421	chr2	81073146	81073383
Hif1a_vs_IgG_10252	chr17	10436694	10437028
Hif1a_vs_IgG_4767	chr11	112395022	112395291
Hif1a_vs_IgG_16910	chr3	4859975	4860224
Hif1a_vs_IgG_21664	chr6	136619304	136619609
Hif1a_vs_IgG_16258	chr21	41993202	41993601
Hif1a_vs_IgG_15920	chr20	61152363	61152657
Hif1a_vs_IgG_18619	chr4	9538183	9538410
Hif1a_vs_IgG_14176	chr2	162315239	162315606
Hif1a_vs_IgG_1290	chr1	83963773	83964130
Hif1a_vs_IgG_16478	chr22	25221360	25221824
Hif1a_vs_IgG_25300	chr9	128769437	128769655
Hif1a_vs_IgG_25231	chr9	116266250	116266533
Hif1a_vs_IgG_9738	chr16	66640042	66640466
Hif1a_vs_IgG_9661	chr16	57521359	57521926
Hif1a_vs_IgG_2115	chr1	184364679	184364891
Hif1a_vs_IgG_2120	chr1	184696062	184696379
Hif1a_vs_IgG_6627	chr13	45859279	45859974
Hif1a_vs_IgG_21042	chr6	24542838	24543126
Hif1a_vs_IgG_19397	chr5	16974101	16974485
Hif1a_vs_IgG_18326	chr3	183310181	183310696
Hif1a_vs_IgG_15552	chr20	43187320	43187660
Hif1a_vs_IgG_8971	chr16	2778818	2779024
Hif1a_vs_IgG_26446	chrX	145280771	145281183
Hif1a_vs_IgG_6502	chr13	37001759	37002101
Hif1a_vs_IgG_5340	chr12	14411587	14411841
Hif1a_vs_IgG_7337	chr13	100566609	100566967
Hif1a_vs_IgG_13793	chr2	114752702	114752929
Hif1a_vs_IgG_2302	chr1	208341106	208341387
Hif1a_vs_IgG_20861	chr6	9340299	9340545
Hif1a_vs_IgG_16318	chr21	45540951	45541336
Hif1a_vs_IgG_8551	chr15	74591235	74591497
Hif1a_vs_IgG_17350	chr3	49118977	49119222
Hif1a_vs_IgG_3200	chr10	103094172	103094354
Hif1a_vs_IgG_6656	chr13	47024466	47024658
Hif1a_vs_IgG_18569	chr4	3756318	3756529
Hif1a_vs_IgG_24769	chr8	137400737	137400978
Hif1a_vs_IgG_3226	chr10	104568923	104569138
Hif1a_vs_IgG_1411	chr1	94713441	94713919
Hif1a_vs_IgG_3005	chr10	79812502	79812711
Hif1a_vs_IgG_18206	chr3	163467400	163467787
Hif1a_vs_IgG_4177	chr11	64531888	64532241
Hif1a_vs_IgG_5370	chr12	16315015	16315242
Hif1a_vs_IgG_10968	chr17	75134462	75134877
Hif1a_vs_IgG_4412	chr11	77358353	77358706
Hif1a_vs_IgG_11772	chr19	11603082	11603375
Hif1a_vs_IgG_10784	chr17	65187967	65188369
Hif1a_vs_IgG_13524	chr2	92155045	92155482
Hif1a_vs_IgG_7471	chr14	20905167	20905548
Hif1a_vs_IgG_10299	chr17	17989512	17990090
Hif1a_vs_IgG_23557	chr7	142103364	142103679
Hif1a_vs_IgG_16741	chr22	43215860	43216264
Hif1a_vs_IgG_17846	chr3	125150966	125151148
Hif1a_vs_IgG_20032	chr5	111810277	111810563
Hif1a_vs_IgG_24387	chr8	91049668	91049930
Hif1a_vs_IgG_1132	chr1	67883320	67883673
Hif1a_vs_IgG_11499	chr18	76514491	76515048
Hif1a_vs_IgG_14673	chr2	225492221	225492476
Hif1a_vs_IgG_4255	chr11	67926122	67926349
Hif1a_vs_IgG_16720	chr22	42041945	42042155
Hif1a_vs_IgG_11056	chr17	79602134	79602350
Hif1a_vs_IgG_9478	chr16	33361751	33362161
Hif1a_vs_IgG_13406	chr2	80132940	80133277
Hif1a_vs_IgG_634	chr1	36007183	36007384
Hif1a_vs_IgG_14572	chr2	216128806	216129006
Hif1a_vs_IgG_23491	chr7	138850771	138851006
Hif1a_vs_IgG_3282	chr10	111925679	111926047
Hif1a_vs_IgG_22363	chr7	68422669	68422943
Hif1a_vs_IgG_4511	chr11	86303778	86304044
Hif1a_vs_IgG_21035	chr6	23595879	23596223
Hif1a_vs_IgG_23609	chr7	146549512	146549702
Hif1a_vs_IgG_17558	chr3	66920143	66920386
Hif1a_vs_IgG_4788	chr11	114033112	114033454
Hif1a_vs_IgG_16116	chr21	33038085	33038379
Hif1a_vs_IgG_22012	chr7	25006011	25006336
Hif1a_vs_IgG_16345	chr21	47267606	47267944
Hif1a_vs_IgG_11403	chr18	48635471	48635854
Hif1a_vs_IgG_25470	chrX	9649263	9649832
Hif1a_vs_IgG_10092	chr16	89224027	89224451
Hif1a_vs_IgG_15506	chr20	40585575	40586199
Hif1a_vs_IgG_17483	chr3	57971733	57972122
Hif1a_vs_IgG_26431	chrX	142059265	142059612
Hif1a_vs_IgG_3941	chr11	42214555	42215088
Hif1a_vs_IgG_11829	chr19	14609522	14609939
Hif1a_vs_IgG_13706	chr2	107952644	107953026
Hif1a_vs_IgG_12806	chr2	35108572	35108783
Hif1a_vs_IgG_4239	chr11	67136887	67137198
Hif1a_vs_IgG_13649	chr2	103817326	103817735
Hif1a_vs_IgG_26129	chrX	97148894	97149095
Hif1a_vs_IgG_20620	chr5	172689786	172690209
Hif1a_vs_IgG_2387	chr1	215387851	215388173
Hif1a_vs_IgG_19158	chr4	174148569	174148880
Hif1a_vs_IgG_9276	chr16	20861157	20861402
Hif1a_vs_IgG_21471	chr6	88015334	88015583
Hif1a_vs_IgG_11642	chr19	5177226	5177615
Hif1a_vs_IgG_23847	chr8	3951268	3951609
Hif1a_vs_IgG_2146	chr1	190471273	190471480
Hif1a_vs_IgG_22816	chr7	98361461	98361759
Hif1a_vs_IgG_20616	chr5	172444367	172444626
Hif1a_vs_IgG_23863	chr8	8135846	8136159
Hif1a_vs_IgG_2438	chr1	220942821	220943170
Hif1a_vs_IgG_17291	chr3	45562262	45562559
Hif1a_vs_IgG_2235	chr1	203383524	203383815
Hif1a_vs_IgG_1475	chr1	101210090	101210549
Hif1a_vs_IgG_11093	chr18	445686	446083
Hif1a_vs_IgG_822	chr1	46085775	46086351
Hif1a_vs_IgG_5392	chr12	18521701	18521957
Hif1a_vs_IgG_23185	chr7	121870275	121870528
Hif1a_vs_IgG_8214	chr15	49410159	49410429
Hif1a_vs_IgG_3759	chr11	15891950	15892297
Hif1a_vs_IgG_12546	chr2	18980198	18980518
Hif1a_vs_IgG_11654	chr19	5982011	5982497
Hif1a_vs_IgG_15728	chr20	50559697	50559928
Hif1a_vs_IgG_8588	chr15	75909748	75910312
Hif1a_vs_IgG_15904	chr20	60470330	60470704
Hif1a_vs_IgG_7707	chr14	74270886	74271232
Hif1a_vs_IgG_12984	chr2	47170335	47170702
Hif1a_vs_IgG_12479	chr2	12530446	12530844
Hif1a_vs_IgG_11165	chr18	7403639	7403895
Hif1a_vs_IgG_7826	chr14	98744487	98744729
Hif1a_vs_IgG_16425	chr22	21981117	21981370
Hif1a_vs_IgG_21892	chr7	5088368	5088712
Hif1a_vs_IgG_8268	chr15	53918199	53918539
Hif1a_vs_IgG_10463	chr17	41930967	41931187
Hif1a_vs_IgG_19717	chr5	67846888	67847263
Hif1a_vs_IgG_13647	chr2	103652256	103652510
Hif1a_vs_IgG_6395	chr13	27761248	27761561
Hif1a_vs_IgG_6106	chr12	117510406	117510835
Hif1a_vs_IgG_21663	chr6	136318217	136318514
Hif1a_vs_IgG_1776	chr1	153484164	153484411
Hif1a_vs_IgG_2210	chr1	201642574	201642832
Hif1a_vs_IgG_24669	chr8	127679614	127679940
Hif1a_vs_IgG_16428	chr22	22058599	22058930
Hif1a_vs_IgG_10179	chr17	4168800	4169274
Hif1a_vs_IgG_22105	chr7	37479827	37480068
Hif1a_vs_IgG_13454	chr2	85166609	85167059
Hif1a_vs_IgG_8668	chr15	82063700	82063912
Hif1a_vs_IgG_14588	chr2	217664398	217664850
Hif1a_vs_IgG_18637	chr4	13882395	13882621
Hif1a_vs_IgG_25496	chrX	13989090	13989511
Hif1a_vs_IgG_6643	chr13	46409748	46410230
Hif1a_vs_IgG_16519	chr22	27051041	27051326
Hif1a_vs_IgG_372	chr1	22549657	22550302
Hif1a_vs_IgG_10172	chr17	3338107	3338401
Hif1a_vs_IgG_1866	chr1	160598666	160598977
Hif1a_vs_IgG_5712	chr12	53816188	53816576
Hif1a_vs_IgG_6392	chr13	27581968	27582187
Hif1a_vs_IgG_19805	chr5	77245129	77245394
Hif1a_vs_IgG_22489	chr7	76312606	76312926
Hif1a_vs_IgG_21086	chr6	28344533	28344865
Hif1a_vs_IgG_13757	chr2	111875605	111876118
Hif1a_vs_IgG_21750	chr6	157727356	157727713
Hif1a_vs_IgG_16025	chr21	21883197	21883718
Hif1a_vs_IgG_16944	chr3	10281149	10281483
Hif1a_vs_IgG_8934	chr16	499786	500337
Hif1a_vs_IgG_9525	chr16	48412054	48412332
Hif1a_vs_IgG_4770	chr11	113113611	113113918
Hif1a_vs_IgG_3241	chr10	106080664	106081074
Hif1a_vs_IgG_14607	chr2	219057122	219057408
Hif1a_vs_IgG_1153	chr1	69715312	69715806
Hif1a_vs_IgG_22953	chr7	105894033	105894358
Hif1a_vs_IgG_8829	chr15	94722672	94723050
Hif1a_vs_IgG_15999	chr21	18605826	18606071
Hif1a_vs_IgG_10817	chr17	66682766	66683389
Hif1a_vs_IgG_10335	chr17	25745456	25745864
Hif1a_vs_IgG_13067	chr2	53988378	53988758
Hif1a_vs_IgG_25849	chrX	57644069	57644384
Hif1a_vs_IgG_8658	chr15	81206263	81206511
Hif1a_vs_IgG_6825	chr13	63817442	63817780
Hif1a_vs_IgG_18423	chr3	189881851	189882253
Hif1a_vs_IgG_24246	chr8	70020941	70021243
Hif1a_vs_IgG_13822	chr2	116914905	116915348
Hif1a_vs_IgG_247	chr1	15581888	15582149
Hif1a_vs_IgG_18183	chr3	160771816	160772025
Hif1a_vs_IgG_22949	chr7	105700933	105701178
Hif1a_vs_IgG_19824	chr5	79499676	79500026
Hif1a_vs_IgG_20979	chr6	17791535	17791774
Hif1a_vs_IgG_22546	chr7	80107300	80107492
Hif1a_vs_IgG_26147	chrX	99833463	99833699
Hif1a_vs_IgG_1802	chr1	154852839	154853203
Hif1a_vs_IgG_12255	chr19	54287176	54287523
Hif1a_vs_IgG_14144	chr2	158114954	158115267
Hif1a_vs_IgG_6107	chr12	117530226	117530582
Hif1a_vs_IgG_1645	chr1	117177110	117177465
Hif1a_vs_IgG_5802	chr12	63104978	63105189
Hif1a_vs_IgG_1834	chr1	157097472	157097725
Hif1a_vs_IgG_5154	chr12	1259179	1259456
Hif1a_vs_IgG_17410	chr3	52470927	52471141
Hif1a_vs_IgG_16164	chr21	35707855	35708127
Hif1a_vs_IgG_26363	chrX	131084496	131084796
Hif1a_vs_IgG_11448	chr18	60851962	60852259
Hif1a_vs_IgG_4617	chr11	97663085	97663354
Hif1a_vs_IgG_14933	chr20	1443669	1444001
Hif1a_vs_IgG_12668	chr2	27343296	27344015
Hif1a_vs_IgG_16371	chr22	17613631	17613888
Hif1a_vs_IgG_6592	chr13	43998591	43998877
Hif1a_vs_IgG_8500	chr15	70883457	70883769
Hif1a_vs_IgG_6462	chr13	32709687	32709997
Hif1a_vs_IgG_19992	chr5	105931484	105931694
Hif1a_vs_IgG_15058	chr20	8760767	8761137
Hif1a_vs_IgG_6221	chr12	131644079	131644294
Hif1a_vs_IgG_7041	chr13	81444658	81444928
Hif1a_vs_IgG_11145	chr18	5983990	5984293
Hif1a_vs_IgG_16977	chr3	12592688	12592973
Hif1a_vs_IgG_18874	chr4	95302178	95302380
Hif1a_vs_IgG_24498	chr8	103104145	103104419
Hif1a_vs_IgG_4444	chr11	79271433	79271667
Hif1a_vs_IgG_22948	chr7	105622598	105622831
Hif1a_vs_IgG_19529	chr5	37851785	37852144
Hif1a_vs_IgG_1699	chr1	144999740	145000400
Hif1a_vs_IgG_25297	chr9	128210685	128210956
Hif1a_vs_IgG_21213	chr6	41595625	41595879
Hif1a_vs_IgG_9822	chr16	71425770	71425986
Hif1a_vs_IgG_15238	chr20	23119171	23119562
Hif1a_vs_IgG_15111	chr20	13553847	13554048
Hif1a_vs_IgG_5809	chr12	63759778	63760020
Hif1a_vs_IgG_13710	chr2	108306486	108306693
Hif1a_vs_IgG_14159	chr2	160062702	160062984
Hif1a_vs_IgG_10506	chr17	46184159	46184359
Hif1a_vs_IgG_7720	chr14	76272312	76272636
Hif1a_vs_IgG_926	chr1	52784987	52785180
Hif1a_vs_IgG_2690	chr1	242185251	242185660
Hif1a_vs_IgG_18516	chr3	197205310	197205608
Hif1a_vs_IgG_26059	chrX	85706393	85706628
Hif1a_vs_IgG_12096	chr19	38697714	38697942
Hif1a_vs_IgG_20061	chr5	115259104	115259474
Hif1a_vs_IgG_7072	chr13	84691760	84692111
Hif1a_vs_IgG_14912	chr20	582343	582627
Hif1a_vs_IgG_22645	chr7	87952349	87952566
Hif1a_vs_IgG_6509	chr13	37526061	37526332
Hif1a_vs_IgG_281	chr1	17283648	17283953
Hif1a_vs_IgG_15212	chr20	21214986	21215220
Hif1a_vs_IgG_22182	chr7	46101889	46102221
Hif1a_vs_IgG_6137	chr12	120960320	120960858
Hif1a_vs_IgG_19666	chr5	60817697	60817979
Hif1a_vs_IgG_13561	chr2	97417284	97417613
Hif1a_vs_IgG_3491	chr10	129171497	129171751
Hif1a_vs_IgG_21518	chr6	93802073	93802528
Hif1a_vs_IgG_23839	chr8	2588117	2588458
Hif1a_vs_IgG_14670	chr2	225090773	225091020
Hif1a_vs_IgG_1094	chr1	64156972	64157327
Hif1a_vs_IgG_9238	chr16	17342398	17342946
Hif1a_vs_IgG_4224	chr11	66368575	66368927
Hif1a_vs_IgG_11474	chr18	70654828	70655119
Hif1a_vs_IgG_2472	chr1	223901716	223901960
Hif1a_vs_IgG_18834	chr4	83715520	83715935
Hif1a_vs_IgG_8835	chr15	95280309	95280553
Hif1a_vs_IgG_4716	chr11	107797553	107797789
Hif1a_vs_IgG_90	chr1	6481789	6482393
Hif1a_vs_IgG_15838	chr20	57070279	57070546
Hif1a_vs_IgG_563	chr1	32419045	32419347
Hif1a_vs_IgG_780	chr1	43973124	43973584
Hif1a_vs_IgG_7470	chr14	20358232	20358986
Hif1a_vs_IgG_10042	chr16	86448409	86448844
Hif1a_vs_IgG_23723	chr7	153521073	153521403
Hif1a_vs_IgG_17841	chr3	124426415	124426722
Hif1a_vs_IgG_8465	chr15	68630692	68631004
Hif1a_vs_IgG_1512	chr1	108701237	108701468
Hif1a_vs_IgG_25094	chr9	90101584	90101907
Hif1a_vs_IgG_14252	chr2	171683687	171684159
Hif1a_vs_IgG_20835	chr6	7199840	7200054
Hif1a_vs_IgG_14778	chr2	235055551	235055798
Hif1a_vs_IgG_10944	chr17	74006446	74006802
Hif1a_vs_IgG_23277	chr7	128136304	128136606
Hif1a_vs_IgG_10483	chr17	45174200	45174456
Hif1a_vs_IgG_20287	chr5	140536101	140536362
Hif1a_vs_IgG_16412	chr22	20738389	20738610
Hif1a_vs_IgG_22119	chr7	39839720	39840286
Hif1a_vs_IgG_21814	chr6	168140410	168140635
Hif1a_vs_IgG_7637	chr14	64204958	64205214
Hif1a_vs_IgG_8636	chr15	79391740	79392057
Hif1a_vs_IgG_19314	chr5	6708957	6709315
Hif1a_vs_IgG_22555	chr7	80561566	80561941
Hif1a_vs_IgG_13323	chr2	72312903	72313202
Hif1a_vs_IgG_23540	chr7	140721033	140721293
Hif1a_vs_IgG_21869	chr7	3084337	3084638
Hif1a_vs_IgG_7552	chr14	41091720	41091903
Hif1a_vs_IgG_8764	chr15	90509245	90509649
Hif1a_vs_IgG_24979	chr9	34428457	34428698
Hif1a_vs_IgG_18248	chr3	171678605	171679124
Hif1a_vs_IgG_7347	chr13	101011164	101011424
Hif1a_vs_IgG_22564	chr7	80861597	80861866
Hif1a_vs_IgG_18240	chr3	170368906	170369485
Hif1a_vs_IgG_11962	chr19	21394312	21394582
Hif1a_vs_IgG_8897	chr15	100646750	100647042
Hif1a_vs_IgG_14934	chr20	1449740	1450297
Hif1a_vs_IgG_20687	chr5	177409773	177410224
Hif1a_vs_IgG_19509	chr5	36672048	36672268
Hif1a_vs_IgG_7025	chr13	80664474	80664960
Hif1a_vs_IgG_884	chr1	50003067	50003598
Hif1a_vs_IgG_1140	chr1	68430571	68430919
Hif1a_vs_IgG_5372	chr12	16469166	16469599
Hif1a_vs_IgG_14264	chr2	172437509	172437981
Hif1a_vs_IgG_2549	chr1	229689546	229689929
Hif1a_vs_IgG_22337	chr7	67500210	67500585
Hif1a_vs_IgG_26003	chrX	77111220	77111540
Hif1a_vs_IgG_13578	chr2	99007154	99007388
Hif1a_vs_IgG_7581	chr14	52274211	52274437
Hif1a_vs_IgG_25745	chrX	46695232	46695635
Hif1a_vs_IgG_6987	chr13	78016686	78017076
Hif1a_vs_IgG_5910	chr12	84523371	84523577
Hif1a_vs_IgG_19174	chr4	176312529	176312853
Hif1a_vs_IgG_25860	chrX	58425004	58425302
Hif1a_vs_IgG_11222	chr18	10993450	10993738
Hif1a_vs_IgG_24977	chr9	34183502	34184072
Hif1a_vs_IgG_17698	chr3	94784259	94784531
Hif1a_vs_IgG_4323	chr11	71727392	71727745
Hif1a_vs_IgG_22804	chr7	97917910	97918182
Hif1a_vs_IgG_20514	chr5	164893716	164894003
Hif1a_vs_IgG_15794	chr20	55134969	55135219
Hif1a_vs_IgG_26205	chrX	106139418	106139843
Hif1a_vs_IgG_13571	chr2	98350282	98350745
Hif1a_vs_IgG_9951	chr16	81195910	81196501
Hif1a_vs_IgG_26076	chrX	88114883	88115604
Hif1a_vs_IgG_12646	chr2	25944529	25944897
Hif1a_vs_IgG_4104	chr11	60658071	60658262
Hif1a_vs_IgG_7904	chr15	24193895	24194102
Hif1a_vs_IgG_19847	chr5	81491189	81491534
Hif1a_vs_IgG_4315	chr11	71274790	71275186
Hif1a_vs_IgG_12408	chr2	8710000	8710301
Hif1a_vs_IgG_19113	chr4	166588058	166588352
Hif1a_vs_IgG_4647	chr11	101536335	101536579
Hif1a_vs_IgG_15711	chr20	50109494	50109742
Hif1a_vs_IgG_19950	chr5	100413329	100413666
Hif1a_vs_IgG_11075	chr17	80338836	80339488
Hif1a_vs_IgG_9353	chr16	24893479	24893787
Hif1a_vs_IgG_10500	chr17	45894960	45895384
Hif1a_vs_IgG_3812	chr11	20721764	20722029
Hif1a_vs_IgG_25578	chrX	23669674	23669986
Hif1a_vs_IgG_16829	chr22	47891314	47891575
Hif1a_vs_IgG_15622	chr20	46207688	46207910
Hif1a_vs_IgG_21377	chr6	71576225	71576507
Hif1a_vs_IgG_12501	chr2	15428350	15428632
Hif1a_vs_IgG_21779	chr6	162277082	162277285
Hif1a_vs_IgG_14987	chr20	3966875	3967251
Hif1a_vs_IgG_2328	chr1	210581015	210581301
Hif1a_vs_IgG_6161	chr12	123044231	123044689
Hif1a_vs_IgG_17382	chr3	50296294	50296616
Hif1a_vs_IgG_15770	chr20	53599298	53599542
Hif1a_vs_IgG_24218	chr8	66832120	66832400
Hif1a_vs_IgG_17227	chr3	40336463	40336917
Hif1a_vs_IgG_10161	chr17	2364654	2364985
Hif1a_vs_IgG_8601	chr15	76992016	76992274
Hif1a_vs_IgG_12600	chr2	23193511	23193741
Hif1a_vs_IgG_6655	chr13	47014806	47015125
Hif1a_vs_IgG_12326	chr2	2321352	2321652
Hif1a_vs_IgG_10110	chr16	89749457	89749684
Hif1a_vs_IgG_3985	chr11	46302892	46303177
Hif1a_vs_IgG_18381	chr3	185690799	185691153
Hif1a_vs_IgG_8519	chr15	72918054	72918379
Hif1a_vs_IgG_12781	chr2	33605283	33605586
Hif1a_vs_IgG_1264	chr1	80425305	80425747
Hif1a_vs_IgG_14575	chr2	216683928	216684309
Hif1a_vs_IgG_26323	chrX	124526370	124526676
Hif1a_vs_IgG_19025	chr4	153040008	153040369
Hif1a_vs_IgG_20705	chr5	178611135	178611365
Hif1a_vs_IgG_21165	chr6	38620892	38621082
Hif1a_vs_IgG_2229	chr1	202955756	202955981
Hif1a_vs_IgG_2786	chr10	35555741	35556007
Hif1a_vs_IgG_11618	chr19	4150694	4151086
Hif1a_vs_IgG_20486	chr5	159899849	159900189
Hif1a_vs_IgG_20266	chr5	139308081	139308494
Hif1a_vs_IgG_26355	chrX	129575952	129576146
Hif1a_vs_IgG_2022	chr1	175035183	175035419
Hif1a_vs_IgG_7303	chr13	98812978	98813226
Hif1a_vs_IgG_23373	chr7	132203628	132203948
Hif1a_vs_IgG_26467	chrX	149542708	149543055
Hif1a_vs_IgG_14001	chr2	135276757	135277241
Hif1a_vs_IgG_24213	chr8	65689089	65689318
Hif1a_vs_IgG_4984	chr11	126359655	126360000
Hif1a_vs_IgG_16676	chr22	39467904	39468254
Hif1a_vs_IgG_7023	chr13	80627032	80627402
Hif1a_vs_IgG_7148	chr13	90756825	90757087
Hif1a_vs_IgG_18095	chr3	150054710	150054939
Hif1a_vs_IgG_2774	chr10	22025911	22026165
Hif1a_vs_IgG_7510	chr14	29352194	29352448
Hif1a_vs_IgG_2142	chr1	189482025	189482308
Hif1a_vs_IgG_7419	chr13	105438770	105438968
Hif1a_vs_IgG_14115	chr2	152698870	152699083
Hif1a_vs_IgG_4773	chr11	113311917	113312133
Hif1a_vs_IgG_2747	chr10	4957597	4957877
Hif1a_vs_IgG_7907	chr15	24602454	24602647
Hif1a_vs_IgG_2160	chr1	193155154	193155399
Hif1a_vs_IgG_12594	chr2	22234296	22234540
Hif1a_vs_IgG_1931	chr1	167450870	167451270
Hif1a_vs_IgG_13420	chr2	80946119	80946486
Hif1a_vs_IgG_3161	chr10	99748368	99748699
Hif1a_vs_IgG_16487	chr22	25483584	25483799
Hif1a_vs_IgG_13093	chr2	55713428	55713762
Hif1a_vs_IgG_17443	chr3	54308943	54309168
Hif1a_vs_IgG_9733	chr16	66339558	66339917
Hif1a_vs_IgG_15406	chr20	34544500	34544819
Hif1a_vs_IgG_21433	chr6	81107333	81107633
Hif1a_vs_IgG_22371	chr7	68734336	68734723
Hif1a_vs_IgG_21270	chr6	45635678	45635942
Hif1a_vs_IgG_18262	chr3	175124463	175124954
Hif1a_vs_IgG_25309	chr9	129710660	129710941
Hif1a_vs_IgG_15333	chr20	31398199	31398457
Hif1a_vs_IgG_21684	chr6	140009298	140009483
Hif1a_vs_IgG_11054	chr17	79586249	79586591
Hif1a_vs_IgG_23126	chr7	117446073	117446509
Hif1a_vs_IgG_1180	chr1	73450231	73450571
Hif1a_vs_IgG_18843	chr4	84885200	84885430
Hif1a_vs_IgG_24996	chr9	36305128	36305390
Hif1a_vs_IgG_4170	chr11	64168547	64169019
Hif1a_vs_IgG_19150	chr4	173203652	173203927
Hif1a_vs_IgG_4499	chr11	85353155	85353400
Hif1a_vs_IgG_2009	chr1	173912751	173913406
Hif1a_vs_IgG_13934	chr2	129183141	129183494
Hif1a_vs_IgG_127	chr1	8558493	8558737
Hif1a_vs_IgG_2165	chr1	193837642	193837953
Hif1a_vs_IgG_22761	chr7	95976742	95977069
Hif1a_vs_IgG_15164	chr20	18035218	18035461
Hif1a_vs_IgG_10129	chr17	585421	586056
Hif1a_vs_IgG_21981	chr7	20599363	20599826
Hif1a_vs_IgG_1328	chr1	87464868	87465186
Hif1a_vs_IgG_6424	chr13	30111188	30111543
Hif1a_vs_IgG_22147	chr7	43523397	43523860
Hif1a_vs_IgG_14979	chr20	3572901	3573184
Hif1a_vs_IgG_13872	chr2	121801375	121801567
Hif1a_vs_IgG_449	chr1	26678249	26679218
Hif1a_vs_IgG_18118	chr3	152800301	152800623
Hif1a_vs_IgG_17540	chr3	65367463	65367713
Hif1a_vs_IgG_12570	chr2	20540777	20541156
Hif1a_vs_IgG_20360	chr5	148938574	148938756
Hif1a_vs_IgG_26002	chrX	77108186	77108413
Hif1a_vs_IgG_19600	chr5	52127104	52127322
Hif1a_vs_IgG_25679	chrX	38564228	38564490
Hif1a_vs_IgG_17008	chr3	14816624	14816951
Hif1a_vs_IgG_10917	chr17	72696561	72697004
Hif1a_vs_IgG_19184	chr4	177987014	177987525
Hif1a_vs_IgG_15431	chr20	36041410	36041726
Hif1a_vs_IgG_17397	chr3	51405800	51406451
Hif1a_vs_IgG_12807	chr2	35276634	35277185
Hif1a_vs_IgG_13935	chr2	129302472	129303080
Hif1a_vs_IgG_17065	chr3	22041664	22041969
Hif1a_vs_IgG_22498	chr7	77157016	77157224
Hif1a_vs_IgG_3959	chr11	44588060	44588368
Hif1a_vs_IgG_14367	chr2	188163236	188163582
Hif1a_vs_IgG_6867	chr13	67814797	67815248
Hif1a_vs_IgG_15554	chr20	43242289	43242831
Hif1a_vs_IgG_15121	chr20	14616966	14617287
Hif1a_vs_IgG_24304	chr8	77170803	77171114
Hif1a_vs_IgG_3529	chr10	131869897	131870161
Hif1a_vs_IgG_17633	chr3	77430301	77430700
Hif1a_vs_IgG_6204	chr12	128997514	128997809
Hif1a_vs_IgG_3851	chr11	29816047	29816360
Hif1a_vs_IgG_9962	chr16	81653333	81653549
Hif1a_vs_IgG_3915	chr11	36058066	36058460
Hif1a_vs_IgG_3678	chr11	9956059	9956462
Hif1a_vs_IgG_14710	chr2	229542254	229542577
Hif1a_vs_IgG_1339	chr1	88393543	88393819
Hif1a_vs_IgG_4937	chr11	123415153	123415566
Hif1a_vs_IgG_12619	chr2	24632598	24632953
Hif1a_vs_IgG_21571	chr6	110908213	110908862
Hif1a_vs_IgG_19996	chr5	106707198	106707567
Hif1a_vs_IgG_10387	chr17	32949482	32949821
Hif1a_vs_IgG_3076	chr10	89439583	89439975
Hif1a_vs_IgG_20216	chr5	134725812	134726238
Hif1a_vs_IgG_13337	chr2	73148200	73148590
Hif1a_vs_IgG_243	chr1	15511929	15512618
Hif1a_vs_IgG_13739	chr2	109855988	109856260
Hif1a_vs_IgG_17733	chr3	107431201	107431409
Hif1a_vs_IgG_10374	chr17	30754656	30755095
Hif1a_vs_IgG_16277	chr21	42870557	42870789
Hif1a_vs_IgG_23677	chr7	150958087	150958384
Hif1a_vs_IgG_26318	chrX	123445715	123446064
Hif1a_vs_IgG_16097	chr21	31078318	31078595
Hif1a_vs_IgG_13852	chr2	120425796	120426008
Hif1a_vs_IgG_16919	chr3	6172526	6173032
Hif1a_vs_IgG_21805	chr6	166411422	166411714
Hif1a_vs_IgG_3982	chr11	46252983	46253311
Hif1a_vs_IgG_1778	chr1	153530656	153530985
Hif1a_vs_IgG_23763	chr7	156542409	156542659
Hif1a_vs_IgG_23366	chr7	131743108	131743370
Hif1a_vs_IgG_18573	chr4	3969257	3969439
Hif1a_vs_IgG_19298	chr5	4750484	4751140
Hif1a_vs_IgG_3297	chr10	114351733	114352298
Hif1a_vs_IgG_10438	chr17	38262830	38263046
Hif1a_vs_IgG_14496	chr2	204621692	204622228
Hif1a_vs_IgG_17599	chr3	72597410	72597671
Hif1a_vs_IgG_20253	chr5	138365991	138366476
Hif1a_vs_IgG_20352	chr5	148261346	148261629
Hif1a_vs_IgG_19964	chr5	102456282	102456593
Hif1a_vs_IgG_20053	chr5	114113235	114113508
Hif1a_vs_IgG_1035	chr1	60072799	60073135
Hif1a_vs_IgG_8181	chr15	45877363	45877616
Hif1a_vs_IgG_9919	chr16	78859206	78859591
Hif1a_vs_IgG_1996	chr1	172616522	172616847
Hif1a_vs_IgG_1448	chr1	99189722	99189991
Hif1a_vs_IgG_15867	chr20	58395201	58395706
Hif1a_vs_IgG_7445	chr13	107078784	107079092
Hif1a_vs_IgG_22594	chr7	84946818	84947102
Hif1a_vs_IgG_3101	chr10	93823266	93823541
Hif1a_vs_IgG_23047	chr7	111706892	111707125
Hif1a_vs_IgG_6258	chr13	20473052	20473373
Hif1a_vs_IgG_21942	chr7	12470339	12470528
Hif1a_vs_IgG_1215	chr1	76249905	76250313
Hif1a_vs_IgG_13839	chr2	119582890	119583078
Hif1a_vs_IgG_16030	chr21	23091932	23092284
Hif1a_vs_IgG_23210	chr7	123616807	123617134
Hif1a_vs_IgG_12966	chr2	46269848	46270122
Hif1a_vs_IgG_18037	chr3	141834202	141834432
Hif1a_vs_IgG_18868	chr4	91063329	91063622
Hif1a_vs_IgG_7096	chr13	86346534	86346763
Hif1a_vs_IgG_2933	chr10	73095450	73095700
Hif1a_vs_IgG_26051	chrX	84956677	84957061
Hif1a_vs_IgG_18143	chr3	155477020	155477277
Hif1a_vs_IgG_18223	chr3	167943071	167943266
Hif1a_vs_IgG_23720	chr7	153309762	153309951
Hif1a_vs_IgG_764	chr1	43345878	43346384
Hif1a_vs_IgG_16604	chr22	35852879	35853220
Hif1a_vs_IgG_6361	chr13	25914706	25914945
Hif1a_vs_IgG_16624	chr22	37152565	37152976
Hif1a_vs_IgG_14276	chr2	173690744	173690944
Hif1a_vs_IgG_24108	chr8	48908840	48909037
Hif1a_vs_IgG_12564	chr2	20004467	20004782
Hif1a_vs_IgG_9027	chr16	5106137	5106427
Hif1a_vs_IgG_353	chr1	21721481	21721920
Hif1a_vs_IgG_6113	chr12	118037941	118038261
Hif1a_vs_IgG_24161	chr8	57001262	57001529
Hif1a_vs_IgG_16473	chr22	24919304	24919848
Hif1a_vs_IgG_13718	chr2	109225677	109226000
Hif1a_vs_IgG_1009	chr1	58482437	58482726
Hif1a_vs_IgG_21689	chr6	142872596	142872936
Hif1a_vs_IgG_8009	chr15	31676829	31677091
Hif1a_vs_IgG_4659	chr11	102613082	102613282
Hif1a_vs_IgG_15270	chr20	25511437	25511684
Hif1a_vs_IgG_16305	chr21	44903124	44903453
Hif1a_vs_IgG_4827	chr11	116470399	116470857
Hif1a_vs_IgG_3809	chr11	20497578	20497942
Hif1a_vs_IgG_22757	chr7	95740565	95740910
Hif1a_vs_IgG_17418	chr3	52876700	52877003
Hif1a_vs_IgG_7741	chr14	79366500	79366733
Hif1a_vs_IgG_14662	chr2	224360454	224361016
Hif1a_vs_IgG_6947	chr13	74368282	74368586
Hif1a_vs_IgG_5457	chr12	24279512	24279857
Hif1a_vs_IgG_7834	chr14	100761534	100761753
Hif1a_vs_IgG_25112	chr9	92322513	92323051
Hif1a_vs_IgG_13478	chr2	86932693	86932976
Hif1a_vs_IgG_13133	chr2	60865146	60865614
Hif1a_vs_IgG_982	chr1	56477859	56478564
Hif1a_vs_IgG_16052	chr21	26899130	26899435
Hif1a_vs_IgG_833	chr1	46547192	46547481
Hif1a_vs_IgG_5602	chr12	45722801	45723338
Hif1a_vs_IgG_7208	chr13	94637637	94637911
Hif1a_vs_IgG_14582	chr2	217135733	217136015
Hif1a_vs_IgG_8275	chr15	54490062	54490444
Hif1a_vs_IgG_1419	chr1	95364857	95365225
Hif1a_vs_IgG_20810	chr6	5201465	5201792
Hif1a_vs_IgG_12388	chr2	6911112	6911425
Hif1a_vs_IgG_14925	chr20	1176421	1176660
Hif1a_vs_IgG_7195	chr13	93843495	93843723
Hif1a_vs_IgG_11339	chr18	32090125	32090364
Hif1a_vs_IgG_6514	chr13	38079658	38080003
Hif1a_vs_IgG_10391	chr17	33237303	33237509
Hif1a_vs_IgG_1246	chr1	78414355	78414754
Hif1a_vs_IgG_14143	chr2	158079522	158079823
Hif1a_vs_IgG_21584	chr6	115041354	115041598
Hif1a_vs_IgG_1	chr1	827274	827525
Hif1a_vs_IgG_3321	chr10	116497760	116498012
Hif1a_vs_IgG_3222	chr10	104531360	104531581
Hif1a_vs_IgG_6692	chr13	49145599	49145813
Hif1a_vs_IgG_985	chr1	56601801	56602180
Hif1a_vs_IgG_14880	chr2	241194085	241194441
Hif1a_vs_IgG_23627	chr7	147861623	147861857
Hif1a_vs_IgG_16580	chr22	31519411	31519796
Hif1a_vs_IgG_9391	chr16	27087425	27087669
Hif1a_vs_IgG_23591	chr7	145141726	145142008
Hif1a_vs_IgG_6059	chr12	111810911	111811226
Hif1a_vs_IgG_17395	chr3	51280537	51280762
Hif1a_vs_IgG_15695	chr20	49401261	49401719
Hif1a_vs_IgG_19214	chr4	185554673	185554916
Hif1a_vs_IgG_722	chr1	40740753	40741164
Hif1a_vs_IgG_24819	chr8	142417420	142417613
Hif1a_vs_IgG_15456	chr20	37368752	37368982
Hif1a_vs_IgG_10657	chr17	57169428	57169847
Hif1a_vs_IgG_1987	chr1	172021097	172021310
Hif1a_vs_IgG_26295	chrX	118873170	118873555
Hif1a_vs_IgG_11561	chr19	2134775	2135009
Hif1a_vs_IgG_12736	chr2	31290728	31290918
Hif1a_vs_IgG_23378	chr7	132418758	132419012
Hif1a_vs_IgG_49	chr1	3784346	3784697
Hif1a_vs_IgG_8889	chr15	99947540	99947846
Hif1a_vs_IgG_10810	chr17	66297444	66298115
Hif1a_vs_IgG_7340	chr13	100788757	100789141
Hif1a_vs_IgG_2283	chr1	206971854	206972151
Hif1a_vs_IgG_10959	chr17	74745284	74745474
Hif1a_vs_IgG_6242	chr13	19643049	19643262
Hif1a_vs_IgG_2644	chr1	237602590	237602874
Hif1a_vs_IgG_26134	chrX	97670049	97670577
Hif1a_vs_IgG_10674	chr17	57927658	57928491
Hif1a_vs_IgG_16573	chr22	30727083	30727332
Hif1a_vs_IgG_10340	chr17	26083599	26083834
Hif1a_vs_IgG_6004	chr12	105592273	105592652
Hif1a_vs_IgG_25841	chrX	56436660	56436964
Hif1a_vs_IgG_4708	chr11	107650370	107650685
Hif1a_vs_IgG_8454	chr15	68188244	68188633
Hif1a_vs_IgG_13598	chr2	100798105	100798474
Hif1a_vs_IgG_17273	chr3	43903537	43903842
Hif1a_vs_IgG_8839	chr15	95369389	95369660
Hif1a_vs_IgG_25116	chr9	93909497	93909822
Hif1a_vs_IgG_4314	chr11	71246476	71246753
Hif1a_vs_IgG_7194	chr13	93779521	93779813
Hif1a_vs_IgG_21178	chr6	39280312	39280789
Hif1a_vs_IgG_14321	chr2	179160682	179160916
Hif1a_vs_IgG_14141	chr2	157616742	157617137
Hif1a_vs_IgG_22442	chr7	72937781	72938167
Hif1a_vs_IgG_9907	chr16	78122828	78123160
Hif1a_vs_IgG_8569	chr15	75184293	75184647
Hif1a_vs_IgG_18	chr1	2017788	2018042
Hif1a_vs_IgG_4781	chr11	113739887	113740292
Hif1a_vs_IgG_11329	chr18	29115715	29115952
Hif1a_vs_IgG_22455	chr7	73452244	73452507
Hif1a_vs_IgG_19970	chr5	102911616	102911820
Hif1a_vs_IgG_18357	chr3	184363790	184364057
Hif1a_vs_IgG_3610	chr11	2952459	2952670
Hif1a_vs_IgG_17814	chr3	122858610	122858906
Hif1a_vs_IgG_23413	chr7	134430959	134431293
Hif1a_vs_IgG_6283	chr13	21520674	21520997
Hif1a_vs_IgG_5695	chr12	52822170	52822465
Hif1a_vs_IgG_9968	chr16	82032877	82033208
Hif1a_vs_IgG_2144	chr1	189656873	189657173
Hif1a_vs_IgG_18472	chr3	194968333	194968844
Hif1a_vs_IgG_20702	chr5	178420320	178420574
Hif1a_vs_IgG_17066	chr3	22072697	22072995
Hif1a_vs_IgG_15916	chr20	60978167	60978396
Hif1a_vs_IgG_1259	chr1	79419552	79419855
Hif1a_vs_IgG_20731	chr6	369571	369938
Hif1a_vs_IgG_13546	chr2	96854354	96854594
Hif1a_vs_IgG_16026	chr21	22018166	22018539
Hif1a_vs_IgG_20422	chr5	153856258	153856572
Hif1a_vs_IgG_25467	chrX	9494950	9495183
Hif1a_vs_IgG_12155	chr19	45498343	45498578
Hif1a_vs_IgG_16956	chr3	11006790	11007144
Hif1a_vs_IgG_17900	chr3	129450450	129450745
Hif1a_vs_IgG_23360	chr7	131657148	131657424
Hif1a_vs_IgG_21716	chr6	150191705	150192057
Hif1a_vs_IgG_16059	chr21	27284017	27284444
Hif1a_vs_IgG_8050	chr15	35285569	35285751
Hif1a_vs_IgG_5442	chr12	22786205	22786399
Hif1a_vs_IgG_24079	chr8	42428563	42428899
Hif1a_vs_IgG_10511	chr17	46442290	46442660
Hif1a_vs_IgG_4624	chr11	98862416	98862626
Hif1a_vs_IgG_24214	chr8	66123622	66124012
Hif1a_vs_IgG_2258	chr1	204738158	204738463
Hif1a_vs_IgG_388	chr1	22835034	22835328
Hif1a_vs_IgG_21643	chr6	133246879	133247162
Hif1a_vs_IgG_5160	chr12	1543597	1544089
Hif1a_vs_IgG_18789	chr4	71733190	71733424
Hif1a_vs_IgG_8939	chr16	740912	741250
Hif1a_vs_IgG_24196	chr8	62325136	62325404
Hif1a_vs_IgG_18706	chr4	39802657	39802915
Hif1a_vs_IgG_8760	chr15	90315490	90315925
Hif1a_vs_IgG_17637	chr3	78964890	78965183
Hif1a_vs_IgG_22614	chr7	86224094	86224324
Hif1a_vs_IgG_19902	chr5	92717096	92717392
Hif1a_vs_IgG_11170	chr18	7713598	7713795
Hif1a_vs_IgG_21801	chr6	165888418	165888807
Hif1a_vs_IgG_17139	chr3	32361304	32361632
Hif1a_vs_IgG_15913	chr20	60831232	60831670
Hif1a_vs_IgG_19224	chr4	186681571	186681950
Hif1a_vs_IgG_967	chr1	55447827	55448107
Hif1a_vs_IgG_19768	chr5	74853689	74854015
Hif1a_vs_IgG_24525	chr8	107502267	107502585
Hif1a_vs_IgG_13251	chr2	68351034	68351303
Hif1a_vs_IgG_20169	chr5	131734621	131734987
Hif1a_vs_IgG_8127	chr15	42222925	42223209
Hif1a_vs_IgG_20511	chr5	163884784	163885015
Hif1a_vs_IgG_17336	chr3	48326686	48326940
Hif1a_vs_IgG_12078	chr19	36649470	36649668
Hif1a_vs_IgG_11575	chr19	2608925	2609226
Hif1a_vs_IgG_11396	chr18	46522248	46522512
Hif1a_vs_IgG_24165	chr8	57362175	57362486
Hif1a_vs_IgG_6829	chr13	64205862	64206138
Hif1a_vs_IgG_12265	chr19	55724589	55724884
Hif1a_vs_IgG_16537	chr22	28462912	28463134
Hif1a_vs_IgG_11605	chr19	3782281	3782629
Hif1a_vs_IgG_24152	chr8	55205482	55205929
Hif1a_vs_IgG_19438	chr5	26334372	26334554
Hif1a_vs_IgG_7386	chr13	102997198	102997416
Hif1a_vs_IgG_433	chr1	25771156	25771583
Hif1a_vs_IgG_15765	chr20	52978185	52978407
Hif1a_vs_IgG_22616	chr7	86378501	86378857
Hif1a_vs_IgG_38	chr1	3046919	3047266
Hif1a_vs_IgG_2297	chr1	207988982	207989210
Hif1a_vs_IgG_19250	chr5	552176	552388
Hif1a_vs_IgG_2204	chr1	201258714	201259004
Hif1a_vs_IgG_13308	chr2	71469293	71469708
Hif1a_vs_IgG_21537	chr6	103805063	103805265
Hif1a_vs_IgG_22136	chr7	42566603	42567027
Hif1a_vs_IgG_25960	chrX	71609340	71609663
Hif1a_vs_IgG_19396	chr5	16963467	16964282
Hif1a_vs_IgG_2864	chr10	64440525	64440800
Hif1a_vs_IgG_204	chr1	12403639	12404097
Hif1a_vs_IgG_15572	chr20	43907770	43908064
Hif1a_vs_IgG_14626	chr2	220250010	220250194
Hif1a_vs_IgG_13476	chr2	86862810	86863070
Hif1a_vs_IgG_10095	chr16	89415576	89415884
Hif1a_vs_IgG_1468	chr1	100538435	100538662
Hif1a_vs_IgG_19659	chr5	60359464	60359752
Hif1a_vs_IgG_23240	chr7	125698652	125698972
Hif1a_vs_IgG_18919	chr4	114672748	114672993
Hif1a_vs_IgG_6073	chr12	113432075	113432419
Hif1a_vs_IgG_13368	chr2	75001968	75002476
Hif1a_vs_IgG_18551	chr4	2058312	2059014
Hif1a_vs_IgG_15739	chr20	51382029	51382364
Hif1a_vs_IgG_6896	chr13	69377426	69377708
Hif1a_vs_IgG_5115	chr11	134035028	134035299
Hif1a_vs_IgG_14344	chr2	183010005	183010369
Hif1a_vs_IgG_15613	chr20	45781516	45781738
Hif1a_vs_IgG_14458	chr2	202082892	202083230
Hif1a_vs_IgG_18448	chr3	193172519	193172983
Hif1a_vs_IgG_6193	chr12	125842317	125842530
Hif1a_vs_IgG_83	chr1	5979666	5980670
Hif1a_vs_IgG_13889	chr2	122646702	122646892
Hif1a_vs_IgG_195	chr1	12121290	12121921
Hif1a_vs_IgG_10449	chr17	40136923	40137207
Hif1a_vs_IgG_26065	chrX	86895939	86896464
Hif1a_vs_IgG_25632	chrX	30499850	30500083
Hif1a_vs_IgG_14978	chr20	3568392	3568818
Hif1a_vs_IgG_20768	chr6	2982452	2982666
Hif1a_vs_IgG_4986	chr11	126670094	126670451
Hif1a_vs_IgG_13056	chr2	52773010	52773346
Hif1a_vs_IgG_4838	chr11	117142853	117143235
Hif1a_vs_IgG_11437	chr18	57540705	57541047
Hif1a_vs_IgG_2646	chr1	237771769	237772138
Hif1a_vs_IgG_11247	chr18	12872908	12873119
Hif1a_vs_IgG_7972	chr15	29078069	29078589
Hif1a_vs_IgG_5387	chr12	18199069	18199301
Hif1a_vs_IgG_21330	chr6	56522551	56522929
Hif1a_vs_IgG_4061	chr11	57904364	57904688
Hif1a_vs_IgG_13416	chr2	80493383	80493698
Hif1a_vs_IgG_11460	chr18	66291541	66291815
Hif1a_vs_IgG_15330	chr20	31150062	31150245
Hif1a_vs_IgG_25423	chrX	2816938	2817337
Hif1a_vs_IgG_19703	chr5	65981663	65981888
Hif1a_vs_IgG_23678	chr7	151076735	151077170
Hif1a_vs_IgG_4847	chr11	117839905	117840118
Hif1a_vs_IgG_8999	chr16	4099022	4099322
Hif1a_vs_IgG_1682	chr1	119707133	119707420
Hif1a_vs_IgG_10514	chr17	47017471	47017782
Hif1a_vs_IgG_16228	chr21	40016768	40017007
Hif1a_vs_IgG_7910	chr15	25002301	25002740
Hif1a_vs_IgG_386	chr1	22798325	22798875
Hif1a_vs_IgG_4525	chr11	87525611	87525913
Hif1a_vs_IgG_21292	chr6	50677592	50677844
Hif1a_vs_IgG_1801	chr1	154851705	154852202
Hif1a_vs_IgG_6338	chr13	24545352	24545631
Hif1a_vs_IgG_17981	chr3	136735953	136736268
Hif1a_vs_IgG_22165	chr7	44642002	44642184
Hif1a_vs_IgG_19209	chr4	184884762	184885062
Hif1a_vs_IgG_1925	chr1	167090320	167090572
Hif1a_vs_IgG_11878	chr19	16842403	16842759
Hif1a_vs_IgG_69	chr1	5039080	5039526
Hif1a_vs_IgG_20401	chr5	150879480	150879848
Hif1a_vs_IgG_5716	chr12	53863238	53863513
Hif1a_vs_IgG_20613	chr5	172283057	172283526
Hif1a_vs_IgG_13303	chr2	71273823	71274622
Hif1a_vs_IgG_13257	chr2	68799633	68800049
Hif1a_vs_IgG_9304	chr16	22431771	22432139
Hif1a_vs_IgG_13065	chr2	53959307	53959615
Hif1a_vs_IgG_14226	chr2	169825519	169825730
Hif1a_vs_IgG_3095	chr10	92869966	92870334
Hif1a_vs_IgG_2023	chr1	175129944	175130219
Hif1a_vs_IgG_24463	chr8	99176239	99176484
Hif1a_vs_IgG_10645	chr17	56713099	56713481
Hif1a_vs_IgG_22649	chr7	88303234	88303580
Hif1a_vs_IgG_1597	chr1	113856565	113856963
Hif1a_vs_IgG_19684	chr5	63476578	63476980
Hif1a_vs_IgG_8865	chr15	98577265	98577551
Hif1a_vs_IgG_19434	chr5	25402176	25402531
Hif1a_vs_IgG_19828	chr5	79638212	79638491
Hif1a_vs_IgG_13378	chr2	75870085	75870316
Hif1a_vs_IgG_15284	chr20	26213766	26214068
Hif1a_vs_IgG_16753	chr22	43698213	43698585
Hif1a_vs_IgG_24908	chr9	9594749	9595186
Hif1a_vs_IgG_9783	chr16	68859177	68859483
Hif1a_vs_IgG_3840	chr11	26897709	26898014
Hif1a_vs_IgG_18660	chr4	23175847	23176127
Hif1a_vs_IgG_863	chr1	48159118	48159561
Hif1a_vs_IgG_7781	chr14	92320968	92321462
Hif1a_vs_IgG_26493	chrX	152832424	152832771
Hif1a_vs_IgG_10091	chr16	89206075	89206355
Hif1a_vs_IgG_7465	chr14	19010964	19011349
Hif1a_vs_IgG_18870	chr4	91771207	91771619
Hif1a_vs_IgG_14613	chr2	219275221	219275451
Hif1a_vs_IgG_14599	chr2	218482807	218483038
Hif1a_vs_IgG_19285	chr5	3102773	3103034
Hif1a_vs_IgG_20871	chr6	10073630	10073950
Hif1a_vs_IgG_19621	chr5	54863232	54863507
Hif1a_vs_IgG_25024	chr9	72008061	72008404
Hif1a_vs_IgG_17134	chr3	31962180	31962521
Hif1a_vs_IgG_12741	chr2	31560237	31560648
Hif1a_vs_IgG_12896	chr2	41894299	41894643
Hif1a_vs_IgG_12954	chr2	45812056	45812337
Hif1a_vs_IgG_12914	chr2	42817755	42818234
Hif1a_vs_IgG_18913	chr4	112275376	112275689
Hif1a_vs_IgG_2631	chr1	236193000	236193310
Hif1a_vs_IgG_17901	chr3	129469885	129470214
Hif1a_vs_IgG_23475	chr7	138105671	138106299
Hif1a_vs_IgG_7593	chr14	54098887	54099123
Hif1a_vs_IgG_9386	chr16	26793043	26793389
Hif1a_vs_IgG_21212	chr6	41548381	41548655
Hif1a_vs_IgG_23169	chr7	120841316	120841718
Hif1a_vs_IgG_10989	chr17	76131616	76132168
Hif1a_vs_IgG_5179	chr12	2831454	2831750
Hif1a_vs_IgG_7225	chr13	95310598	95311019
Hif1a_vs_IgG_25807	chrX	50837091	50837283
Hif1a_vs_IgG_1376	chr1	92113585	92113865
Hif1a_vs_IgG_3292	chr10	113560150	113560483
Hif1a_vs_IgG_6479	chr13	33915480	33915757
Hif1a_vs_IgG_1978	chr1	171470021	171470719
Hif1a_vs_IgG_21509	chr6	92595814	92596005
Hif1a_vs_IgG_9112	chr16	10720985	10721336
Hif1a_vs_IgG_5366	chr12	15996392	15996764
Hif1a_vs_IgG_19612	chr5	53809009	53809226
Hif1a_vs_IgG_2563	chr1	230443749	230444043
Hif1a_vs_IgG_23948	chr8	21469695	21470221
Hif1a_vs_IgG_12959	chr2	46020322	46020541
Hif1a_vs_IgG_26451	chrX	145845058	145845299
Hif1a_vs_IgG_22826	chr7	98601843	98602165
Hif1a_vs_IgG_8298	chr15	56878048	56878386
Hif1a_vs_IgG_5534	chr12	31180104	31180357
Hif1a_vs_IgG_13357	chr2	74209661	74210011
Hif1a_vs_IgG_17778	chr3	119681564	119681747
Hif1a_vs_IgG_17301	chr3	46273890	46274129
Hif1a_vs_IgG_21996	chr7	23306624	23306895
Hif1a_vs_IgG_12071	chr19	36015328	36015575
Hif1a_vs_IgG_18376	chr3	185338515	185338753
Hif1a_vs_IgG_4450	chr11	80112755	80113054
Hif1a_vs_IgG_14989	chr20	4033200	4033407
Hif1a_vs_IgG_23150	chr7	119084234	119084578
Hif1a_vs_IgG_686	chr1	39083101	39083302
Hif1a_vs_IgG_68	chr1	4842146	4842499
Hif1a_vs_IgG_994	chr1	57245890	57246298
Hif1a_vs_IgG_6543	chr13	41133774	41134098
Hif1a_vs_IgG_13142	chr2	61274311	61274572
Hif1a_vs_IgG_9296	chr16	22003959	22004294
Hif1a_vs_IgG_213	chr1	12820350	12820717
Hif1a_vs_IgG_2591	chr1	232680215	232680512
Hif1a_vs_IgG_20262	chr5	138840797	138841108
Hif1a_vs_IgG_21828	chr6	169689080	169689783
Hif1a_vs_IgG_16563	chr22	29868273	29868647
Hif1a_vs_IgG_3405	chr10	123322423	123322947
Hif1a_vs_IgG_3553	chr10	134065736	134066082
Hif1a_vs_IgG_11890	chr19	17352299	17352673
Hif1a_vs_IgG_1305	chr1	85390246	85390638
Hif1a_vs_IgG_8856	chr15	97487555	97487846
Hif1a_vs_IgG_24740	chr8	134386456	134386638
Hif1a_vs_IgG_23436	chr7	135497865	135498608
Hif1a_vs_IgG_5783	chr12	59047104	59047425
Hif1a_vs_IgG_10650	chr17	56898396	56898601
Hif1a_vs_IgG_21410	chr6	76105126	76105398
Hif1a_vs_IgG_22827	chr7	98706867	98707129
Hif1a_vs_IgG_16154	chr21	35248769	35249112
Hif1a_vs_IgG_18722	chr4	43661367	43661575
Hif1a_vs_IgG_6946	chr13	74254247	74254560
Hif1a_vs_IgG_7452	chr13	107421485	107421722
Hif1a_vs_IgG_18709	chr4	40288396	40288881
Hif1a_vs_IgG_14659	chr2	224077779	224078129
Hif1a_vs_IgG_3325	chr10	117260377	117260671
Hif1a_vs_IgG_9293	chr16	21902447	21902693
Hif1a_vs_IgG_1141	chr1	68468374	68468669
Hif1a_vs_IgG_6934	chr13	73272516	73272814
Hif1a_vs_IgG_12036	chr19	33303861	33304205
Hif1a_vs_IgG_3294	chr10	113978783	113978972
Hif1a_vs_IgG_3659	chr11	8526476	8526718
Hif1a_vs_IgG_6805	chr13	61691685	61691992
Hif1a_vs_IgG_11458	chr18	65150630	65150890
Hif1a_vs_IgG_11547	chr19	1518827	1519170
Hif1a_vs_IgG_5471	chr12	25252365	25252899
Hif1a_vs_IgG_22729	chr7	93478219	93478539
Hif1a_vs_IgG_16998	chr3	14255867	14256124
Hif1a_vs_IgG_9915	chr16	78647039	78647238
Hif1a_vs_IgG_1722	chr1	148915969	148916463
Hif1a_vs_IgG_2404	chr1	217768948	217769149
Hif1a_vs_IgG_22621	chr7	86918669	86919168
Hif1a_vs_IgG_17123	chr3	30847123	30847818
Hif1a_vs_IgG_8353	chr15	61135477	61135807
Hif1a_vs_IgG_13880	chr2	122093054	122093811
Hif1a_vs_IgG_15750	chr20	52235731	52235972
Hif1a_vs_IgG_9555	chr16	50343240	50343485
Hif1a_vs_IgG_15872	chr20	58947840	58948202
Hif1a_vs_IgG_7764	chr14	89980168	89980362
Hif1a_vs_IgG_14722	chr2	230280980	230281473
Hif1a_vs_IgG_196	chr1	12139328	12139606
Hif1a_vs_IgG_8174	chr15	45301113	45301386
Hif1a_vs_IgG_6185	chr12	125174728	125175104
Hif1a_vs_IgG_12825	chr2	36821950	36822277
Hif1a_vs_IgG_11013	chr17	77293218	77293561
Hif1a_vs_IgG_8875	chr15	99287276	99287716
Hif1a_vs_IgG_431	chr1	25613464	25613764
Hif1a_vs_IgG_4194	chr11	65105948	65106197
Hif1a_vs_IgG_22848	chr7	99742137	99742371
Hif1a_vs_IgG_22399	chr7	70203936	70204201
Hif1a_vs_IgG_9065	chr16	8043596	8043858
Hif1a_vs_IgG_3825	chr11	22412496	22412743
Hif1a_vs_IgG_6880	chr13	68460311	68460697
Hif1a_vs_IgG_7586	chr14	52918700	52918923
Hif1a_vs_IgG_16524	chr22	27573958	27574184
Hif1a_vs_IgG_23197	chr7	122609990	122610245
Hif1a_vs_IgG_197	chr1	12181380	12181691
Hif1a_vs_IgG_4135	chr11	62319798	62320290
Hif1a_vs_IgG_15429	chr20	35981185	35981786
Hif1a_vs_IgG_23145	chr7	118707854	118708036
Hif1a_vs_IgG_9957	chr16	81485934	81486200
Hif1a_vs_IgG_13023	chr2	49396219	49396419
Hif1a_vs_IgG_491	chr1	28806065	28806394
Hif1a_vs_IgG_3504	chr10	130267709	130267924
Hif1a_vs_IgG_10000	chr16	84390418	84390673
Hif1a_vs_IgG_8611	chr15	77822682	77822943
Hif1a_vs_IgG_21034	chr6	23464350	23464544
Hif1a_vs_IgG_7290	chr13	98274163	98274345
Hif1a_vs_IgG_17449	chr3	55117966	55118188
Hif1a_vs_IgG_11472	chr18	69352891	69353211
Hif1a_vs_IgG_200	chr1	12267580	12267997
Hif1a_vs_IgG_11097	chr18	597224	597793
Hif1a_vs_IgG_14139	chr2	157460784	157461102
Hif1a_vs_IgG_19252	chr5	602541	602962
Hif1a_vs_IgG_22542	chr7	79720107	79720706
Hif1a_vs_IgG_22637	chr7	87566733	87567023
Hif1a_vs_IgG_22738	chr7	94021062	94021530
Hif1a_vs_IgG_11693	chr19	8209817	8210121
Hif1a_vs_IgG_21597	chr6	119291210	119291559
Hif1a_vs_IgG_19728	chr5	68814736	68814996
Hif1a_vs_IgG_13366	chr2	74972204	74972490
Hif1a_vs_IgG_9325	chr16	23305347	23305533
Hif1a_vs_IgG_11481	chr18	72588776	72589065
Hif1a_vs_IgG_3288	chr10	112427899	112428228
Hif1a_vs_IgG_11683	chr19	7810763	7811025
Hif1a_vs_IgG_24632	chr8	124132647	124132961
Hif1a_vs_IgG_5172	chr12	2280360	2280755
Hif1a_vs_IgG_13559	chr2	97308502	97308968
Hif1a_vs_IgG_9017	chr16	4667379	4667790
Hif1a_vs_IgG_17660	chr3	82708388	82708651
Hif1a_vs_IgG_6986	chr13	77852798	77853011
Hif1a_vs_IgG_22994	chr7	108032895	108033308
Hif1a_vs_IgG_9037	chr16	5436627	5436957
Hif1a_vs_IgG_15242	chr20	23564085	23564402
Hif1a_vs_IgG_10074	chr16	88340184	88340401
Hif1a_vs_IgG_24762	chr8	136336816	136337147
Hif1a_vs_IgG_20298	chr5	141329738	141329983
Hif1a_vs_IgG_23974	chr8	24271649	24271971
Hif1a_vs_IgG_24687	chr8	129221908	129222249
Hif1a_vs_IgG_12195	chr19	49180224	49180567
Hif1a_vs_IgG_9389	chr16	27036282	27036759
Hif1a_vs_IgG_25716	chrX	41369024	41369338
Hif1a_vs_IgG_1849	chr1	159227803	159228053
Hif1a_vs_IgG_21821	chr6	169018236	169018572
Hif1a_vs_IgG_11741	chr19	10543296	10543608
Hif1a_vs_IgG_8312	chr15	57618365	57618629
Hif1a_vs_IgG_13963	chr2	131679546	131679983
Hif1a_vs_IgG_21099	chr6	34073729	34073989
Hif1a_vs_IgG_13296	chr2	70823545	70823834
Hif1a_vs_IgG_17627	chr3	76143206	76143658
Hif1a_vs_IgG_1400	chr1	94023255	94023612
Hif1a_vs_IgG_2152	chr1	191723134	191723484
Hif1a_vs_IgG_8493	chr15	70600906	70601142
Hif1a_vs_IgG_7142	chr13	90439203	90439582
Hif1a_vs_IgG_24758	chr8	135963290	135963649
Hif1a_vs_IgG_17050	chr3	19883319	19883626
Hif1a_vs_IgG_9202	chr16	15195728	15195964
Hif1a_vs_IgG_20596	chr5	171617979	171618283
Hif1a_vs_IgG_2537	chr1	228875433	228875686
Hif1a_vs_IgG_21033	chr6	23421275	23421535
Hif1a_vs_IgG_7323	chr13	99762388	99762603
Hif1a_vs_IgG_1116	chr1	65959251	65959574
Hif1a_vs_IgG_11893	chr19	17527174	17527471
Hif1a_vs_IgG_9966	chr16	81812132	81812476
Hif1a_vs_IgG_24408	chr8	94713270	94713718
Hif1a_vs_IgG_4485	chr11	83471415	83471666
Hif1a_vs_IgG_7727	chr14	77342615	77342861
Hif1a_vs_IgG_16405	chr22	19908545	19908877
Hif1a_vs_IgG_14750	chr2	232901730	232902004
Hif1a_vs_IgG_1265	chr1	80443956	80444363
Hif1a_vs_IgG_25674	chrX	38104879	38105207
Hif1a_vs_IgG_20036	chr5	112374417	112374770
Hif1a_vs_IgG_21756	chr6	158349428	158349770
Hif1a_vs_IgG_12950	chr2	45381140	45381372
Hif1a_vs_IgG_14836	chr2	238602538	238602762
Hif1a_vs_IgG_18503	chr3	196486438	196486722
Hif1a_vs_IgG_1529	chr1	109645230	109645490
Hif1a_vs_IgG_4167	chr11	64080495	64080695
Hif1a_vs_IgG_26099	chrX	93896775	93896989
Hif1a_vs_IgG_13336	chr2	73115137	73115510
Hif1a_vs_IgG_1067	chr1	62312218	62312458
Hif1a_vs_IgG_5907	chr12	83288714	83288896
Hif1a_vs_IgG_7201	chr13	94374972	94375172
Hif1a_vs_IgG_20439	chr5	155244422	155244608
Hif1a_vs_IgG_14973	chr20	3374001	3374199
Hif1a_vs_IgG_1131	chr1	67866537	67866818
Hif1a_vs_IgG_5022	chr11	128518413	128518705
Hif1a_vs_IgG_8303	chr15	57169365	57169752
Hif1a_vs_IgG_3317	chr10	115902399	115902620
Hif1a_vs_IgG_9445	chr16	29899422	29899955
Hif1a_vs_IgG_2010	chr1	174051562	174051812
Hif1a_vs_IgG_15130	chr20	15538790	15539187
Hif1a_vs_IgG_4605	chr11	96181773	96181970
Hif1a_vs_IgG_23173	chr7	121227707	121227965
Hif1a_vs_IgG_4880	chr11	119765374	119765877
Hif1a_vs_IgG_9239	chr16	17434329	17434647
Hif1a_vs_IgG_8609	chr15	77577950	77578165
Hif1a_vs_IgG_13694	chr2	106909450	106909883
Hif1a_vs_IgG_7604	chr14	55733940	55734183
Hif1a_vs_IgG_7871	chr14	104913117	104913438
Hif1a_vs_IgG_19381	chr5	15811690	15811929
Hif1a_vs_IgG_4754	chr11	111545349	111545846
Hif1a_vs_IgG_13684	chr2	106184624	106184903
Hif1a_vs_IgG_3943	chr11	43086563	43087029
Hif1a_vs_IgG_12874	chr2	39975628	39975887
Hif1a_vs_IgG_2124	chr1	185432409	185432622
Hif1a_vs_IgG_17705	chr3	98353664	98353999
Hif1a_vs_IgG_472	chr1	28047176	28047730
Hif1a_vs_IgG_7349	chr13	101073130	101073321
Hif1a_vs_IgG_14937	chr20	1526733	1526931
Hif1a_vs_IgG_2764	chr10	12504215	12504447
Hif1a_vs_IgG_25526	chrX	18424085	18424679
Hif1a_vs_IgG_22619	chr7	86662624	86662919
Hif1a_vs_IgG_7075	chr13	84944642	84944969
Hif1a_vs_IgG_2417	chr1	218836929	218837204
Hif1a_vs_IgG_19517	chr5	37217453	37217844
Hif1a_vs_IgG_21834	chr6	170332511	170332733
Hif1a_vs_IgG_22797	chr7	97512659	97513098
Hif1a_vs_IgG_20079	chr5	118644005	118644324
Hif1a_vs_IgG_24230	chr8	68017387	68017780
Hif1a_vs_IgG_21668	chr6	137388168	137388395
Hif1a_vs_IgG_5711	chr12	53811294	53811632
Hif1a_vs_IgG_13770	chr2	112944931	112945186
Hif1a_vs_IgG_17266	chr3	43401229	43401511
Hif1a_vs_IgG_861	chr1	47987338	47987698
Hif1a_vs_IgG_21380	chr6	72193855	72194191
Hif1a_vs_IgG_13653	chr2	104267770	104268083
Hif1a_vs_IgG_18014	chr3	139989650	139990013
Hif1a_vs_IgG_16639	chr22	37620554	37620964
Hif1a_vs_IgG_11667	chr19	6769679	6769897
Hif1a_vs_IgG_15534	chr20	42620880	42621166
Hif1a_vs_IgG_23489	chr7	138827323	138827575
Hif1a_vs_IgG_1928	chr1	167355313	167355618
Hif1a_vs_IgG_22470	chr7	74486223	74486543
Hif1a_vs_IgG_11493	chr18	75841806	75842176
Hif1a_vs_IgG_10478	chr17	43341438	43341851
Hif1a_vs_IgG_16598	chr22	35318088	35318496
Hif1a_vs_IgG_21442	chr6	83421159	83421458
Hif1a_vs_IgG_17571	chr3	69674156	69674437
Hif1a_vs_IgG_20427	chr5	154154272	154154564
Hif1a_vs_IgG_11280	chr18	19623314	19623499
Hif1a_vs_IgG_25145	chr9	96959413	96959612
Hif1a_vs_IgG_21728	chr6	151311743	151312304
Hif1a_vs_IgG_9526	chr16	48433882	48434358
Hif1a_vs_IgG_6356	chr13	25546323	25546573
Hif1a_vs_IgG_13175	chr2	62789318	62789502
Hif1a_vs_IgG_6989	chr13	78108838	78109160
Hif1a_vs_IgG_21998	chr7	23324114	23324383
Hif1a_vs_IgG_12927	chr2	43399799	43400205
Hif1a_vs_IgG_9789	chr16	69107058	69107402
Hif1a_vs_IgG_11497	chr18	76300986	76301426
Hif1a_vs_IgG_4316	chr11	71309145	71309365
Hif1a_vs_IgG_6046	chr12	111129059	111129251
Hif1a_vs_IgG_6024	chr12	108787250	108787522
Hif1a_vs_IgG_7242	chr13	96147453	96147671
Hif1a_vs_IgG_14207	chr2	167710761	167711101
Hif1a_vs_IgG_11780	chr19	12112693	12113049
Hif1a_vs_IgG_7658	chr14	68267709	68267984
Hif1a_vs_IgG_8744	chr15	89266012	89266344
Hif1a_vs_IgG_2546	chr1	229342334	229342770
Hif1a_vs_IgG_186	chr1	11784669	11785116
Hif1a_vs_IgG_5207	chr12	4692364	4692649
Hif1a_vs_IgG_15649	chr20	47390983	47391405
Hif1a_vs_IgG_2368	chr1	214031161	214031436
Hif1a_vs_IgG_22565	chr7	80862111	80862677
Hif1a_vs_IgG_8508	chr15	71675803	71676218
Hif1a_vs_IgG_17891	chr3	128770612	128770880
Hif1a_vs_IgG_21503	chr6	91641438	91641778
Hif1a_vs_IgG_5306	chr12	12080433	12080641
Hif1a_vs_IgG_21908	chr7	6174140	6174818
Hif1a_vs_IgG_23388	chr7	133002190	133002527
Hif1a_vs_IgG_20209	chr5	134302208	134302487
Hif1a_vs_IgG_15977	chr21	15890288	15890517
Hif1a_vs_IgG_785	chr1	44330175	44330468
Hif1a_vs_IgG_2480	chr1	224404447	224405064
Hif1a_vs_IgG_17146	chr3	32693931	32694253
Hif1a_vs_IgG_26087	chrX	91339078	91339457
Hif1a_vs_IgG_20421	chr5	153854451	153854670
Hif1a_vs_IgG_22409	chr7	70694184	70694601
Hif1a_vs_IgG_25197	chr9	109090576	109090917
Hif1a_vs_IgG_6097	chr12	117051083	117051369
Hif1a_vs_IgG_24595	chr8	120533328	120533683
Hif1a_vs_IgG_18222	chr3	167824228	167824592
Hif1a_vs_IgG_11868	chr19	16447764	16447999
Hif1a_vs_IgG_8330	chr15	59391832	59392042
Hif1a_vs_IgG_7564	chr14	47749174	47749632
Hif1a_vs_IgG_25519	chrX	17948241	17948426
Hif1a_vs_IgG_10740	chr17	62538027	62538307
Hif1a_vs_IgG_24899	chr9	6642826	6643068
Hif1a_vs_IgG_25658	chrX	35227111	35227413
Hif1a_vs_IgG_16556	chr22	29441283	29441628
Hif1a_vs_IgG_6268	chr13	20627408	20627670
Hif1a_vs_IgG_10279	chr17	16425224	16425433
Hif1a_vs_IgG_224	chr1	14154997	14155332
Hif1a_vs_IgG_17358	chr3	49285674	49285914
Hif1a_vs_IgG_23030	chr7	110394029	110394226
Hif1a_vs_IgG_6817	chr13	62773104	62773382
Hif1a_vs_IgG_8261	chr15	53234134	53234361
Hif1a_vs_IgG_15261	chr20	25170958	25171140
Hif1a_vs_IgG_11475	chr18	70960057	70960342
Hif1a_vs_IgG_23328	chr7	129962567	129962776
Hif1a_vs_IgG_16095	chr21	31003136	31003454
Hif1a_vs_IgG_2194	chr1	200581725	200582081
Hif1a_vs_IgG_20727	chr5	180602654	180603007
Hif1a_vs_IgG_16982	chr3	13107578	13107916
Hif1a_vs_IgG_227	chr1	14717745	14718032
Hif1a_vs_IgG_1762	chr1	152449738	152450208
Hif1a_vs_IgG_24808	chr8	141305976	141306220
Hif1a_vs_IgG_9258	chr16	19479316	19479780
Hif1a_vs_IgG_15233	chr20	22674007	22674236
Hif1a_vs_IgG_19359	chr5	11379900	11380166
Hif1a_vs_IgG_13771	chr2	112993677	112994071
Hif1a_vs_IgG_5522	chr12	30048348	30048773
Hif1a_vs_IgG_4477	chr11	83025125	83025487
Hif1a_vs_IgG_19770	chr5	74903277	74903551
Hif1a_vs_IgG_4283	chr11	69459741	69460100
Hif1a_vs_IgG_21142	chr6	37081102	37081447
Hif1a_vs_IgG_12952	chr2	45729060	45729388
Hif1a_vs_IgG_13445	chr2	84012273	84012650
Hif1a_vs_IgG_2291	chr1	207660434	207660714
Hif1a_vs_IgG_24542	chr8	111095089	111095376
Hif1a_vs_IgG_8893	chr15	100227327	100227670
Hif1a_vs_IgG_9820	chr16	70989806	70990002
Hif1a_vs_IgG_15127	chr20	15204682	15204912
Hif1a_vs_IgG_4206	chr11	65615064	65615586
Hif1a_vs_IgG_7243	chr13	96209489	96209745
Hif1a_vs_IgG_14109	chr2	152112571	152112835
Hif1a_vs_IgG_20428	chr5	154154972	154155292
Hif1a_vs_IgG_12635	chr2	25446799	25447230
Hif1a_vs_IgG_5053	chr11	130253993	130254499
Hif1a_vs_IgG_21989	chr7	21389076	21389312
Hif1a_vs_IgG_25938	chrX	69991795	69992146
Hif1a_vs_IgG_11427	chr18	55864900	55865133
Hif1a_vs_IgG_11208	chr18	9858842	9859108
Hif1a_vs_IgG_15974	chr21	15468863	15469053
Hif1a_vs_IgG_773	chr1	43729009	43729240
Hif1a_vs_IgG_1029	chr1	59870313	59870634
Hif1a_vs_IgG_7326	chr13	99812602	99812873
Hif1a_vs_IgG_13549	chr2	96984299	96984601
Hif1a_vs_IgG_6150	chr12	122157234	122157589
Hif1a_vs_IgG_6063	chr12	112403778	112404119
Hif1a_vs_IgG_20636	chr5	174117457	174117802
Hif1a_vs_IgG_17218	chr3	39656272	39656592
Hif1a_vs_IgG_26394	chrX	134841943	134842236
Hif1a_vs_IgG_8880	chr15	99638294	99638719
Hif1a_vs_IgG_856	chr1	47597682	47598005
Hif1a_vs_IgG_24982	chr9	34758495	34758747
Hif1a_vs_IgG_8630	chr15	79049842	79050064
Hif1a_vs_IgG_9707	chr16	62828502	62828855
Hif1a_vs_IgG_1442	chr1	98798852	98799363
Hif1a_vs_IgG_7546	chr14	39391520	39391805
Hif1a_vs_IgG_8169	chr15	44785705	44785993
Hif1a_vs_IgG_4910	chr11	121386220	121386505
Hif1a_vs_IgG_13953	chr2	131049657	131050174
Hif1a_vs_IgG_4608	chr11	96255174	96255410
Hif1a_vs_IgG_22229	chr7	53983538	53983781
Hif1a_vs_IgG_2301	chr1	208305070	208305307
Hif1a_vs_IgG_18986	chr4	140594380	140594730
Hif1a_vs_IgG_79	chr1	5732509	5732746
Hif1a_vs_IgG_13448	chr2	84471533	84471873
Hif1a_vs_IgG_13634	chr2	102584239	102584589
Hif1a_vs_IgG_14345	chr2	183120308	183120609
Hif1a_vs_IgG_3679	chr11	9973650	9973964
Hif1a_vs_IgG_20901	chr6	12495157	12495493
Hif1a_vs_IgG_14531	chr2	208841318	208841645
Hif1a_vs_IgG_13012	chr2	48659799	48660023
Hif1a_vs_IgG_20188	chr5	133005362	133005833
Hif1a_vs_IgG_3883	chr11	33497334	33497658
Hif1a_vs_IgG_23637	chr7	148297738	148298237
Hif1a_vs_IgG_18305	chr3	181963879	181964115
Hif1a_vs_IgG_23795	chr7	158253167	158253482
Hif1a_vs_IgG_6191	chr12	125622781	125622988
Hif1a_vs_IgG_9573	chr16	51724677	51725345
Hif1a_vs_IgG_23956	chr8	22449685	22450077
Hif1a_vs_IgG_25072	chr9	86169813	86170350
Hif1a_vs_IgG_2844	chr10	59712373	59712717
Hif1a_vs_IgG_3514	chr10	130767226	130767585
Hif1a_vs_IgG_9191	chr16	14535354	14535687
Hif1a_vs_IgG_22507	chr7	77384697	77384933
Hif1a_vs_IgG_1851	chr1	159646865	159647287
Hif1a_vs_IgG_21098	chr6	34070824	34071197
Hif1a_vs_IgG_16185	chr21	37717834	37718679
Hif1a_vs_IgG_8617	chr15	78249027	78249823
Hif1a_vs_IgG_11220	chr18	10523282	10523602
Hif1a_vs_IgG_22828	chr7	98712925	98713502
Hif1a_vs_IgG_6530	chr13	40206412	40206628
Hif1a_vs_IgG_5215	chr12	5110658	5111009
Hif1a_vs_IgG_2929	chr10	72911809	72912221
Hif1a_vs_IgG_60	chr1	4604289	4604491
Hif1a_vs_IgG_3864	chr11	32009423	32009763
Hif1a_vs_IgG_4399	chr11	76233359	76233615
Hif1a_vs_IgG_20405	chr5	151522071	151522370
Hif1a_vs_IgG_22843	chr7	99571991	99572213
Hif1a_vs_IgG_11665	chr19	6644951	6645393
Hif1a_vs_IgG_13769	chr2	112900324	112900706
Hif1a_vs_IgG_13999	chr2	135212593	135213060
Hif1a_vs_IgG_23256	chr7	127027577	127027906
Hif1a_vs_IgG_3275	chr10	111459948	111460400
Hif1a_vs_IgG_8014	chr15	31860729	31861013
Hif1a_vs_IgG_25550	chrX	20037644	20038062
Hif1a_vs_IgG_12110	chr19	40085705	40086029
Hif1a_vs_IgG_6845	chr13	65972875	65973103
Hif1a_vs_IgG_559	chr1	32332964	32333293
Hif1a_vs_IgG_1110	chr1	65504247	65504630
Hif1a_vs_IgG_24022	chr8	30607159	30607462
Hif1a_vs_IgG_23490	chr7	138830047	138830483
Hif1a_vs_IgG_19091	chr4	163821904	163822191
Hif1a_vs_IgG_3270	chr10	111098973	111099379
Hif1a_vs_IgG_8198	chr15	47671940	47672188
Hif1a_vs_IgG_25751	chrX	46931555	46931861
Hif1a_vs_IgG_12417	chr2	8979985	8980177
Hif1a_vs_IgG_6778	chr13	58380075	58380835
Hif1a_vs_IgG_15335	chr20	31460207	31460445
Hif1a_vs_IgG_8890	chr15	99953176	99953429
Hif1a_vs_IgG_23477	chr7	138151182	138151455
Hif1a_vs_IgG_4441	chr11	79114926	79115194
Hif1a_vs_IgG_9460	chr16	31161835	31162228
Hif1a_vs_IgG_18475	chr3	195089490	195089793
Hif1a_vs_IgG_16957	chr3	11094568	11094923
Hif1a_vs_IgG_15354	chr20	32337342	32337654
Hif1a_vs_IgG_635	chr1	36095250	36095771
Hif1a_vs_IgG_4917	chr11	122488271	122488603
Hif1a_vs_IgG_3626	chr11	4682780	4683110
Hif1a_vs_IgG_1977	chr1	171422845	171423142
Hif1a_vs_IgG_15465	chr20	37973264	37973543
Hif1a_vs_IgG_897	chr1	51259525	51259812
Hif1a_vs_IgG_12762	chr2	32596544	32596823
Hif1a_vs_IgG_7879	chr14	106951826	106952165
Hif1a_vs_IgG_3628	chr11	4782861	4783073
Hif1a_vs_IgG_71	chr1	5169786	5170008
Hif1a_vs_IgG_25115	chr9	93290706	93291053
Hif1a_vs_IgG_1036	chr1	60177484	60177723
Hif1a_vs_IgG_9726	chr16	65803254	65803502
Hif1a_vs_IgG_18657	chr4	21777298	21777769
Hif1a_vs_IgG_6170	chr12	123739357	123739783
Hif1a_vs_IgG_12708	chr2	29866184	29866549
Hif1a_vs_IgG_1134	chr1	68011540	68011815
Hif1a_vs_IgG_14706	chr2	229062948	229063341
Hif1a_vs_IgG_21698	chr6	146914334	146914635
Hif1a_vs_IgG_14077	chr2	148207332	148207562
Hif1a_vs_IgG_7053	chr13	82967744	82968022
Hif1a_vs_IgG_7926	chr15	25782992	25783332
Hif1a_vs_IgG_14126	chr2	153940046	153940379
Hif1a_vs_IgG_19779	chr5	75562072	75562399
Hif1a_vs_IgG_21028	chr6	22795953	22796288
Hif1a_vs_IgG_15947	chr20	62640735	62641160
Hif1a_vs_IgG_3346	chr10	119337191	119337483
Hif1a_vs_IgG_9903	chr16	77721224	77721548
Hif1a_vs_IgG_26450	chrX	145563658	145563936
Hif1a_vs_IgG_13169	chr2	62539789	62540061
Hif1a_vs_IgG_3672	chr11	9516787	9517019
Hif1a_vs_IgG_18985	chr4	140579534	140579829
Hif1a_vs_IgG_11843	chr19	15299967	15300505
Hif1a_vs_IgG_25016	chr9	38789573	38789790
Hif1a_vs_IgG_5012	chr11	128160876	128161131
Hif1a_vs_IgG_13028	chr2	50574364	50574549
Hif1a_vs_IgG_18914	chr4	112412128	112412312
Hif1a_vs_IgG_7074	chr13	84731749	84732233
Hif1a_vs_IgG_2174	chr1	197211775	197211983
Hif1a_vs_IgG_25375	chr9	136683853	136684055
Hif1a_vs_IgG_6033	chr12	110041127	110041382
Hif1a_vs_IgG_10899	chr17	72020593	72020816
Hif1a_vs_IgG_11905	chr19	18097625	18097902
Hif1a_vs_IgG_15610	chr20	45603853	45604210
Hif1a_vs_IgG_9627	chr16	55703237	55703656
Hif1a_vs_IgG_131	chr1	8911637	8911819
Hif1a_vs_IgG_22835	chr7	99210333	99210552
Hif1a_vs_IgG_23888	chr8	11211749	11212230
Hif1a_vs_IgG_20299	chr5	141336615	141336799
Hif1a_vs_IgG_2959	chr10	75817340	75817618
Hif1a_vs_IgG_17568	chr3	69385913	69386157
Hif1a_vs_IgG_9035	chr16	5412378	5412814
Hif1a_vs_IgG_25936	chrX	69720230	69720508
Hif1a_vs_IgG_2513	chr1	227635565	227635778
Hif1a_vs_IgG_9804	chr16	70332400	70332742
Hif1a_vs_IgG_3318	chr10	115983120	115983387
Hif1a_vs_IgG_25263	chr9	122665181	122665456
Hif1a_vs_IgG_23666	chr7	150006155	150006691
Hif1a_vs_IgG_7709	chr14	74727848	74728109
Hif1a_vs_IgG_18644	chr4	16165470	16165684
Hif1a_vs_IgG_7365	chr13	101664946	101665373
Hif1a_vs_IgG_20417	chr5	153618075	153618267
Hif1a_vs_IgG_5193	chr12	3801317	3801540
Hif1a_vs_IgG_8560	chr15	74973675	74973904
Hif1a_vs_IgG_4585	chr11	94597871	94598252
Hif1a_vs_IgG_2034	chr1	176450391	176450579
Hif1a_vs_IgG_22926	chr7	104501846	104502575
Hif1a_vs_IgG_966	chr1	55340876	55341224
Hif1a_vs_IgG_22055	chr7	31098975	31099513
Hif1a_vs_IgG_4550	chr11	91506274	91506566
Hif1a_vs_IgG_22740	chr7	94348044	94348567
Hif1a_vs_IgG_19189	chr4	178855048	178855280
Hif1a_vs_IgG_19057	chr4	158110429	158110859
Hif1a_vs_IgG_15345	chr20	32069682	32069864
Hif1a_vs_IgG_10679	chr17	58171099	58171461
Hif1a_vs_IgG_7920	chr15	25596541	25596983
Hif1a_vs_IgG_13848	chr2	120140435	120140635
Hif1a_vs_IgG_23934	chr8	19982640	19983022
Hif1a_vs_IgG_19604	chr5	52904002	52904359
Hif1a_vs_IgG_14805	chr2	236902946	236903506
Hif1a_vs_IgG_14717	chr2	230131319	230131807
Hif1a_vs_IgG_7362	chr13	101583376	101583666
Hif1a_vs_IgG_8348	chr15	60623524	60624086
Hif1a_vs_IgG_1428	chr1	96543029	96543268
Hif1a_vs_IgG_24413	chr8	95212197	95212591
Hif1a_vs_IgG_260	chr1	16205377	16205605
Hif1a_vs_IgG_20095	chr5	121550729	121551094
Hif1a_vs_IgG_2538	chr1	228892153	228892351
Hif1a_vs_IgG_12445	chr2	9835244	9835578
Hif1a_vs_IgG_17732	chr3	107316581	107316799
Hif1a_vs_IgG_26253	chrX	111847794	111848340
Hif1a_vs_IgG_18241	chr3	170381491	170381796
Hif1a_vs_IgG_819	chr1	46053424	46053615
Hif1a_vs_IgG_17013	chr3	15307540	15307825
Hif1a_vs_IgG_13581	chr2	99171972	99172167
Hif1a_vs_IgG_24554	chr8	113452537	113452887
Hif1a_vs_IgG_1989	chr1	172132453	172132702
Hif1a_vs_IgG_23568	chr7	143094821	143095068
Hif1a_vs_IgG_17253	chr3	42430029	42430410
Hif1a_vs_IgG_8992	chr16	3714768	3714987
Hif1a_vs_IgG_19750	chr5	72423359	72423637
Hif1a_vs_IgG_511	chr1	29589467	29589837
Hif1a_vs_IgG_13426	chr2	81308689	81308871
Hif1a_vs_IgG_24252	chr8	70255926	70256292
Hif1a_vs_IgG_16990	chr3	13599341	13599600
Hif1a_vs_IgG_2746	chr10	4539049	4539231
Hif1a_vs_IgG_17053	chr3	20306020	20306631
Hif1a_vs_IgG_21861	chr7	2683971	2684266
Hif1a_vs_IgG_19123	chr4	168906801	168907233
Hif1a_vs_IgG_19345	chr5	10193211	10193567
Hif1a_vs_IgG_2795	chr10	43660938	43661459
Hif1a_vs_IgG_18967	chr4	133730500	133730865
Hif1a_vs_IgG_18417	chr3	189088917	189089171
Hif1a_vs_IgG_22518	chr7	77787874	77788326
Hif1a_vs_IgG_5753	chr12	57076028	57076316
Hif1a_vs_IgG_23784	chr7	157436782	157437066
Hif1a_vs_IgG_9307	chr16	22637855	22638128
Hif1a_vs_IgG_9029	chr16	5159491	5159690
Hif1a_vs_IgG_4994	chr11	127127416	127128065
Hif1a_vs_IgG_22833	chr7	99057044	99057282
Hif1a_vs_IgG_279	chr1	17220327	17220683
Hif1a_vs_IgG_12428	chr2	9277035	9277234
Hif1a_vs_IgG_16754	chr22	43729186	43729378
Hif1a_vs_IgG_4280	chr11	69141082	69141431
Hif1a_vs_IgG_15618	chr20	45992452	45992749
Hif1a_vs_IgG_16969	chr3	12020592	12020943
Hif1a_vs_IgG_14526	chr2	208667999	208668322
Hif1a_vs_IgG_13701	chr2	107390034	107390411
Hif1a_vs_IgG_18531	chr3	197772516	197772715
Hif1a_vs_IgG_7444	chr13	107046489	107047192
Hif1a_vs_IgG_10253	chr17	10663260	10663531
Hif1a_vs_IgG_6050	chr12	111139437	111139761
Hif1a_vs_IgG_15928	chr20	61704789	61705042
Hif1a_vs_IgG_5086	chr11	131638187	131638416
Hif1a_vs_IgG_24130	chr8	51762333	51762647
Hif1a_vs_IgG_13038	chr2	51169677	51170161
Hif1a_vs_IgG_5153	chr12	1142226	1142971
Hif1a_vs_IgG_20732	chr6	417098	417337
Hif1a_vs_IgG_18732	chr4	49104409	49104777
Hif1a_vs_IgG_2167	chr1	194339358	194339612
Hif1a_vs_IgG_24192	chr8	61805956	61806236
Hif1a_vs_IgG_16497	chr22	26145911	26146279
Hif1a_vs_IgG_4921	chr11	122692986	122693317
Hif1a_vs_IgG_22680	chr7	90896150	90896451
Hif1a_vs_IgG_18533	chr3	197792223	197792460
Hif1a_vs_IgG_447	chr1	26661851	26662169
Hif1a_vs_IgG_24605	chr8	121419649	121419848
Hif1a_vs_IgG_9672	chr16	58091221	58091507
Hif1a_vs_IgG_18215	chr3	165217546	165217879
Hif1a_vs_IgG_3388	chr10	122400446	122400746
Hif1a_vs_IgG_25074	chr9	86207116	86207355
Hif1a_vs_IgG_6574	chr13	43224152	43224489
Hif1a_vs_IgG_24025	chr8	30980117	30980454
Hif1a_vs_IgG_5545	chr12	32329978	32330236
Hif1a_vs_IgG_17961	chr3	135086397	135086639
Hif1a_vs_IgG_20063	chr5	115700585	115700791
Hif1a_vs_IgG_11355	chr18	36166373	36166774
Hif1a_vs_IgG_8869	chr15	99022874	99023104
Hif1a_vs_IgG_11109	chr18	982521	982843
Hif1a_vs_IgG_25412	chr9	140104645	140104844
Hif1a_vs_IgG_12502	chr2	15592535	15592769
Hif1a_vs_IgG_23066	chr7	113304048	113304535
Hif1a_vs_IgG_5310	chr12	12268720	12269070
Hif1a_vs_IgG_17917	chr3	131306607	131306799
Hif1a_vs_IgG_625	chr1	35573915	35574296
Hif1a_vs_IgG_19137	chr4	170506096	170506348
Hif1a_vs_IgG_15558	chr20	43367647	43368172
Hif1a_vs_IgG_18425	chr3	189991889	189992080
Hif1a_vs_IgG_25099	chr9	90956640	90957075
Hif1a_vs_IgG_14631	chr2	220783749	220783982
Hif1a_vs_IgG_11244	chr18	12721015	12721211
Hif1a_vs_IgG_12430	chr2	9300518	9300831
Hif1a_vs_IgG_17330	chr3	48153520	48153810
Hif1a_vs_IgG_20029	chr5	111488759	111488995
Hif1a_vs_IgG_2651	chr1	238328139	238328458
Hif1a_vs_IgG_18566	chr4	3355679	3355861
Hif1a_vs_IgG_13873	chr2	121834210	121834574
Hif1a_vs_IgG_9765	chr16	68209580	68209871
Hif1a_vs_IgG_1487	chr1	104677283	104677476
Hif1a_vs_IgG_3562	chr10	134487816	134488093
Hif1a_vs_IgG_10245	chr17	9321085	9321541
Hif1a_vs_IgG_19300	chr5	4898817	4899248
Hif1a_vs_IgG_9419	chr16	28281571	28282061
Hif1a_vs_IgG_8649	chr15	80676218	80676484
Hif1a_vs_IgG_22061	chr7	31893339	31893660
Hif1a_vs_IgG_24766	chr8	136735628	136736023
Hif1a_vs_IgG_16705	chr22	41200946	41201476
Hif1a_vs_IgG_4590	chr11	94923695	94923962
Hif1a_vs_IgG_20882	chr6	11010213	11010480
Hif1a_vs_IgG_21884	chr7	4442272	4442910
Hif1a_vs_IgG_26175	chrX	103199486	103199697
Hif1a_vs_IgG_22747	chr7	95041566	95041986
Hif1a_vs_IgG_23492	chr7	138921752	138921997
Hif1a_vs_IgG_12905	chr2	42533542	42533998
Hif1a_vs_IgG_5510	chr12	28245429	28245704
Hif1a_vs_IgG_1724	chr1	149666187	149666401
Hif1a_vs_IgG_13837	chr2	119227957	119228201
Hif1a_vs_IgG_11795	chr19	12818174	12818611
Hif1a_vs_IgG_16291	chr21	43843354	43843633
Hif1a_vs_IgG_23931	chr8	19693604	19693803
Hif1a_vs_IgG_6394	chr13	27747796	27748234
Hif1a_vs_IgG_2494	chr1	225520285	225520611
Hif1a_vs_IgG_22595	chr7	84980683	84980969
Hif1a_vs_IgG_9134	chr16	11749652	11749949
Hif1a_vs_IgG_14829	chr2	238102512	238103150
Hif1a_vs_IgG_20661	chr5	175831764	175832493
Hif1a_vs_IgG_9959	chr16	81590613	81590958
Hif1a_vs_IgG_12389	chr2	6956206	6956735
Hif1a_vs_IgG_1714	chr1	146996116	146996376
Hif1a_vs_IgG_16300	chr21	44320707	44321067
Hif1a_vs_IgG_13078	chr2	54698447	54698879
Hif1a_vs_IgG_12031	chr19	32744339	32744549
Hif1a_vs_IgG_9842	chr16	73177276	73177886
Hif1a_vs_IgG_18673	chr4	26031230	26031612
Hif1a_vs_IgG_4358	chr11	73510239	73510522
Hif1a_vs_IgG_9700	chr16	61613088	61613415
Hif1a_vs_IgG_2976	chr10	77140631	77140842
Hif1a_vs_IgG_3051	chr10	86677409	86677617
Hif1a_vs_IgG_12511	chr2	16025425	16025722
Hif1a_vs_IgG_705	chr1	39710041	39710581
Hif1a_vs_IgG_17524	chr3	62649414	62649863
Hif1a_vs_IgG_21760	chr6	158613827	158614179
Hif1a_vs_IgG_26350	chrX	129078592	129078953
Hif1a_vs_IgG_5119	chr11	134272792	134273182
Hif1a_vs_IgG_9228	chr16	16731147	16731407
Hif1a_vs_IgG_16421	chr22	21216525	21217023
Hif1a_vs_IgG_25781	chrX	48469294	48469652
Hif1a_vs_IgG_19482	chr5	33498040	33498368
Hif1a_vs_IgG_16413	chr22	20809064	20809316
Hif1a_vs_IgG_1326	chr1	87343983	87344349
Hif1a_vs_IgG_16903	chr3	4273895	4274118
Hif1a_vs_IgG_2626	chr1	235680707	235680989
Hif1a_vs_IgG_18133	chr3	153964424	153965032
Hif1a_vs_IgG_6201	chr12	128100131	128100474
Hif1a_vs_IgG_12381	chr2	6312216	6312442
Hif1a_vs_IgG_19710	chr5	66567905	66568576
Hif1a_vs_IgG_15003	chr20	4578321	4578835
Hif1a_vs_IgG_21257	chr6	44306978	44307333
Hif1a_vs_IgG_15954	chr21	9673769	9674068
Hif1a_vs_IgG_6034	chr12	110253338	110253685
Hif1a_vs_IgG_8208	chr15	48717454	48717700
Hif1a_vs_IgG_26395	chrX	135034123	135034517
Hif1a_vs_IgG_3746	chr11	14731616	14732050
Hif1a_vs_IgG_6239	chr12	133768726	133769057
Hif1a_vs_IgG_22369	chr7	68650138	68650371
Hif1a_vs_IgG_4150	chr11	63016072	63016263
Hif1a_vs_IgG_17318	chr3	47667499	47667856
Hif1a_vs_IgG_5284	chr12	10267522	10267907
Hif1a_vs_IgG_6212	chr12	129903752	129904109
Hif1a_vs_IgG_6663	chr13	47377854	47378213
Hif1a_vs_IgG_10901	chr17	72110057	72110500
Hif1a_vs_IgG_1262	chr1	80168268	80168504
Hif1a_vs_IgG_14592	chr2	217904850	217905354
Hif1a_vs_IgG_7279	chr13	97955373	97955773
Hif1a_vs_IgG_14474	chr2	203076560	203076885
Hif1a_vs_IgG_18193	chr3	161601661	161602080
Hif1a_vs_IgG_14604	chr2	218900763	218901191
Hif1a_vs_IgG_23786	chr7	157728042	157728640
Hif1a_vs_IgG_3559	chr10	134427730	134428059
Hif1a_vs_IgG_2341	chr1	211678486	211678745
Hif1a_vs_IgG_7613	chr14	56633389	56633799
Hif1a_vs_IgG_13000	chr2	48053208	48053522
Hif1a_vs_IgG_6206	chr12	129081974	129082307
Hif1a_vs_IgG_13968	chr2	131883421	131883826
Hif1a_vs_IgG_13208	chr2	65305783	65306020
Hif1a_vs_IgG_24703	chr8	131238092	131238418
Hif1a_vs_IgG_24043	chr8	36003333	36003770
Hif1a_vs_IgG_6348	chr13	24997215	24997592
Hif1a_vs_IgG_8755	chr15	90111469	90111682
Hif1a_vs_IgG_7266	chr13	97520116	97520679
Hif1a_vs_IgG_9833	chr16	72739739	72739982
Hif1a_vs_IgG_9894	chr16	76764653	76764925
Hif1a_vs_IgG_12063	chr19	34924631	34924885
Hif1a_vs_IgG_5982	chr12	100020085	100020335
Hif1a_vs_IgG_2444	chr1	221407197	221407453
Hif1a_vs_IgG_3898	chr11	34370502	34370785
Hif1a_vs_IgG_15907	chr20	60526566	60526868
Hif1a_vs_IgG_5646	chr12	49679950	49680388
Hif1a_vs_IgG_11516	chr18	77854998	77855210
Hif1a_vs_IgG_19450	chr5	29334917	29335151
Hif1a_vs_IgG_13202	chr2	64886043	64886390
Hif1a_vs_IgG_4697	chr11	107148963	107149211
Hif1a_vs_IgG_5264	chr12	8557727	8558020
Hif1a_vs_IgG_8250	chr15	52398206	52398636
Hif1a_vs_IgG_10858	chr17	69937330	69937538
Hif1a_vs_IgG_4212	chr11	65735811	65736035
Hif1a_vs_IgG_17103	chr3	27809175	27809584
Hif1a_vs_IgG_15836	chr20	56968914	56969156
Hif1a_vs_IgG_22083	chr7	34753602	34753851
Hif1a_vs_IgG_1753	chr1	151447311	151447585
Hif1a_vs_IgG_17566	chr3	69180186	69180529
Hif1a_vs_IgG_15172	chr20	18595356	18595561
Hif1a_vs_IgG_1126	chr1	67323806	67324086
Hif1a_vs_IgG_16458	chr22	24130618	24130931
Hif1a_vs_IgG_7932	chr15	26087917	26088136
Hif1a_vs_IgG_21394	chr6	74193307	74193720
Hif1a_vs_IgG_24596	chr8	120558114	120558452
Hif1a_vs_IgG_3770	chr11	17136865	17137139
Hif1a_vs_IgG_8419	chr15	65773875	65774088
Hif1a_vs_IgG_22840	chr7	99490200	99490674
Hif1a_vs_IgG_689	chr1	39195518	39195968
Hif1a_vs_IgG_25071	chr9	86169225	86169526
Hif1a_vs_IgG_11139	chr18	5197454	5197811
Hif1a_vs_IgG_23895	chr8	11619352	11619829
Hif1a_vs_IgG_18234	chr3	169951696	169952014
Hif1a_vs_IgG_4646	chr11	101531292	101531783
Hif1a_vs_IgG_6915	chr13	70986818	70987227
Hif1a_vs_IgG_12796	chr2	34441034	34441427
Hif1a_vs_IgG_20785	chr6	3825151	3825433
Hif1a_vs_IgG_6797	chr13	60781346	60781614
Hif1a_vs_IgG_12459	chr2	10895787	10896100
Hif1a_vs_IgG_7840	chr14	102090421	102090786
Hif1a_vs_IgG_1409	chr1	94545635	94545892
Hif1a_vs_IgG_23135	chr7	117974878	117975074
Hif1a_vs_IgG_18605	chr4	7774651	7774888
Hif1a_vs_IgG_11979	chr19	23272592	23273040
Hif1a_vs_IgG_12667	chr2	27320411	27320690
Hif1a_vs_IgG_3293	chr10	113929376	113929563
Hif1a_vs_IgG_21635	chr6	131821673	131821979
Hif1a_vs_IgG_12845	chr2	38192358	38192650
Hif1a_vs_IgG_18315	chr3	182756804	182757038
Hif1a_vs_IgG_3268	chr10	109747782	109748182
Hif1a_vs_IgG_9629	chr16	55722885	55723410
Hif1a_vs_IgG_24273	chr8	73220461	73220990
Hif1a_vs_IgG_1331	chr1	87677702	87678003
Hif1a_vs_IgG_11579	chr19	2746096	2746580
Hif1a_vs_IgG_11597	chr19	3265137	3265513
Hif1a_vs_IgG_10311	chr17	19551070	19551383
Hif1a_vs_IgG_20272	chr5	139637437	139637625
Hif1a_vs_IgG_16621	chr22	37085778	37086046
Hif1a_vs_IgG_22135	chr7	42565699	42566013
Hif1a_vs_IgG_10096	chr16	89446966	89447295
Hif1a_vs_IgG_18580	chr4	4873734	4874089
Hif1a_vs_IgG_19106	chr4	165305171	165305454
Hif1a_vs_IgG_7606	chr14	55779120	55779515
Hif1a_vs_IgG_15842	chr20	57272961	57273258
Hif1a_vs_IgG_342	chr1	20777327	20777633
Hif1a_vs_IgG_10992	chr17	76175646	76176123
Hif1a_vs_IgG_21615	chr6	125984605	125984790
Hif1a_vs_IgG_8186	chr15	45976780	45977032
Hif1a_vs_IgG_24937	chr9	18814361	18814713
Hif1a_vs_IgG_25898	chrX	66326616	66326919
Hif1a_vs_IgG_2874	chr10	67113595	67113959
Hif1a_vs_IgG_15903	chr20	60463845	60464033
Hif1a_vs_IgG_8914	chr15	101888866	101889344
Hif1a_vs_IgG_22031	chr7	27800158	27800443
Hif1a_vs_IgG_8847	chr15	96735886	96736132
Hif1a_vs_IgG_6766	chr13	55954016	55954295
Hif1a_vs_IgG_3899	chr11	34478746	34479045
Hif1a_vs_IgG_3385	chr10	122137469	122137844
Hif1a_vs_IgG_22946	chr7	105385784	105386168
Hif1a_vs_IgG_933	chr1	53086972	53087339
Hif1a_vs_IgG_4551	chr11	92010080	92010323
Hif1a_vs_IgG_20582	chr5	170754977	170755260
Hif1a_vs_IgG_9709	chr16	62921448	62921783
Hif1a_vs_IgG_20118	chr5	125090520	125090733
Hif1a_vs_IgG_12268	chr19	56382672	56382973
Hif1a_vs_IgG_4729	chr11	108483991	108484344
Hif1a_vs_IgG_25873	chrX	63534113	63534336
Hif1a_vs_IgG_14777	chr2	235047512	235047891
Hif1a_vs_IgG_13264	chr2	69121368	69121841
Hif1a_vs_IgG_534	chr1	31344051	31344492
Hif1a_vs_IgG_15584	chr20	44403309	44403716
Hif1a_vs_IgG_771	chr1	43568987	43569288
Hif1a_vs_IgG_16376	chr22	17887162	17887429
Hif1a_vs_IgG_20553	chr5	168707284	168707681
Hif1a_vs_IgG_4078	chr11	59393000	59393258
Hif1a_vs_IgG_12877	chr2	40103793	40104195
Hif1a_vs_IgG_885	chr1	50064892	50065219
Hif1a_vs_IgG_12485	chr2	13140262	13140584
Hif1a_vs_IgG_25814	chrX	52643461	52643643
Hif1a_vs_IgG_25635	chrX	30954199	30954509
Hif1a_vs_IgG_2510	chr1	226953947	226954219
Hif1a_vs_IgG_6123	chr12	119383971	119384236
Hif1a_vs_IgG_1136	chr1	68075352	68075651
Hif1a_vs_IgG_3217	chr10	104175474	104175703
Hif1a_vs_IgG_3052	chr10	86700520	86700797
Hif1a_vs_IgG_8431	chr15	66639953	66640213
Hif1a_vs_IgG_19344	chr5	10175865	10176205
Hif1a_vs_IgG_8413	chr15	65664625	65665062
Hif1a_vs_IgG_4382	chr11	75109228	75109680
Hif1a_vs_IgG_25980	chrX	74418644	74419197
Hif1a_vs_IgG_10651	chr17	56904555	56904885
Hif1a_vs_IgG_7079	chr13	85150909	85151209
Hif1a_vs_IgG_15408	chr20	34643996	34644383
Hif1a_vs_IgG_10164	chr17	2443359	2443660
Hif1a_vs_IgG_7211	chr13	94714383	94714886
Hif1a_vs_IgG_7131	chr13	89739849	89740031
Hif1a_vs_IgG_11353	chr18	35115835	35116307
Hif1a_vs_IgG_496	chr1	28983580	28984124
Hif1a_vs_IgG_17528	chr3	63097698	63097947
Hif1a_vs_IgG_10380	chr17	31810098	31810443
Hif1a_vs_IgG_6437	chr13	30792081	30792322
Hif1a_vs_IgG_17554	chr3	66536047	66536270
Hif1a_vs_IgG_11193	chr18	9251483	9251789
Hif1a_vs_IgG_23850	chr8	4867934	4868175
Hif1a_vs_IgG_21497	chr6	90983980	90984363
Hif1a_vs_IgG_2128	chr1	186382194	186382430
Hif1a_vs_IgG_2245	chr1	204094081	204094311
Hif1a_vs_IgG_16042	chr21	25271505	25271813
Hif1a_vs_IgG_7697	chr14	73172332	73172520
Hif1a_vs_IgG_23835	chr8	2081319	2081771
Hif1a_vs_IgG_5765	chr12	57703592	57704038
Hif1a_vs_IgG_17544	chr3	65804961	65805348
Hif1a_vs_IgG_14478	chr2	203186941	203187263
Hif1a_vs_IgG_1567	chr1	111915667	111916017
Hif1a_vs_IgG_1277	chr1	82273410	82273632
Hif1a_vs_IgG_13633	chr2	102558901	102559161
Hif1a_vs_IgG_6709	chr13	50917956	50918501
Hif1a_vs_IgG_11157	chr18	7181234	7181467
Hif1a_vs_IgG_1700	chr1	145037824	145038227
Hif1a_vs_IgG_23370	chr7	132063817	132064145
Hif1a_vs_IgG_21598	chr6	119527396	119527685
Hif1a_vs_IgG_15995	chr21	17945062	17945344
Hif1a_vs_IgG_21436	chr6	82022243	82022583
[truncated: 24,508 more rows]

## Sheet: Table 3B
Supplementary Table 3B: List of HIF1a binding sites identified with genome annotation
PeakID	Chr	Start	End	Annotation
Hif1a_vs_IgG_9055	chr16	7103840	7104213	intron (NM_018723, intron 4 of 15)
Hif1a_vs_IgG_4515	chr11	86614448	86614704	intron (NR_120592, intron 2 of 2)
Hif1a_vs_IgG_9524	chr16	48332754	48333092	intron (NM_031490, intron 9 of 14)
Hif1a_vs_IgG_1708	chr1	145745551	145745848	intron (NM_002614, intron 2 of 9)
Hif1a_vs_IgG_11112	chr18	1323709	1324266	intron (NR_023926, intron 2 of 5)
Hif1a_vs_IgG_23688	chr7	151524982	151525303	intron (NM_016203, intron 1 of 15)
Hif1a_vs_IgG_22001	chr7	23596329	23596532	Intergenic
Hif1a_vs_IgG_11465	chr18	67783897	67784233	intron (NM_001318520, intron 25 of 47)
Hif1a_vs_IgG_15461	chr20	37671786	37672038	Intergenic
Hif1a_vs_IgG_25787	chrX	48657662	48657986	Intergenic
Hif1a_vs_IgG_8561	chr15	74988375	74988886	promoter-TSS (NM_025083)
Hif1a_vs_IgG_3642	chr11	6377931	6378171	Intergenic
Hif1a_vs_IgG_23759	chr7	156259040	156259253	Intergenic
Hif1a_vs_IgG_21462	chr6	87175899	87176222	Intergenic
Hif1a_vs_IgG_24245	chr8	69769089	69769493	Intergenic
Hif1a_vs_IgG_21583	chr6	114271132	114271327	intron (NR_073443, intron 6 of 13)
Hif1a_vs_IgG_10346	chr17	27194277	27194582	Intergenic
Hif1a_vs_IgG_21611	chr6	124274429	124275042	intron (NM_001040214, intron 1 of 6)
Hif1a_vs_IgG_14375	chr2	190658814	190659099	intron (NM_001289409, intron 2 of 10)
Hif1a_vs_IgG_11186	chr18	8952849	8953046	Intergenic
Hif1a_vs_IgG_11494	chr18	75991032	75991363	Intergenic
Hif1a_vs_IgG_20706	chr5	178687301	178687675	intron (NM_014244, intron 3 of 21)
Hif1a_vs_IgG_7319	chr13	99745666	99746166	Intergenic
Hif1a_vs_IgG_13715	chr2	109009540	109009725	Intergenic
Hif1a_vs_IgG_22772	chr7	96201018	96201362	intron (NR_163950, intron 3 of 6)
Hif1a_vs_IgG_21543	chr6	105755581	105755853	intron (NM_002726, intron 10 of 14)
Hif1a_vs_IgG_5647	chr12	49749912	49750097	Intergenic
Hif1a_vs_IgG_5761	chr12	57359778	57360229	Intergenic
Hif1a_vs_IgG_12471	chr2	11646091	11646329	Intergenic
Hif1a_vs_IgG_10271	chr17	14831171	14831524	Intergenic
Hif1a_vs_IgG_17561	chr3	67696658	67697018	intron (NM_003848, intron 1 of 10)
Hif1a_vs_IgG_18080	chr3	148114446	148114945	intron (NR_146712, intron 4 of 4)
Hif1a_vs_IgG_7052	chr13	82530804	82531026	Intergenic
Hif1a_vs_IgG_21709	chr6	148868105	148868542	intron (NM_001346509, intron 12 of 12)
Hif1a_vs_IgG_17825	chr3	123413610	123413846	intron (NM_053028, intron 17 of 31)
Hif1a_vs_IgG_7722	chr14	76553502	76553686	Intergenic
Hif1a_vs_IgG_1454	chr1	99828977	99829260	Intergenic
Hif1a_vs_IgG_13498	chr2	88660443	88660683	Intergenic
Hif1a_vs_IgG_1226	chr1	76822836	76823126	intron (NR_146056, intron 2 of 5)
Hif1a_vs_IgG_1197	chr1	75205590	75206095	intron (NM_138467, intron 3 of 5)
Hif1a_vs_IgG_2733	chr1	248374020	248374272	Intergenic
Hif1a_vs_IgG_16327	chr21	45928972	45929303	non-coding (NR_103707, exon 5 of 7)
Hif1a_vs_IgG_6641	chr13	46362689	46362982	intron (NM_198849, intron 1 of 1)
Hif1a_vs_IgG_7936	chr15	26274374	26274619	intron (NR_040082, intron 2 of 4)
Hif1a_vs_IgG_11927	chr19	19191324	19191662	intron (NM_178526, intron 1 of 7)
Hif1a_vs_IgG_22421	chr7	71636881	71637185	intron (NM_001017440, intron 2 of 5)
Hif1a_vs_IgG_22389	chr7	69783577	69783858	intron (NM_015570, intron 4 of 18)
Hif1a_vs_IgG_10687	chr17	58957610	58957850	intron (NM_001353146, intron 9 of 25)
Hif1a_vs_IgG_16779	chr22	45355523	45355808	intron (NM_001284296, intron 2 of 13)
Hif1a_vs_IgG_21210	chr6	41455585	41455796	Intergenic
Hif1a_vs_IgG_20723	chr5	180339056	180339283	intron (NM_001040462, intron 3 of 7)
Hif1a_vs_IgG_3044	chr10	85949087	85949564	Intergenic
Hif1a_vs_IgG_13325	chr2	72410779	72411213	intron (NR_135773, intron 20 of 21)
Hif1a_vs_IgG_23718	chr7	153078696	153079147	Intergenic
Hif1a_vs_IgG_21161	chr6	38217234	38217529	intron (NM_001099272, intron 9 of 10)
Hif1a_vs_IgG_18697	chr4	37041517	37041840	Intergenic
Hif1a_vs_IgG_11922	chr19	18976613	18976935	intron (NM_001297549, intron 22 of 23)
Hif1a_vs_IgG_16265	chr21	42366425	42366740	Intergenic
Hif1a_vs_IgG_1555	chr1	111041078	111041316	Intergenic
Hif1a_vs_IgG_5975	chr12	97768591	97768876	Intergenic
Hif1a_vs_IgG_20472	chr5	158374082	158374332	intron (NM_182708, intron 5 of 14)
Hif1a_vs_IgG_7566	chr14	48504745	48505149	Intergenic
Hif1a_vs_IgG_6985	chr13	77655216	77655703	intron (NM_015057, intron 65 of 82)
Hif1a_vs_IgG_18777	chr4	64807937	64808144	Intergenic
Hif1a_vs_IgG_14629	chr2	220481332	220481578	TTS (NM_052902)
Hif1a_vs_IgG_11598	chr19	3351133	3351429	Intergenic
Hif1a_vs_IgG_25851	chrX	57711042	57711671	Intergenic
Hif1a_vs_IgG_656	chr1	37155591	37155904	Intergenic
Hif1a_vs_IgG_1273	chr1	82081861	82082117	intron (NM_001366008, intron 3 of 26)
Hif1a_vs_IgG_14108	chr2	151842517	151842809	Intergenic
Hif1a_vs_IgG_7355	chr13	101136023	101136220	intron (NR_148027, intron 22 of 23)
Hif1a_vs_IgG_3322	chr10	116601945	116602170	intron (NM_001135051, intron 5 of 16)
Hif1a_vs_IgG_20856	chr6	8505641	8505899	intron (NR_038980, intron 2 of 4)
Hif1a_vs_IgG_301	chr1	18301821	18302051	Intergenic
Hif1a_vs_IgG_4746	chr11	110405149	110405352	Intergenic
Hif1a_vs_IgG_26037	chrX	83174808	83175128	Intergenic
Hif1a_vs_IgG_16172	chr21	36335127	36335416	intron (NM_001754, intron 2 of 8)
Hif1a_vs_IgG_5614	chr12	47588944	47589197	intron (NM_001281429, intron 2 of 2)
Hif1a_vs_IgG_9823	chr16	71750392	71750688	promoter-TSS (NM_001289003)
Hif1a_vs_IgG_17975	chr3	136256650	136256869	intron (NM_005862, intron 6 of 33)
Hif1a_vs_IgG_5096	chr11	132737203	132737530	intron (NM_001319104, intron 1 of 6)
Hif1a_vs_IgG_10670	chr17	57784303	57784767	promoter-TSS (NM_001329397)
Hif1a_vs_IgG_14238	chr2	171148133	171148440	intron (NR_045682, intron 7 of 35)
Hif1a_vs_IgG_15464	chr20	37908775	37908984	Intergenic
Hif1a_vs_IgG_18523	chr3	197501222	197501483	intron (NM_032288, intron 6 of 8)
Hif1a_vs_IgG_16784	chr22	45646111	45646342	Intergenic
Hif1a_vs_IgG_26123	chrX	96367145	96367352	intron (NM_007309, intron 20 of 26)
Hif1a_vs_IgG_5450	chr12	23342407	23342666	intron (NR_120471, intron 3 of 4)
Hif1a_vs_IgG_8713	chr15	85576524	85576841	intron (NM_002605, intron 1 of 21)
Hif1a_vs_IgG_3323	chr10	116762684	116762971	Intergenic
Hif1a_vs_IgG_24348	chr8	85046729	85047414	Intergenic
Hif1a_vs_IgG_14744	chr2	232291539	232291858	Intergenic
Hif1a_vs_IgG_22139	chr7	42681846	42682376	Intergenic
Hif1a_vs_IgG_14883	chr2	241535792	241536005	exon (NM_023083, exon 8 of 12)
Hif1a_vs_IgG_7502	chr14	24888830	24889248	TTS (NM_025081)
Hif1a_vs_IgG_25914	chrX	67677662	67678010	Intergenic
Hif1a_vs_IgG_16221	chr21	39336494	39336941	Intergenic
Hif1a_vs_IgG_13622	chr2	102046011	102046289	intron (NM_001367509, intron 4 of 13)
Hif1a_vs_IgG_7145	chr13	90588274	90588458	Intergenic
Hif1a_vs_IgG_5407	chr12	19458747	19459052	intron (NM_001143821, intron 14 of 27)
Hif1a_vs_IgG_10364	chr17	29605830	29606153	intron (NM_001042492, intron 36 of 57)
Hif1a_vs_IgG_13530	chr2	95693698	95694022	intron (NM_022440, intron 1 of 1)
Hif1a_vs_IgG_25040	chr9	78163076	78163603	Intergenic
Hif1a_vs_IgG_16914	chr3	5142284	5142577	Intergenic
Hif1a_vs_IgG_19706	chr5	66476142	66476364	3' UTR (NM_005582, exon 3 of 3)
Hif1a_vs_IgG_16455	chr22	24040335	24040671	exon (NM_153615, exon 10 of 11)
Hif1a_vs_IgG_12023	chr19	30950803	30951053	intron (NM_014717, intron 2 of 4)
Hif1a_vs_IgG_9511	chr16	47171114	47171525	intron (NM_018092, intron 1 of 8)
Hif1a_vs_IgG_580	chr1	33190515	33190724	Intergenic
Hif1a_vs_IgG_1748	chr1	151078481	151078785	intron (NM_144618, intron 6 of 8)
Hif1a_vs_IgG_3793	chr11	19006657	19006993	Intergenic
Hif1a_vs_IgG_665	chr1	37560974	37561519	Intergenic
Hif1a_vs_IgG_5024	chr11	128668500	128668852	intron (NM_001271010, intron 6 of 9)
Hif1a_vs_IgG_25130	chr9	95487013	95487651	intron (NM_001003800, intron 2 of 6)
Hif1a_vs_IgG_17024	chr3	16455750	16456217	intron (NM_015150, intron 3 of 9)
Hif1a_vs_IgG_26449	chrX	145516895	145517179	Intergenic
Hif1a_vs_IgG_18627	chr4	10708490	10708812	Intergenic
Hif1a_vs_IgG_25405	chr9	139807120	139807463	intron (NM_021138, intron 6 of 10)
Hif1a_vs_IgG_8156	chr15	43844953	43845296	intron (NM_001130858, intron 29 of 30)
Hif1a_vs_IgG_1870	chr1	160985802	160986111	intron (NM_001348091, intron 1 of 8)
Hif1a_vs_IgG_5451	chr12	23381844	23382311	Intergenic
Hif1a_vs_IgG_12617	chr2	24578163	24578713	intron (NM_001348183, intron 1 of 28)
Hif1a_vs_IgG_20376	chr5	149813031	149813232	Intergenic
Hif1a_vs_IgG_4330	chr11	71962922	71963259	Intergenic
Hif1a_vs_IgG_9317	chr16	22950266	22950720	Intergenic
Hif1a_vs_IgG_823	chr1	46116991	46117305	intron (NM_021639, intron 6 of 12)
Hif1a_vs_IgG_11865	chr19	16266180	16266558	TTS (NR_111904)
Hif1a_vs_IgG_12121	chr19	41535705	41536056	Intergenic
Hif1a_vs_IgG_9120	chr16	11082230	11082497	intron (NM_001243403, intron 9 of 20)
Hif1a_vs_IgG_1002	chr1	57685211	57685577	intron (NM_021080, intron 4 of 16)
Hif1a_vs_IgG_6879	chr13	68452503	68452830	Intergenic
Hif1a_vs_IgG_23610	chr7	146551192	146551390	intron (NM_014141, intron 2 of 22)
Hif1a_vs_IgG_14549	chr2	210909534	210909816	intron (NM_152519, intron 6 of 14)
Hif1a_vs_IgG_12207	chr19	50124633	50124911	intron (NM_020719, intron 10 of 13)
Hif1a_vs_IgG_20500	chr5	161745737	161745985	Intergenic
Hif1a_vs_IgG_11988	chr19	23752788	23753124	Intergenic
Hif1a_vs_IgG_16553	chr22	29375301	29375784	intron (NM_032173, intron 1 of 8)
Hif1a_vs_IgG_22841	chr7	99500864	99501191	intron (NM_033091, intron 4 of 5)
Hif1a_vs_IgG_8305	chr15	57368191	57368393	intron (NM_001322156, intron 5 of 21)
Hif1a_vs_IgG_6148	chr12	121982277	121982686	intron (NM_032590, intron 6 of 22)
Hif1a_vs_IgG_13772	chr2	113016503	113016854	Intergenic
Hif1a_vs_IgG_6441	chr13	31293914	31294344	intron (NM_001204406, intron 1 of 5)
Hif1a_vs_IgG_18928	chr4	118628707	118628977	Intergenic
Hif1a_vs_IgG_4735	chr11	109539345	109539700	Intergenic
Hif1a_vs_IgG_8115	chr15	41611269	41611627	intron (NM_001317860, intron 2 of 3)
Hif1a_vs_IgG_15656	chr20	47696780	47696971	intron (NM_001362762, intron 14 of 24)
Hif1a_vs_IgG_22281	chr7	64347467	64347978	Intergenic
Hif1a_vs_IgG_25066	chr9	84293740	84293993	intron (NM_001303103, intron 4 of 19)
Hif1a_vs_IgG_18618	chr4	9376362	9376718	Intergenic
Hif1a_vs_IgG_14882	chr2	241440227	241440455	intron (NM_001282780, intron 9 of 13)
Hif1a_vs_IgG_25349	chr9	133776327	133776735	Intergenic
Hif1a_vs_IgG_22312	chr7	66153507	66154429	intron (NM_001367745, intron 1 of 7)
Hif1a_vs_IgG_8632	chr15	79100690	79101073	intron (NM_014272, intron 1 of 23)
Hif1a_vs_IgG_21931	chr7	9229364	9229846	Intergenic
Hif1a_vs_IgG_12395	chr2	7942138	7942367	Intergenic
Hif1a_vs_IgG_21677	chr6	139010975	139011307	Intergenic
Hif1a_vs_IgG_21860	chr7	2632533	2632845	exon (NM_001287502, exon 13 of 19)
Hif1a_vs_IgG_25874	chrX	63541754	63542382	intron (NM_017677, intron 12 of 13)
Hif1a_vs_IgG_16694	chr22	40316978	40317275	intron (NM_004810, intron 1 of 7)
Hif1a_vs_IgG_24412	chr8	94970435	94970760	Intergenic
Hif1a_vs_IgG_2947	chr10	74416570	74416921	Intergenic
Hif1a_vs_IgG_21521	chr6	94394102	94394407	Intergenic
Hif1a_vs_IgG_2391	chr1	215984734	215985210	intron (NM_206933, intron 49 of 71)
Hif1a_vs_IgG_21754	chr6	158100978	158101394	Intergenic
Hif1a_vs_IgG_6203	chr12	128795160	128795421	intron (NM_001136103, intron 1 of 8)
Hif1a_vs_IgG_22857	chr7	100270276	100270531	promoter-TSS (NM_005273)
Hif1a_vs_IgG_11379	chr18	43796084	43796401	exon (NM_145055, exon 2 of 5)
Hif1a_vs_IgG_14547	chr2	210815384	210815838	intron (NM_182587, intron 46 of 62)
Hif1a_vs_IgG_18891	chr4	102568565	102568853	Intergenic
Hif1a_vs_IgG_10054	chr16	87293820	87294117	Intergenic
Hif1a_vs_IgG_8996	chr16	3948625	3948842	Intergenic
Hif1a_vs_IgG_25344	chr9	133018492	133018748	Intergenic
Hif1a_vs_IgG_19629	chr5	55394643	55394842	TTS (NM_024669)
Hif1a_vs_IgG_5582	chr12	42001533	42001832	Intergenic
Hif1a_vs_IgG_9455	chr16	30713930	30714275	intron (NM_006662, intron 3 of 33)
Hif1a_vs_IgG_19579	chr5	45611276	45611463	intron (NM_021072, intron 2 of 7)
Hif1a_vs_IgG_13993	chr2	134324327	134324813	intron (NM_207363, intron 1 of 19)
Hif1a_vs_IgG_11733	chr19	10191727	10192067	Intergenic
Hif1a_vs_IgG_7157	chr13	91357362	91357654	Intergenic
Hif1a_vs_IgG_20345	chr5	147036384	147036702	intron (NM_001270941, intron 3 of 21)
Hif1a_vs_IgG_21403	chr6	75247808	75248111	intron (NR_110856, intron 2 of 3)
Hif1a_vs_IgG_13477	chr2	86905776	86906106	intron (NM_001198954, intron 2 of 7)
Hif1a_vs_IgG_19377	chr5	14710435	14711020	3' UTR (NM_054027, exon 12 of 12)
Hif1a_vs_IgG_15301	chr20	30230788	30231149	intron (NM_032609, intron 3 of 4)
Hif1a_vs_IgG_58	chr1	4557278	4557590	Intergenic
Hif1a_vs_IgG_4024	chr11	51191656	51191968	Intergenic
Hif1a_vs_IgG_16287	chr21	43570047	43570401	Intergenic
Hif1a_vs_IgG_14579	chr2	216917302	216917658	intron (NM_018441, intron 4 of 7)
Hif1a_vs_IgG_1270	chr1	81555748	81556019	Intergenic
Hif1a_vs_IgG_5037	chr11	129613492	129613809	Intergenic
Hif1a_vs_IgG_16511	chr22	26716804	26717053	intron (NM_001184777, intron 9 of 14)
Hif1a_vs_IgG_14400	chr2	194954946	194955170	Intergenic
Hif1a_vs_IgG_18524	chr3	197563580	197563913	intron (NM_001365716, intron 9 of 19)
Hif1a_vs_IgG_22111	chr7	38974129	38974429	Intergenic
Hif1a_vs_IgG_26359	chrX	130502080	130502310	Intergenic
Hif1a_vs_IgG_2209	chr1	201529642	201530365	Intergenic
Hif1a_vs_IgG_20144	chr5	128460225	128460567	Intergenic
Hif1a_vs_IgG_5796	chr12	62777254	62777529	intron (NR_147080, intron 7 of 19)
Hif1a_vs_IgG_1919	chr1	165910501	165910816	Intergenic
Hif1a_vs_IgG_12865	chr2	39291781	39292083	intron (NM_005633, intron 2 of 22)
Hif1a_vs_IgG_23428	chr7	135127156	135127643	intron (NM_001190847, intron 1 of 10)
Hif1a_vs_IgG_13313	chr2	71787960	71788443	intron (NM_001130987, intron 22 of 55)
Hif1a_vs_IgG_24181	chr8	58446229	58446446	Intergenic
Hif1a_vs_IgG_937	chr1	53211776	53212126	intron (NM_024646, intron 1 of 13)
Hif1a_vs_IgG_10436	chr17	38180879	38181265	intron (NR_052017, intron 18 of 24)
Hif1a_vs_IgG_11424	chr18	55694276	55694651	Intergenic
Hif1a_vs_IgG_4466	chr11	82346734	82347010	Intergenic
Hif1a_vs_IgG_2927	chr10	72766091	72766321	Intergenic
Hif1a_vs_IgG_876	chr1	48897434	48897706	intron (NM_019073, intron 3 of 12)
Hif1a_vs_IgG_9132	chr16	11746234	11746877	Intergenic
Hif1a_vs_IgG_14763	chr2	233688394	233688697	intron (NM_001103146, intron 21 of 28)
Hif1a_vs_IgG_21128	chr6	35971888	35972131	intron (NM_001193476, intron 3 of 19)
Hif1a_vs_IgG_14943	chr20	1687616	1687950	Intergenic
Hif1a_vs_IgG_3432	chr10	124893684	124893908	Intergenic
Hif1a_vs_IgG_15672	chr20	48375336	48375671	Intergenic
Hif1a_vs_IgG_26167	chrX	102409109	102409392	Intergenic
Hif1a_vs_IgG_956	chr1	54664030	54664408	intron (NM_001353354, intron 1 of 6)
Hif1a_vs_IgG_11912	chr19	18512101	18512359	Intergenic
Hif1a_vs_IgG_6105	chr12	117506335	117506673	intron (NM_017899, intron 2 of 7)
Hif1a_vs_IgG_13176	chr2	62902947	62903259	intron (NM_001142615, intron 1 of 22)
Hif1a_vs_IgG_24435	chr8	97082780	97082991	Intergenic
Hif1a_vs_IgG_18325	chr3	183229414	183229608	intron (NM_130446, intron 2 of 6)
Hif1a_vs_IgG_19704	chr5	66022406	66022917	intron (NM_001164664, intron 1 of 28)
Hif1a_vs_IgG_2173	chr1	197081978	197082252	intron (NM_018136, intron 17 of 27)
Hif1a_vs_IgG_18589	chr4	6021124	6021362	promoter-TSS (NM_001364690)
Hif1a_vs_IgG_3425	chr10	124430424	124430716	Intergenic
Hif1a_vs_IgG_20786	chr6	3898927	3899566	Intergenic
Hif1a_vs_IgG_16512	chr22	26787655	26788110	Intergenic
Hif1a_vs_IgG_13519	chr2	91677472	91677677	Intergenic
Hif1a_vs_IgG_10293	chr17	17407674	17408233	TTS (NM_007169)
Hif1a_vs_IgG_10360	chr17	29188864	29189094	intron (NM_024857, intron 10 of 22)
Hif1a_vs_IgG_24027	chr8	31219181	31219369	Intergenic
Hif1a_vs_IgG_1089	chr1	63888484	63888839	intron (NM_013339, intron 12 of 14)
Hif1a_vs_IgG_20575	chr5	170036801	170037118	intron (NM_014592, intron 1 of 7)
Hif1a_vs_IgG_3050	chr10	86493885	86494224	Intergenic
Hif1a_vs_IgG_7998	chr15	31118744	31118977	intron (NR_072991, intron 4 of 4)
Hif1a_vs_IgG_23237	chr7	125504448	125504680	Intergenic
Hif1a_vs_IgG_7514	chr14	30771013	30771223	Intergenic
Hif1a_vs_IgG_8448	chr15	68032667	68032956	intron (NM_145160, intron 17 of 21)
Hif1a_vs_IgG_17317	chr3	47484553	47484917	intron (NM_001320044, intron 1 of 19)
Hif1a_vs_IgG_51	chr1	4093732	4094108	Intergenic
Hif1a_vs_IgG_4845	chr11	117739797	117740025	intron (NM_001164837, intron 1 of 8)
Hif1a_vs_IgG_19014	chr4	148712319	148712575	intron (NM_024605, intron 1 of 22)
Hif1a_vs_IgG_21045	chr6	24678034	24678483	intron (NM_018473, intron 1 of 2)
Hif1a_vs_IgG_21787	chr6	164061177	164061593	Intergenic
Hif1a_vs_IgG_1862	chr1	160358669	160358929	Intergenic
Hif1a_vs_IgG_13135	chr2	60938698	60939155	Intergenic
Hif1a_vs_IgG_9991	chr16	83661758	83662484	intron (NM_001220490, intron 7 of 12)
Hif1a_vs_IgG_16581	chr22	31666846	31667311	intron (NM_005569, intron 11 of 15)
Hif1a_vs_IgG_5389	chr12	18255828	18256455	Intergenic
Hif1a_vs_IgG_11459	chr18	65279154	65279538	intron (NR_033921, intron 1 of 4)
Hif1a_vs_IgG_19151	chr4	173260598	173261080	intron (NM_001034845, intron 4 of 12)
Hif1a_vs_IgG_21237	chr6	42951145	42951397	Intergenic
Hif1a_vs_IgG_18798	chr4	73168916	73169133	intron (NM_014243, intron 17 of 21)
Hif1a_vs_IgG_2379	chr1	214897270	214897544	Intergenic
Hif1a_vs_IgG_25616	chrX	27344465	27344752	Intergenic
Hif1a_vs_IgG_11155	chr18	6899391	6899670	TTS (NM_001366231)
Hif1a_vs_IgG_10937	chr17	73846875	73847116	intron (NM_001348170, intron 3 of 8)
Hif1a_vs_IgG_8234	chr15	51248655	51248994	intron (NM_007347, intron 13 of 20)
Hif1a_vs_IgG_14580	chr2	217066190	217066447	intron (NM_021141, intron 19 of 20)
Hif1a_vs_IgG_25157	chr9	98856902	98857124	intron (NR_033838, intron 3 of 8)
Hif1a_vs_IgG_11687	chr19	8006217	8006635	intron (NM_006351, intron 1 of 12)
Hif1a_vs_IgG_3685	chr11	10399860	10400399	intron (NR_103765, intron 2 of 3)
Hif1a_vs_IgG_14384	chr2	192161980	192162328	intron (NM_001330237, intron 3 of 29)
Hif1a_vs_IgG_4046	chr11	56884558	56884817	Intergenic
Hif1a_vs_IgG_17934	chr3	133324717	133325122	intron (NM_007027, intron 27 of 27)
Hif1a_vs_IgG_3103	chr10	93841971	93842222	intron (NM_014912, intron 8 of 9)
Hif1a_vs_IgG_19596	chr5	51568948	51569156	Intergenic
Hif1a_vs_IgG_2451	chr1	222008391	222008608	intron (NR_125989, intron 2 of 3)
Hif1a_vs_IgG_14145	chr2	158210512	158210832	Intergenic
Hif1a_vs_IgG_20385	chr5	150080982	150081185	promoter-TSS (NM_018047)
Hif1a_vs_IgG_453	chr1	27032807	27033360	intron (NM_006015, intron 1 of 19)
Hif1a_vs_IgG_20519	chr5	165520144	165520903	Intergenic
Hif1a_vs_IgG_11711	chr19	9181429	9181746	Intergenic
Hif1a_vs_IgG_26329	chrX	126673107	126673294	Intergenic
Hif1a_vs_IgG_10099	chr16	89459921	89460528	intron (NR_045839, intron 2 of 9)
Hif1a_vs_IgG_5750	chr12	57009796	57010224	intron (NM_001351156, intron 3 of 30)
Hif1a_vs_IgG_10528	chr17	47831833	47832084	intron (NM_030802, intron 1 of 7)
Hif1a_vs_IgG_9924	chr16	79292991	79293198	Intergenic
Hif1a_vs_IgG_23550	chr7	141285017	141285239	intron (NM_001364948, intron 2 of 14)
Hif1a_vs_IgG_3609	chr11	2912339	2912829	intron (NM_001302862, intron 2 of 2)
Hif1a_vs_IgG_16150	chr21	34844772	34845096	intron (NR_040016, intron 1 of 8)
Hif1a_vs_IgG_25682	chrX	38752132	38752453	Intergenic
Hif1a_vs_IgG_10637	chr17	56263619	56264034	Intergenic
Hif1a_vs_IgG_17408	chr3	52352952	52353316	intron (NM_015512, intron 1 of 77)
Hif1a_vs_IgG_3549	chr10	133671663	133671845	Intergenic
Hif1a_vs_IgG_15332	chr20	31324861	31325059	intron (NM_053041, intron 1 of 8)
Hif1a_vs_IgG_15537	chr20	42676664	42676878	intron (NM_001098797, intron 3 of 8)
Hif1a_vs_IgG_24665	chr8	126499960	126500366	Intergenic
Hif1a_vs_IgG_10083	chr16	88695607	88695826	intron (NM_144604, intron 16 of 17)
Hif1a_vs_IgG_17786	chr3	120175350	120175647	Intergenic
Hif1a_vs_IgG_25522	chrX	18080535	18080892	intron (NR_133641, intron 1 of 4)
Hif1a_vs_IgG_9494	chr16	34950305	34950595	Intergenic
Hif1a_vs_IgG_20559	chr5	169081144	169081565	intron (NR_156756, intron 1 of 52)
Hif1a_vs_IgG_5752	chr12	57043460	57043746	Intergenic
Hif1a_vs_IgG_14047	chr2	141003315	141003523	intron (NM_018557, intron 87 of 90)
Hif1a_vs_IgG_21947	chr7	12948246	12948565	Intergenic
Hif1a_vs_IgG_18685	chr4	30025467	30025793	Intergenic
Hif1a_vs_IgG_20910	chr6	13394736	13394982	intron (NM_018988, intron 1 of 1)
Hif1a_vs_IgG_19777	chr5	75163143	75163330	Intergenic
Hif1a_vs_IgG_22299	chr7	65761517	65761769	intron (NM_003596, intron 3 of 5)
Hif1a_vs_IgG_15152	chr20	17419096	17419450	intron (NM_001201529, intron 7 of 10)
Hif1a_vs_IgG_18420	chr3	189566641	189566875	intron (NM_001114979, intron 4 of 10)
Hif1a_vs_IgG_10372	chr17	30613299	30613505	intron (NM_001363835, intron 3 of 7)
Hif1a_vs_IgG_14804	chr2	236891108	236891407	intron (NM_014914, intron 12 of 16)
Hif1a_vs_IgG_3108	chr10	94159593	94159942	Intergenic
Hif1a_vs_IgG_22703	chr7	92093931	92094156	Intergenic
Hif1a_vs_IgG_5490	chr12	26274721	26274907	3' UTR (NM_030762, exon 5 of 5)
Hif1a_vs_IgG_21224	chr6	42045607	42045986	3' UTR (NM_138572, exon 9 of 9)
Hif1a_vs_IgG_15937	chr20	62335171	62335519	intron (NR_051958, intron 4 of 6)
Hif1a_vs_IgG_17031	chr3	17634655	17634950	intron (NM_001349079, intron 2 of 22)
Hif1a_vs_IgG_18370	chr3	185010936	185011226	TTS (NR_038322)
Hif1a_vs_IgG_3435	chr10	125107616	125107840	Intergenic
Hif1a_vs_IgG_4528	chr11	87854972	87855256	intron (NM_022337, intron 2 of 2)
Hif1a_vs_IgG_9912	chr16	78477537	78477861	intron (NM_001291997, intron 7 of 7)
Hif1a_vs_IgG_5287	chr12	10360015	10360465	Intergenic
Hif1a_vs_IgG_741	chr1	41871415	41871615	Intergenic
Hif1a_vs_IgG_20929	chr6	14771834	14772179	Intergenic
Hif1a_vs_IgG_22776	chr7	96319690	96320012	intron (NM_006304, intron 2 of 2)
Hif1a_vs_IgG_16005	chr21	19009934	19010405	Intergenic
Hif1a_vs_IgG_24602	chr8	120985352	120985774	intron (NM_001283012, intron 2 of 6)
Hif1a_vs_IgG_1644	chr1	117142842	117143455	intron (NM_001542, intron 7 of 11)
Hif1a_vs_IgG_22961	chr7	106573869	106574091	Intergenic
Hif1a_vs_IgG_8531	chr15	73473760	73474088	intron (NM_002499, intron 7 of 28)
Hif1a_vs_IgG_8604	chr15	77312809	77313036	intron (NR_135552, intron 3 of 11)
Hif1a_vs_IgG_15881	chr20	59441267	59441738	Intergenic
Hif1a_vs_IgG_18950	chr4	124966286	124966778	Intergenic
Hif1a_vs_IgG_19181	chr4	177436994	177437183	Intergenic
Hif1a_vs_IgG_1080	chr1	63472816	63473363	intron (NR_146606, intron 1 of 1)
Hif1a_vs_IgG_9044	chr16	5981859	5982233	Intergenic
Hif1a_vs_IgG_9564	chr16	51024800	51025136	Intergenic
Hif1a_vs_IgG_4413	chr11	77491471	77492003	intron (NM_016578, intron 1 of 15)
Hif1a_vs_IgG_24534	chr8	108960316	108961099	intron (NM_001317942, intron 4 of 4)
Hif1a_vs_IgG_2172	chr1	196491803	196492128	intron (NR_146057, intron 1 of 26)
Hif1a_vs_IgG_24905	chr9	7213998	7214291	Intergenic
Hif1a_vs_IgG_31	chr1	2717531	2717840	promoter-TSS (NM_001242672)
Hif1a_vs_IgG_8813	chr15	93284950	93285215	Intergenic
Hif1a_vs_IgG_17933	chr3	133183824	133184172	intron (NR_135276, intron 1 of 4)
Hif1a_vs_IgG_8498	chr15	70819701	70820070	Intergenic
Hif1a_vs_IgG_1785	chr1	153793498	153793862	intron (NM_020699, intron 2 of 10)
Hif1a_vs_IgG_23565	chr7	142835798	142836419	intron (NM_002652, intron 2 of 3)
Hif1a_vs_IgG_6864	chr13	67465979	67466237	intron (NR_046527, intron 4 of 5)
Hif1a_vs_IgG_13508	chr2	89106268	89106478	TTS (NR_015424)
Hif1a_vs_IgG_13039	chr2	51330184	51330492	intron (NR_135237, intron 2 of 10)
Hif1a_vs_IgG_3221	chr10	104498769	104499308	TTS (NR_146992)
Hif1a_vs_IgG_11265	chr18	13822423	13822766	Intergenic
Hif1a_vs_IgG_17912	chr3	130497381	130497572	Intergenic
Hif1a_vs_IgG_18635	chr4	13283004	13283209	Intergenic
Hif1a_vs_IgG_3382	chr10	121733472	121733771	Intergenic
Hif1a_vs_IgG_21479	chr6	88931328	88931549	Intergenic
Hif1a_vs_IgG_16500	chr22	26225112	26225362	intron (NM_032608, intron 15 of 43)
Hif1a_vs_IgG_16149	chr21	34839696	34839964	intron (NR_040016, intron 2 of 8)
Hif1a_vs_IgG_644	chr1	36654525	36654841	Intergenic
Hif1a_vs_IgG_8836	chr15	95287102	95287470	Intergenic
Hif1a_vs_IgG_17723	chr3	105312311	105312574	Intergenic
Hif1a_vs_IgG_6862	chr13	67427850	67428087	intron (NR_046527, intron 1 of 5)
Hif1a_vs_IgG_9330	chr16	23753818	23754117	Intergenic
Hif1a_vs_IgG_13421	chr2	81073146	81073383	Intergenic
Hif1a_vs_IgG_10252	chr17	10436694	10437028	exon (NM_001100112, exon 20 of 40)
Hif1a_vs_IgG_4767	chr11	112395022	112395291	intron (NR_120559, intron 2 of 2)
Hif1a_vs_IgG_16910	chr3	4859975	4860224	intron (NM_001099952, intron 57 of 58)
Hif1a_vs_IgG_21664	chr6	136619304	136619609	Intergenic
Hif1a_vs_IgG_16258	chr21	41993202	41993601	intron (NR_046774, intron 2 of 3)
Hif1a_vs_IgG_15920	chr20	61152363	61152657	TTS (NR_029780)
Hif1a_vs_IgG_18619	chr4	9538183	9538410	Intergenic
Hif1a_vs_IgG_14176	chr2	162315239	162315606	Intergenic
Hif1a_vs_IgG_1290	chr1	83963773	83964130	Intergenic
Hif1a_vs_IgG_16478	chr22	25221360	25221824	intron (NM_133454, intron 2 of 24)
Hif1a_vs_IgG_25300	chr9	128769437	128769655	Intergenic
Hif1a_vs_IgG_25231	chr9	116266250	116266533	intron (NM_130795, intron 1 of 15)
Hif1a_vs_IgG_9738	chr16	66640042	66640466	intron (NR_037619, intron 1 of 4)
Hif1a_vs_IgG_9661	chr16	57521359	57521926	Intergenic
Hif1a_vs_IgG_2115	chr1	184364679	184364891	intron (NM_030806, intron 1 of 5)
Hif1a_vs_IgG_2120	chr1	184696062	184696379	intron (NM_025191, intron 6 of 19)
Hif1a_vs_IgG_6627	chr13	45859279	45859974	TTS (NM_004128)
Hif1a_vs_IgG_21042	chr6	24542838	24543126	Intergenic
Hif1a_vs_IgG_19397	chr5	16974101	16974485	Intergenic
Hif1a_vs_IgG_18326	chr3	183310181	183310696	Intergenic
Hif1a_vs_IgG_15552	chr20	43187320	43187660	intron (NM_007066, intron 1 of 3)
Hif1a_vs_IgG_8971	chr16	2778818	2779024	Intergenic
Hif1a_vs_IgG_26446	chrX	145280771	145281183	Intergenic
Hif1a_vs_IgG_6502	chr13	37001759	37002101	Intergenic
Hif1a_vs_IgG_5340	chr12	14411587	14411841	Intergenic
Hif1a_vs_IgG_7337	chr13	100566609	100566967	intron (NR_120421, intron 1 of 4)
Hif1a_vs_IgG_13793	chr2	114752702	114752929	intron (NR_148508, intron 1 of 1)
Hif1a_vs_IgG_2302	chr1	208341106	208341387	intron (NM_025179, intron 3 of 31)
Hif1a_vs_IgG_20861	chr6	9340299	9340545	Intergenic
Hif1a_vs_IgG_16318	chr21	45540951	45541336	intron (NM_005049, intron 13 of 20)
Hif1a_vs_IgG_8551	chr15	74591235	74591497	intron (NM_025055, intron 11 of 18)
Hif1a_vs_IgG_17350	chr3	49118977	49119222	intron (NM_001320584, intron 1 of 9)
Hif1a_vs_IgG_3200	chr10	103094172	103094354	Intergenic
Hif1a_vs_IgG_6656	chr13	47024466	47024658	Intergenic
Hif1a_vs_IgG_18569	chr4	3756318	3756529	Intergenic
Hif1a_vs_IgG_24769	chr8	137400737	137400978	Intergenic
Hif1a_vs_IgG_3226	chr10	104568923	104569138	intron (NM_017787, intron 2 of 3)
Hif1a_vs_IgG_1411	chr1	94713441	94713919	promoter-TSS (NM_001328665)
Hif1a_vs_IgG_3005	chr10	79812502	79812711	intron (NM_001142285, intron 4 of 4)
Hif1a_vs_IgG_18206	chr3	163467400	163467787	Intergenic
Hif1a_vs_IgG_4177	chr11	64531888	64532241	TTS (NM_001178031)
Hif1a_vs_IgG_5370	chr12	16315015	16315242	Intergenic
Hif1a_vs_IgG_10968	chr17	75134462	75134877	intron (NM_001204410, intron 2 of 17)
Hif1a_vs_IgG_4412	chr11	77358353	77358706	Intergenic
Hif1a_vs_IgG_11772	chr19	11603082	11603375	intron (NM_138783, intron 3 of 8)
Hif1a_vs_IgG_10784	chr17	65187967	65188369	intron (NM_001330447, intron 9 of 32)
Hif1a_vs_IgG_13524	chr2	92155045	92155482	Intergenic
Hif1a_vs_IgG_7471	chr14	20905167	20905548	Intergenic
Hif1a_vs_IgG_10299	chr17	17989512	17990090	Intergenic
Hif1a_vs_IgG_23557	chr7	142103364	142103679	Intergenic
Hif1a_vs_IgG_16741	chr22	43215860	43216264	intron (NM_001142293, intron 8 of 14)
Hif1a_vs_IgG_17846	chr3	125150966	125151148	Intergenic
Hif1a_vs_IgG_20032	chr5	111810277	111810563	Intergenic
Hif1a_vs_IgG_24387	chr8	91049668	91049930	intron (NM_001330575, intron 8 of 11)
Hif1a_vs_IgG_1132	chr1	67883320	67883673	intron (NM_001018067, intron 6 of 7)
Hif1a_vs_IgG_11499	chr18	76514491	76515048	Intergenic
Hif1a_vs_IgG_14673	chr2	225492221	225492476	Intergenic
Hif1a_vs_IgG_4255	chr11	67926122	67926349	exon (NM_001369431, exon 12 of 12)
Hif1a_vs_IgG_16720	chr22	42041945	42042155	intron (NM_001288978, intron 5 of 11)
Hif1a_vs_IgG_11056	chr17	79602134	79602350	intron (NM_001369698, intron 1 of 16)
Hif1a_vs_IgG_9478	chr16	33361751	33362161	Intergenic
Hif1a_vs_IgG_13406	chr2	80132940	80133277	intron (NM_001164883, intron 6 of 16)
Hif1a_vs_IgG_634	chr1	36007183	36007384	intron (NM_024874, intron 2 of 20)
Hif1a_vs_IgG_14572	chr2	216128806	216129006	Intergenic
Hif1a_vs_IgG_23491	chr7	138850771	138851006	intron (NM_001144920, intron 9 of 16)
Hif1a_vs_IgG_3282	chr10	111925679	111926047	Intergenic
Hif1a_vs_IgG_22363	chr7	68422669	68422943	Intergenic
Hif1a_vs_IgG_4511	chr11	86303778	86304044	intron (NM_001014811, intron 1 of 13)
Hif1a_vs_IgG_21035	chr6	23595879	23596223	Intergenic
Hif1a_vs_IgG_23609	chr7	146549512	146549702	intron (NM_014141, intron 2 of 22)
Hif1a_vs_IgG_17558	chr3	66920143	66920386	Intergenic
Hif1a_vs_IgG_4788	chr11	114033112	114033454	intron (NM_001354752, intron 2 of 4)
Hif1a_vs_IgG_16116	chr21	33038085	33038379	intron (NM_000454, intron 2 of 4)
Hif1a_vs_IgG_22012	chr7	25006011	25006336	intron (NM_015550, intron 1 of 22)
Hif1a_vs_IgG_16345	chr21	47267606	47267944	promoter-TSS (NM_001348244)
Hif1a_vs_IgG_11403	chr18	48635471	48635854	Intergenic
Hif1a_vs_IgG_25470	chrX	9649263	9649832	intron (NM_001139468, intron 5 of 17)
Hif1a_vs_IgG_10092	chr16	89224027	89224451	Intergenic
Hif1a_vs_IgG_15506	chr20	40585575	40586199	Intergenic
Hif1a_vs_IgG_17483	chr3	57971733	57972122	Intergenic
Hif1a_vs_IgG_26431	chrX	142059265	142059612	Intergenic
Hif1a_vs_IgG_3941	chr11	42214555	42215088	intron (NR_038309, intron 4 of 5)
Hif1a_vs_IgG_11829	chr19	14609522	14609939	Intergenic
Hif1a_vs_IgG_13706	chr2	107952644	107953026	intron (NR_049853, intron 1 of 3)
Hif1a_vs_IgG_12806	chr2	35108572	35108783	Intergenic
Hif1a_vs_IgG_4239	chr11	67136887	67137198	intron (NM_001166212, intron 1 of 2)
Hif1a_vs_IgG_13649	chr2	103817326	103817735	Intergenic
Hif1a_vs_IgG_26129	chrX	97148894	97149095	Intergenic
Hif1a_vs_IgG_20620	chr5	172689786	172690209	Intergenic
Hif1a_vs_IgG_2387	chr1	215387851	215388173	intron (NM_014217, intron 6 of 6)
Hif1a_vs_IgG_19158	chr4	174148569	174148880	intron (NM_017423, intron 1 of 11)
Hif1a_vs_IgG_9276	chr16	20861157	20861402	TTS (NM_030941)
Hif1a_vs_IgG_21471	chr6	88015334	88015583	intron (NM_198568, intron 2 of 2)
Hif1a_vs_IgG_11642	chr19	5177226	5177615	Intergenic
Hif1a_vs_IgG_23847	chr8	3951268	3951609	intron (NM_033225, intron 3 of 69)
Hif1a_vs_IgG_2146	chr1	190471273	190471480	Intergenic
Hif1a_vs_IgG_22816	chr7	98361461	98361759	Intergenic
Hif1a_vs_IgG_20616	chr5	172444367	172444626	intron (NM_003945, intron 2 of 3)
Hif1a_vs_IgG_23863	chr8	8135846	8136159	Intergenic
Hif1a_vs_IgG_2438	chr1	220942821	220943170	intron (NM_001331042, intron 4 of 4)
Hif1a_vs_IgG_17291	chr3	45562262	45562559	intron (NM_015340, intron 19 of 21)
Hif1a_vs_IgG_2235	chr1	203383524	203383815	Intergenic
Hif1a_vs_IgG_1475	chr1	101210090	101210549	Intergenic
Hif1a_vs_IgG_11093	chr18	445686	446083	intron (NM_130386, intron 2 of 9)
Hif1a_vs_IgG_822	chr1	46085775	46086351	exon (NM_001190182, exon 13 of 13)
Hif1a_vs_IgG_5392	chr12	18521701	18521957	intron (NM_001288774, intron 12 of 32)
Hif1a_vs_IgG_23185	chr7	121870275	121870528	Intergenic
Hif1a_vs_IgG_8214	chr15	49410159	49410429	Intergenic
Hif1a_vs_IgG_3759	chr11	15891950	15892297	Intergenic
Hif1a_vs_IgG_12546	chr2	18980198	18980518	Intergenic
Hif1a_vs_IgG_11654	chr19	5982011	5982497	intron (NR_046376, intron 1 of 3)
Hif1a_vs_IgG_15728	chr20	50559697	50559928	Intergenic
Hif1a_vs_IgG_8588	chr15	75909748	75910312	intron (NM_001042581, intron 2 of 8)
Hif1a_vs_IgG_15904	chr20	60470330	60470704	intron (NM_001252339, intron 7 of 14)
Hif1a_vs_IgG_7707	chr14	74270886	74271232	TTS (NR_109995)
Hif1a_vs_IgG_12984	chr2	47170335	47170702	intron (NM_020458, intron 1 of 19)
Hif1a_vs_IgG_12479	chr2	12530446	12530844	intron (NR_110196, intron 4 of 5)
Hif1a_vs_IgG_11165	chr18	7403639	7403895	Intergenic
Hif1a_vs_IgG_7826	chr14	98744487	98744729	Intergenic
Hif1a_vs_IgG_16425	chr22	21981117	21981370	Intergenic
Hif1a_vs_IgG_21892	chr7	5088368	5088712	intron (NM_001204513, intron 2 of 5)
Hif1a_vs_IgG_8268	chr15	53918199	53918539	intron (NM_182758, intron 14 of 19)
Hif1a_vs_IgG_10463	chr17	41930967	41931187	intron (NM_145273, intron 3 of 6)
Hif1a_vs_IgG_19717	chr5	67846888	67847263	Intergenic
Hif1a_vs_IgG_13647	chr2	103652256	103652510	Intergenic
Hif1a_vs_IgG_6395	chr13	27761248	27761561	Intergenic
Hif1a_vs_IgG_6106	chr12	117510406	117510835	intron (NM_017899, intron 2 of 7)
Hif1a_vs_IgG_21663	chr6	136318217	136318514	intron (NM_018945, intron 2 of 12)
Hif1a_vs_IgG_1776	chr1	153484164	153484411	Intergenic
Hif1a_vs_IgG_2210	chr1	201642574	201642832	intron (NM_020443, intron 1 of 29)
Hif1a_vs_IgG_24669	chr8	127679614	127679940	Intergenic
Hif1a_vs_IgG_16428	chr22	22058599	22058930	intron (NR_130910, intron 2 of 4)
Hif1a_vs_IgG_10179	chr17	4168800	4169274	Intergenic
Hif1a_vs_IgG_22105	chr7	37479827	37480068	intron (NM_001206480, intron 1 of 21)
Hif1a_vs_IgG_13454	chr2	85166609	85167059	Intergenic
Hif1a_vs_IgG_8668	chr15	82063700	82063912	Intergenic
Hif1a_vs_IgG_14588	chr2	217664398	217664850	Intergenic
Hif1a_vs_IgG_18637	chr4	13882395	13882621	intron (NR_121681, intron 3 of 3)
Hif1a_vs_IgG_25496	chrX	13989090	13989511	Intergenic
Hif1a_vs_IgG_6643	chr13	46409748	46410230	intron (NM_198849, intron 1 of 1)
Hif1a_vs_IgG_16519	chr22	27051041	27051326	Intergenic
Hif1a_vs_IgG_372	chr1	22549657	22550302	Intergenic
Hif1a_vs_IgG_10172	chr17	3338107	3338401	Intergenic
Hif1a_vs_IgG_1866	chr1	160598666	160598977	intron (NM_003037, intron 3 of 6)
Hif1a_vs_IgG_5712	chr12	53816188	53816576	Intergenic
Hif1a_vs_IgG_6392	chr13	27581968	27582187	Intergenic
Hif1a_vs_IgG_19805	chr5	77245129	77245394	intron (NR_105012, intron 1 of 1)
Hif1a_vs_IgG_22489	chr7	76312606	76312926	Intergenic
Hif1a_vs_IgG_21086	chr6	28344533	28344865	Intergenic
Hif1a_vs_IgG_13757	chr2	111875605	111876118	3' UTR (NM_001142807, exon 18 of 18)
Hif1a_vs_IgG_21750	chr6	157727356	157727713	intron (NM_018452, intron 3 of 3)
Hif1a_vs_IgG_16025	chr21	21883197	21883718	Intergenic
Hif1a_vs_IgG_16944	chr3	10281149	10281483	intron (NM_001570, intron 12 of 12)
Hif1a_vs_IgG_8934	chr16	499786	500337	intron (NM_001370401, intron 1 of 14)
Hif1a_vs_IgG_9525	chr16	48412054	48412332	intron (NM_003031, intron 1 of 1)
Hif1a_vs_IgG_4770	chr11	113113611	113113918	intron (NM_001076682, intron 17 of 19)
Hif1a_vs_IgG_3241	chr10	106080664	106081074	intron (NM_001272013, intron 1 of 1)
Hif1a_vs_IgG_14607	chr2	219057122	219057408	Intergenic
Hif1a_vs_IgG_1153	chr1	69715312	69715806	Intergenic
Hif1a_vs_IgG_22953	chr7	105894033	105894358	intron (NM_005746, intron 9 of 10)
Hif1a_vs_IgG_8829	chr15	94722672	94723050	Intergenic
Hif1a_vs_IgG_15999	chr21	18605826	18606071	Intergenic
Hif1a_vs_IgG_10817	chr17	66682766	66683389	Intergenic
Hif1a_vs_IgG_10335	chr17	25745456	25745864	intron (NR_033892, intron 1 of 12)
Hif1a_vs_IgG_13067	chr2	53988378	53988758	intron (NM_145863, intron 1 of 8)
Hif1a_vs_IgG_25849	chrX	57644069	57644384	Intergenic
Hif1a_vs_IgG_8658	chr15	81206263	81206511	intron (NM_001293298, intron 14 of 29)
Hif1a_vs_IgG_6825	chr13	63817442	63817780	intron (NR_126409, intron 3 of 6)
Hif1a_vs_IgG_18423	chr3	189881851	189882253	Intergenic
Hif1a_vs_IgG_24246	chr8	70020941	70021243	Intergenic
Hif1a_vs_IgG_13822	chr2	116914905	116915348	Intergenic
Hif1a_vs_IgG_247	chr1	15581888	15582149	intron (NM_052929, intron 2 of 30)
Hif1a_vs_IgG_18183	chr3	160771816	160772025	intron (NR_134243, intron 4 of 5)
Hif1a_vs_IgG_22949	chr7	105700933	105701178	Intergenic
Hif1a_vs_IgG_19824	chr5	79499676	79500026	intron (NR_126061, intron 1 of 13)
Hif1a_vs_IgG_20979	chr6	17791535	17791774	intron (NM_001105566, intron 25 of 37)
Hif1a_vs_IgG_22546	chr7	80107300	80107492	intron (NM_001102386, intron 4 of 7)
Hif1a_vs_IgG_26147	chrX	99833463	99833699	Intergenic
Hif1a_vs_IgG_1802	chr1	154852839	154853203	Intergenic
Hif1a_vs_IgG_12255	chr19	54287176	54287523	Intergenic
Hif1a_vs_IgG_14144	chr2	158114954	158115267	exon (NM_014568, exon 1 of 10)
Hif1a_vs_IgG_6107	chr12	117530226	117530582	intron (NM_017899, intron 1 of 7)
Hif1a_vs_IgG_1645	chr1	117177110	117177465	intron (NM_001542, intron 2 of 11)
Hif1a_vs_IgG_5802	chr12	63104978	63105189	intron (NM_020700, intron 6 of 9)
Hif1a_vs_IgG_1834	chr1	157097472	157097725	promoter-TSS (NR_001560)
Hif1a_vs_IgG_5154	chr12	1259179	1259456	intron (NR_027948, intron 7 of 19)
Hif1a_vs_IgG_17410	chr3	52470927	52471141	intron (NM_020163, intron 15 of 15)
Hif1a_vs_IgG_16164	chr21	35707855	35708127	Intergenic
Hif1a_vs_IgG_26363	chrX	131084496	131084796	Intergenic
Hif1a_vs_IgG_11448	chr18	60851962	60852259	intron (NM_000633, intron 2 of 2)
Hif1a_vs_IgG_4617	chr11	97663085	97663354	Intergenic
Hif1a_vs_IgG_14933	chr20	1443669	1444001	intron (NR_038164, intron 1 of 7)
Hif1a_vs_IgG_12668	chr2	27343296	27344015	Intergenic
Hif1a_vs_IgG_16371	chr22	17613631	17613888	TTS (NR_103793)
Hif1a_vs_IgG_6592	chr13	43998591	43998877	intron (NM_001347963, intron 2 of 15)
Hif1a_vs_IgG_8500	chr15	70883457	70883769	Intergenic
Hif1a_vs_IgG_6462	chr13	32709687	32709997	intron (NM_023037, intron 10 of 60)
Hif1a_vs_IgG_19992	chr5	105931484	105931694	Intergenic
Hif1a_vs_IgG_15058	chr20	8760767	8761137	intron (NM_182734, intron 27 of 32)
Hif1a_vs_IgG_6221	chr12	131644079	131644294	Intergenic
Hif1a_vs_IgG_7041	chr13	81444658	81444928	Intergenic
Hif1a_vs_IgG_11145	chr18	5983990	5984293	intron (NR_158609, intron 15 of 17)
Hif1a_vs_IgG_16977	chr3	12592688	12592973	Intergenic
Hif1a_vs_IgG_18874	chr4	95302178	95302380	Intergenic
Hif1a_vs_IgG_24498	chr8	103104145	103104419	intron (NM_001040624, intron 1 of 7)
Hif1a_vs_IgG_4444	chr11	79271433	79271667	Intergenic
Hif1a_vs_IgG_22948	chr7	105622598	105622831	intron (NM_152750, intron 3 of 18)
Hif1a_vs_IgG_19529	chr5	37851785	37852144	intron (NR_103441, intron 1 of 3)
Hif1a_vs_IgG_1699	chr1	144999740	145000400	intron (NM_001350523, intron 3 of 45)
Hif1a_vs_IgG_25297	chr9	128210685	128210956	intron (NM_001006617, intron 10 of 11)
Hif1a_vs_IgG_21213	chr6	41595625	41595879	Intergenic
Hif1a_vs_IgG_9822	chr16	71425770	71425986	Intergenic
Hif1a_vs_IgG_15238	chr20	23119171	23119562	Intergenic
Hif1a_vs_IgG_15111	chr20	13553847	13554048	intron (NM_001323604, intron 7 of 14)
Hif1a_vs_IgG_5809	chr12	63759778	63760020	Intergenic
Hif1a_vs_IgG_13710	chr2	108306486	108306693	Intergenic
Hif1a_vs_IgG_14159	chr2	160062702	160062984	intron (NM_033394, intron 19 of 26)
Hif1a_vs_IgG_10506	chr17	46184159	46184359	promoter-TSS (NM_001330320)
Hif1a_vs_IgG_7720	chr14	76272312	76272636	intron (NM_015072, intron 27 of 31)
Hif1a_vs_IgG_926	chr1	52784987	52785180	intron (NM_004799, intron 13 of 18)
Hif1a_vs_IgG_2690	chr1	242185251	242185660	Intergenic
Hif1a_vs_IgG_18516	chr3	197205310	197205608	Intergenic
Hif1a_vs_IgG_26059	chrX	85706393	85706628	intron (NM_001139515, intron 2 of 11)
Hif1a_vs_IgG_12096	chr19	38697714	38697942	3' UTR (NM_015073, exon 22 of 22)
Hif1a_vs_IgG_20061	chr5	115259104	115259474	Intergenic
Hif1a_vs_IgG_7072	chr13	84691760	84692111	Intergenic
Hif1a_vs_IgG_14912	chr20	582343	582627	Intergenic
Hif1a_vs_IgG_22645	chr7	87952349	87952566	Intergenic
Hif1a_vs_IgG_6509	chr13	37526061	37526332	intron (NM_013338, intron 9 of 9)
Hif1a_vs_IgG_281	chr1	17283648	17283953	intron (NM_014675, intron 25 of 36)
Hif1a_vs_IgG_15212	chr20	21214986	21215220	intron (NM_001163023, intron 10 of 11)
Hif1a_vs_IgG_22182	chr7	46101889	46102221	Intergenic
Hif1a_vs_IgG_6137	chr12	120960320	120960858	intron (NM_032314, intron 1 of 6)
Hif1a_vs_IgG_19666	chr5	60817697	60817979	intron (NM_020928, intron 5 of 13)
Hif1a_vs_IgG_13561	chr2	97417284	97417613	Intergenic
Hif1a_vs_IgG_3491	chr10	129171497	129171751	intron (NM_001380, intron 33 of 51)
Hif1a_vs_IgG_21518	chr6	93802073	93802528	Intergenic
Hif1a_vs_IgG_23839	chr8	2588117	2588458	Intergenic
Hif1a_vs_IgG_14670	chr2	225090773	225091020	Intergenic
Hif1a_vs_IgG_1094	chr1	64156972	64157327	Intergenic
Hif1a_vs_IgG_9238	chr16	17342398	17342946	intron (NM_022166, intron 3 of 11)
Hif1a_vs_IgG_4224	chr11	66368575	66368927	intron (NM_005125, intron 5 of 7)
Hif1a_vs_IgG_11474	chr18	70654828	70655119	Intergenic
Hif1a_vs_IgG_2472	chr1	223901716	223901960	intron (NM_001748, intron 1 of 20)
Hif1a_vs_IgG_18834	chr4	83715520	83715935	intron (NM_024906, intron 1 of 3)
Hif1a_vs_IgG_8835	chr15	95280309	95280553	Intergenic
Hif1a_vs_IgG_4716	chr11	107797553	107797789	Intergenic
Hif1a_vs_IgG_90	chr1	6481789	6482393	Intergenic
Hif1a_vs_IgG_15838	chr20	57070279	57070546	intron (NR_130908, intron 1 of 1)
Hif1a_vs_IgG_563	chr1	32419045	32419347	Intergenic
Hif1a_vs_IgG_780	chr1	43973124	43973584	Intergenic
Hif1a_vs_IgG_7470	chr14	20358232	20358986	Intergenic
Hif1a_vs_IgG_10042	chr16	86448409	86448844	Intergenic
Hif1a_vs_IgG_23723	chr7	153521073	153521403	intron (NM_001364500, intron 2 of 26)
Hif1a_vs_IgG_17841	chr3	124426415	124426722	intron (NM_001024660, intron 57 of 59)
Hif1a_vs_IgG_8465	chr15	68630692	68631004	intron (NM_001004439, intron 11 of 29)
Hif1a_vs_IgG_1512	chr1	108701237	108701468	intron (NM_013386, intron 4 of 9)
Hif1a_vs_IgG_25094	chr9	90101584	90101907	Intergenic
Hif1a_vs_IgG_14252	chr2	171683687	171684159	intron (NM_013445, intron 3 of 6)
Hif1a_vs_IgG_20835	chr6	7199840	7200054	intron (NM_001003699, intron 6 of 12)
Hif1a_vs_IgG_14778	chr2	235055551	235055798	Intergenic
Hif1a_vs_IgG_10944	chr17	74006446	74006802	exon (NM_001320747, exon 22 of 22)
Hif1a_vs_IgG_23277	chr7	128136304	128136606	intron (NM_018396, intron 6 of 8)
Hif1a_vs_IgG_10483	chr17	45174200	45174456	Intergenic
Hif1a_vs_IgG_20287	chr5	140536101	140536362	non-coding (NR_001280, exon 1 of 1)
Hif1a_vs_IgG_16412	chr22	20738389	20738610	Intergenic
Hif1a_vs_IgG_22119	chr7	39839720	39840286	Intergenic
Hif1a_vs_IgG_21814	chr6	168140410	168140635	Intergenic
Hif1a_vs_IgG_7637	chr14	64204958	64205214	Intergenic
Hif1a_vs_IgG_8636	chr15	79391740	79392057	Intergenic
Hif1a_vs_IgG_19314	chr5	6708957	6709315	Intergenic
Hif1a_vs_IgG_22555	chr7	80561566	80561941	Intergenic
Hif1a_vs_IgG_13323	chr2	72312903	72313202	Intergenic
Hif1a_vs_IgG_23540	chr7	140721033	140721293	Intergenic
Hif1a_vs_IgG_21869	chr7	3084337	3084638	promoter-TSS (NM_032415)
Hif1a_vs_IgG_7552	chr14	41091720	41091903	Intergenic
Hif1a_vs_IgG_8764	chr15	90509245	90509649	Intergenic
Hif1a_vs_IgG_24979	chr9	34428457	34428698	intron (NM_001184945, intron 1 of 5)
Hif1a_vs_IgG_18248	chr3	171678605	171679124	Intergenic
Hif1a_vs_IgG_7347	chr13	101011164	101011424	intron (NR_148031, intron 18 of 22)
Hif1a_vs_IgG_22564	chr7	80861597	80861866	Intergenic
Hif1a_vs_IgG_18240	chr3	170368906	170369485	intron (NR_135556, intron 2 of 5)
Hif1a_vs_IgG_11962	chr19	21394312	21394582	Intergenic
Hif1a_vs_IgG_8897	chr15	100646750	100647042	intron (NM_139057, intron 14 of 21)
Hif1a_vs_IgG_14934	chr20	1449740	1450297	Intergenic
Hif1a_vs_IgG_20687	chr5	177409773	177410224	Intergenic
Hif1a_vs_IgG_19509	chr5	36672048	36672268	intron (NM_001289940, intron 4 of 7)
Hif1a_vs_IgG_7025	chr13	80664474	80664960	Intergenic
Hif1a_vs_IgG_884	chr1	50003067	50003598	intron (NR_136623, intron 2 of 12)
Hif1a_vs_IgG_1140	chr1	68430571	68430919	intron (NR_040077, intron 1 of 9)
Hif1a_vs_IgG_5372	chr12	16469166	16469599	Intergenic
Hif1a_vs_IgG_14264	chr2	172437509	172437981	Intergenic
Hif1a_vs_IgG_2549	chr1	229689546	229689929	intron (NM_012089, intron 1 of 12)
Hif1a_vs_IgG_22337	chr7	67500210	67500585	Intergenic
Hif1a_vs_IgG_26003	chrX	77111220	77111540	intron (NM_001367916, intron 5 of 9)
Hif1a_vs_IgG_13578	chr2	99007154	99007388	intron (NM_001079878, intron 5 of 6)
Hif1a_vs_IgG_7581	chr14	52274211	52274437	Intergenic
Hif1a_vs_IgG_25745	chrX	46695232	46695635	Intergenic
Hif1a_vs_IgG_6987	chr13	78016686	78017076	Intergenic
Hif1a_vs_IgG_5910	chr12	84523371	84523577	Intergenic
Hif1a_vs_IgG_19174	chr4	176312529	176312853	Intergenic
Hif1a_vs_IgG_25860	chrX	58425004	58425302	Intergenic
Hif1a_vs_IgG_11222	chr18	10993450	10993738	intron (NM_022068, intron 2 of 51)
Hif1a_vs_IgG_24977	chr9	34183502	34184072	intron (NM_001171201, intron 1 of 5)
Hif1a_vs_IgG_17698	chr3	94784259	94784531	Intergenic
Hif1a_vs_IgG_4323	chr11	71727392	71727745	exon (NM_006185, exon 14 of 27)
Hif1a_vs_IgG_22804	chr7	97917910	97918182	intron (NM_001159491, intron 2 of 2)
Hif1a_vs_IgG_20514	chr5	164893716	164894003	Intergenic
Hif1a_vs_IgG_15794	chr20	55134969	55135219	Intergenic
Hif1a_vs_IgG_26205	chrX	106139418	106139843	Intergenic
Hif1a_vs_IgG_13571	chr2	98350282	98350745	promoter-TSS (NM_207519)
Hif1a_vs_IgG_9951	chr16	81195910	81196501	intron (NR_126532, intron 21 of 42)
Hif1a_vs_IgG_26076	chrX	88114883	88115604	Intergenic
Hif1a_vs_IgG_12646	chr2	25944529	25944897	Intergenic
Hif1a_vs_IgG_4104	chr11	60658071	60658262	3' UTR (NM_014502, exon 16 of 16)
Hif1a_vs_IgG_7904	chr15	24193895	24194102	Intergenic
Hif1a_vs_IgG_19847	chr5	81491189	81491534	intron (NM_031482, intron 5 of 7)
Hif1a_vs_IgG_4315	chr11	71274790	71275186	Intergenic
Hif1a_vs_IgG_12408	chr2	8710000	8710301	intron (NR_110257, intron 5 of 5)
Hif1a_vs_IgG_19113	chr4	166588058	166588352	Intergenic
Hif1a_vs_IgG_4647	chr11	101536335	101536579	Intergenic
Hif1a_vs_IgG_15711	chr20	50109494	50109742	intron (NM_012340, intron 3 of 10)
Hif1a_vs_IgG_19950	chr5	100413329	100413666	Intergenic
Hif1a_vs_IgG_11075	chr17	80338836	80339488	Intergenic
Hif1a_vs_IgG_9353	chr16	24893479	24893787	intron (NR_147940, intron 7 of 14)
Hif1a_vs_IgG_10500	chr17	45894960	45895384	intron (NM_145798, intron 7 of 22)
Hif1a_vs_IgG_3812	chr11	20721764	20722029	intron (NM_001288713, intron 3 of 20)
Hif1a_vs_IgG_25578	chrX	23669674	23669986	Intergenic
Hif1a_vs_IgG_16829	chr22	47891314	47891575	Intergenic
Hif1a_vs_IgG_15622	chr20	46207688	46207910	intron (NM_001174087, intron 1 of 22)
Hif1a_vs_IgG_21377	chr6	71576225	71576507	intron (NM_080742, intron 2 of 3)
Hif1a_vs_IgG_12501	chr2	15428350	15428632	intron (NR_052013, intron 41 of 50)
Hif1a_vs_IgG_21779	chr6	162277082	162277285	intron (NM_013987, intron 5 of 10)
Hif1a_vs_IgG_14987	chr20	3966875	3967251	intron (NM_001134338, intron 1 of 6)
Hif1a_vs_IgG_2328	chr1	210581015	210581301	intron (NM_018194, intron 6 of 11)
Hif1a_vs_IgG_6161	chr12	123044231	123044689	intron (NM_014708, intron 18 of 63)
Hif1a_vs_IgG_17382	chr3	50296294	50296616	3' UTR (NM_001282618, exon 8 of 8)
Hif1a_vs_IgG_15770	chr20	53599298	53599542	Intergenic
Hif1a_vs_IgG_24218	chr8	66832120	66832400	Intergenic
Hif1a_vs_IgG_17227	chr3	40336463	40336917	intron (NR_033965, intron 2 of 2)
Hif1a_vs_IgG_10161	chr17	2364654	2364985	intron (NM_024086, intron 6 of 9)
Hif1a_vs_IgG_8601	chr15	76992016	76992274	intron (NR_148227, intron 20 of 32)
Hif1a_vs_IgG_12600	chr2	23193511	23193741	Intergenic
Hif1a_vs_IgG_6655	chr13	47014806	47015125	Intergenic
Hif1a_vs_IgG_12326	chr2	2321352	2321652	intron (NM_001303052, intron 1 of 24)
Hif1a_vs_IgG_10110	chr16	89749457	89749684	Intergenic
Hif1a_vs_IgG_3985	chr11	46302892	46303177	intron (NM_052854, intron 1 of 11)
Hif1a_vs_IgG_18381	chr3	185690799	185691153	intron (NR_151491, intron 2 of 3)
Hif1a_vs_IgG_8519	chr15	72918054	72918379	intron (NR_135684, intron 2 of 3)
Hif1a_vs_IgG_12781	chr2	33605283	33605586	intron (NM_206943, intron 31 of 33)
Hif1a_vs_IgG_1264	chr1	80425305	80425747	Intergenic
Hif1a_vs_IgG_14575	chr2	216683928	216684309	intron (NR_037195, intron 1 of 9)
Hif1a_vs_IgG_26323	chrX	124526370	124526676	Intergenic
Hif1a_vs_IgG_19025	chr4	153040008	153040369	Intergenic
Hif1a_vs_IgG_20705	chr5	178611135	178611365	intron (NM_014244, intron 4 of 21)
Hif1a_vs_IgG_21165	chr6	38620892	38621082	Intergenic
Hif1a_vs_IgG_2229	chr1	202955756	202955981	non-coding (NR_036557, exon 5 of 5)
Hif1a_vs_IgG_2786	chr10	35555741	35556007	intron (NM_181698, intron 3 of 11)
Hif1a_vs_IgG_11618	chr19	4150694	4151086	Intergenic
Hif1a_vs_IgG_20486	chr5	159899849	159900189	intron (NR_132748, intron 1 of 1)
Hif1a_vs_IgG_20266	chr5	139308081	139308494	intron (NM_013983, intron 1 of 10)
Hif1a_vs_IgG_26355	chrX	129575952	129576146	Intergenic
Hif1a_vs_IgG_2022	chr1	175035183	175035419	Intergenic
Hif1a_vs_IgG_7303	chr13	98812978	98813226	intron (NM_005766, intron 1 of 26)
Hif1a_vs_IgG_23373	chr7	132203628	132203948	intron (NM_181775, intron 2 of 4)
Hif1a_vs_IgG_26467	chrX	149542708	149543055	intron (NM_001177465, intron 1 of 4)
Hif1a_vs_IgG_14001	chr2	135276757	135277241	intron (NM_030923, intron 4 of 7)
Hif1a_vs_IgG_24213	chr8	65689089	65689318	intron (NM_004820, intron 1 of 5)
Hif1a_vs_IgG_4984	chr11	126359655	126360000	intron (NM_001301097, intron 4 of 15)
Hif1a_vs_IgG_16676	chr22	39467904	39468254	Intergenic
Hif1a_vs_IgG_7023	chr13	80627032	80627402	Intergenic
Hif1a_vs_IgG_7148	chr13	90756825	90757087	intron (NR_047489, intron 3 of 5)
Hif1a_vs_IgG_18095	chr3	150054710	150054939	Intergenic
Hif1a_vs_IgG_2774	chr10	22025911	22026165	intron (NM_004641, intron 22 of 23)
Hif1a_vs_IgG_7510	chr14	29352194	29352448	Intergenic
Hif1a_vs_IgG_2142	chr1	189482025	189482308	Intergenic
Hif1a_vs_IgG_7419	chr13	105438770	105438968	Intergenic
Hif1a_vs_IgG_14115	chr2	152698870	152699083	intron (NM_001330114, intron 11 of 12)
Hif1a_vs_IgG_4773	chr11	113311917	113312133	intron (NM_016574, intron 1 of 6)
Hif1a_vs_IgG_2747	chr10	4957597	4957877	intron (NR_026743, intron 1 of 10)
Hif1a_vs_IgG_7907	chr15	24602454	24602647	Intergenic
Hif1a_vs_IgG_2160	chr1	193155154	193155399	5' UTR (NM_003783, exon 1 of 2)
Hif1a_vs_IgG_12594	chr2	22234296	22234540	Intergenic
Hif1a_vs_IgG_1931	chr1	167450870	167451270	intron (NM_198053, intron 1 of 7)
Hif1a_vs_IgG_13420	chr2	80946119	80946486	Intergenic
Hif1a_vs_IgG_3161	chr10	99748368	99748699	intron (NM_001206528, intron 2 of 14)
Hif1a_vs_IgG_16487	chr22	25483584	25483799	intron (NM_001145206, intron 4 of 10)
Hif1a_vs_IgG_13093	chr2	55713428	55713762	Intergenic
Hif1a_vs_IgG_17443	chr3	54308943	54309168	intron (NM_018398, intron 2 of 37)
Hif1a_vs_IgG_9733	chr16	66339558	66339917	Intergenic
Hif1a_vs_IgG_15406	chr20	34544500	34544819	Intergenic
Hif1a_vs_IgG_21433	chr6	81107333	81107633	Intergenic
Hif1a_vs_IgG_22371	chr7	68734336	68734723	Intergenic
Hif1a_vs_IgG_21270	chr6	45635678	45635942	Intergenic
Hif1a_vs_IgG_18262	chr3	175124463	175124954	intron (NM_207015, intron 5 of 13)
Hif1a_vs_IgG_25309	chr9	129710660	129710941	intron (NM_001366400, intron 1 of 18)
Hif1a_vs_IgG_15333	chr20	31398199	31398457	Intergenic
Hif1a_vs_IgG_21684	chr6	140009298	140009483	Intergenic
Hif1a_vs_IgG_11054	chr17	79586249	79586591	intron (NM_001369698, intron 3 of 16)
Hif1a_vs_IgG_23126	chr7	117446073	117446509	intron (NM_001363351, intron 3 of 22)
Hif1a_vs_IgG_1180	chr1	73450231	73450571	Intergenic
Hif1a_vs_IgG_18843	chr4	84885200	84885430	Intergenic
Hif1a_vs_IgG_24996	chr9	36305128	36305390	Intergenic
Hif1a_vs_IgG_4170	chr11	64168547	64169019	Intergenic
Hif1a_vs_IgG_19150	chr4	173203652	173203927	intron (NM_001034845, intron 3 of 12)
Hif1a_vs_IgG_4499	chr11	85353155	85353400	Intergenic
Hif1a_vs_IgG_2009	chr1	173912751	173913406	intron (NM_172071, intron 16 of 18)
Hif1a_vs_IgG_13934	chr2	129183141	129183494	Intergenic
Hif1a_vs_IgG_127	chr1	8558493	8558737	intron (NM_012102, intron 9 of 23)
Hif1a_vs_IgG_2165	chr1	193837642	193837953	Intergenic
Hif1a_vs_IgG_22761	chr7	95976742	95977069	Intergenic
Hif1a_vs_IgG_15164	chr20	18035218	18035461	intron (NM_001303462, intron 1 of 2)
Hif1a_vs_IgG_10129	chr17	585421	586056	intron (NM_001366253, intron 4 of 18)
Hif1a_vs_IgG_21981	chr7	20599363	20599826	Intergenic
Hif1a_vs_IgG_1328	chr1	87464868	87465186	intron (NM_012262, intron 1 of 6)
Hif1a_vs_IgG_6424	chr13	30111188	30111543	intron (NM_003045, intron 2 of 12)
Hif1a_vs_IgG_22147	chr7	43523397	43523860	intron (NM_015052, intron 17 of 29)
Hif1a_vs_IgG_14979	chr20	3572901	3573184	intron (NM_139322, intron 19 of 24)
Hif1a_vs_IgG_13872	chr2	121801375	121801567	Intergenic
Hif1a_vs_IgG_449	chr1	26678249	26679218	intron (NM_001039775, intron 1 of 19)
Hif1a_vs_IgG_18118	chr3	152800301	152800623	Intergenic
Hif1a_vs_IgG_17540	chr3	65367463	65367713	exon (NM_004742, exon 17 of 23)
Hif1a_vs_IgG_12570	chr2	20540777	20541156	intron (NM_001352920, intron 1 of 19)
Hif1a_vs_IgG_20360	chr5	148938574	148938756	Intergenic
Hif1a_vs_IgG_26002	chrX	77108186	77108413	intron (NM_001367916, intron 7 of 9)
Hif1a_vs_IgG_19600	chr5	52127104	52127322	intron (NM_181501, intron 1 of 28)
Hif1a_vs_IgG_25679	chrX	38564228	38564490	Intergenic
Hif1a_vs_IgG_17008	chr3	14816624	14816951	Intergenic
Hif1a_vs_IgG_10917	chr17	72696561	72697004	intron (NM_001289083, intron 3 of 7)
Hif1a_vs_IgG_19184	chr4	177987014	177987525	Intergenic
Hif1a_vs_IgG_15431	chr20	36041410	36041726	Intergenic
Hif1a_vs_IgG_17397	chr3	51405800	51406451	intron (NM_004947, intron 49 of 52)
Hif1a_vs_IgG_12807	chr2	35276634	35277185	Intergenic
Hif1a_vs_IgG_13935	chr2	129302472	129303080	Intergenic
Hif1a_vs_IgG_17065	chr3	22041664	22041969	Intergenic
Hif1a_vs_IgG_22498	chr7	77157016	77157224	Intergenic
Hif1a_vs_IgG_3959	chr11	44588060	44588368	intron (NM_002231, intron 1 of 9)
Hif1a_vs_IgG_14367	chr2	188163236	188163582	Intergenic
Hif1a_vs_IgG_6867	chr13	67814797	67815248	Intergenic
Hif1a_vs_IgG_15554	chr20	43242289	43242831	intron (NM_001281444, intron 4 of 5)
Hif1a_vs_IgG_15121	chr20	14616966	14617287	intron (NM_001351661, intron 4 of 17)
Hif1a_vs_IgG_24304	chr8	77170803	77171114	Intergenic
Hif1a_vs_IgG_3529	chr10	131869897	131870161	intron (NR_149170, intron 3 of 4)
Hif1a_vs_IgG_17633	chr3	77430301	77430700	intron (NM_001128929, intron 1 of 24)
Hif1a_vs_IgG_6204	chr12	128997514	128997809	intron (NM_001136103, intron 2 of 8)
Hif1a_vs_IgG_3851	chr11	29816047	29816360	Intergenic
Hif1a_vs_IgG_9962	chr16	81653333	81653549	intron (NM_030629, intron 2 of 20)
Hif1a_vs_IgG_3915	chr11	36058066	36058460	intron (NM_174902, intron 2 of 5)
Hif1a_vs_IgG_3678	chr11	9956059	9956462	intron (NM_030962, intron 16 of 39)
Hif1a_vs_IgG_14710	chr2	229542254	229542577	Intergenic
Hif1a_vs_IgG_1339	chr1	88393543	88393819	Intergenic
Hif1a_vs_IgG_4937	chr11	123415153	123415566	intron (NM_001286563, intron 1 of 20)
Hif1a_vs_IgG_12619	chr2	24632598	24632953	Intergenic
Hif1a_vs_IgG_21571	chr6	110908213	110908862	Intergenic
Hif1a_vs_IgG_19996	chr5	106707198	106707567	Intergenic
Hif1a_vs_IgG_10387	chr17	32949482	32949821	intron (NM_001304438, intron 1 of 8)
Hif1a_vs_IgG_3076	chr10	89439583	89439975	intron (NM_004670, intron 1 of 11)
Hif1a_vs_IgG_20216	chr5	134725812	134726238	intron (NM_004893, intron 1 of 8)
Hif1a_vs_IgG_13337	chr2	73148200	73148590	intron (NM_004097, intron 1 of 2)
Hif1a_vs_IgG_243	chr1	15511929	15512618	intron (NM_018022, intron 1 of 2)
Hif1a_vs_IgG_13739	chr2	109855988	109856260	intron (NM_001099289, intron 1 of 9)
Hif1a_vs_IgG_17733	chr3	107431201	107431409	intron (NM_001142568, intron 4 of 17)
Hif1a_vs_IgG_10374	chr17	30754656	30755095	Intergenic
Hif1a_vs_IgG_16277	chr21	42870557	42870789	intron (NM_005656, intron 1 of 13)
Hif1a_vs_IgG_23677	chr7	150958087	150958384	intron (NM_001003802, intron 2 of 13)
Hif1a_vs_IgG_26318	chrX	123445715	123446064	Intergenic
Hif1a_vs_IgG_16097	chr21	31078318	31078595	intron (NM_001320616, intron 1 of 16)
Hif1a_vs_IgG_13852	chr2	120425796	120426008	Intergenic
Hif1a_vs_IgG_16919	chr3	6172526	6173032	Intergenic
Hif1a_vs_IgG_21805	chr6	166411422	166411714	Intergenic
Hif1a_vs_IgG_3982	chr11	46252983	46253311	Intergenic
Hif1a_vs_IgG_1778	chr1	153530656	153530985	Intergenic
Hif1a_vs_IgG_23763	chr7	156542409	156542659	intron (NM_001350953, intron 9 of 17)
Hif1a_vs_IgG_23366	chr7	131743108	131743370	Intergenic
Hif1a_vs_IgG_18573	chr4	3969257	3969439	Intergenic
Hif1a_vs_IgG_19298	chr5	4750484	4751140	Intergenic
Hif1a_vs_IgG_3297	chr10	114351733	114352298	intron (NM_001365711, intron 6 of 8)
Hif1a_vs_IgG_10438	chr17	38262830	38263046	Intergenic
Hif1a_vs_IgG_14496	chr2	204621692	204622228	Intergenic
Hif1a_vs_IgG_17599	chr3	72597410	72597671	Intergenic
Hif1a_vs_IgG_20253	chr5	138365991	138366476	intron (NM_001037633, intron 6 of 10)
Hif1a_vs_IgG_20352	chr5	148261346	148261629	Intergenic
Hif1a_vs_IgG_19964	chr5	102456282	102456593	promoter-TSS (NM_017676)
Hif1a_vs_IgG_20053	chr5	114113235	114113508	Intergenic
Hif1a_vs_IgG_1035	chr1	60072799	60073135	intron (NM_001244714, intron 6 of 13)
Hif1a_vs_IgG_8181	chr15	45877363	45877616	Intergenic
Hif1a_vs_IgG_9919	chr16	78859206	78859591	intron (NM_001291997, intron 7 of 7)
Hif1a_vs_IgG_1996	chr1	172616522	172616847	Intergenic
Hif1a_vs_IgG_1448	chr1	99189722	99189991	intron (NR_033716, intron 8 of 8)
Hif1a_vs_IgG_15867	chr20	58395201	58395706	intron (NM_183246, intron 7 of 11)
Hif1a_vs_IgG_7445	chr13	107078784	107079092	Intergenic
Hif1a_vs_IgG_22594	chr7	84946818	84947102	Intergenic
Hif1a_vs_IgG_3101	chr10	93823266	93823541	intron (NM_014912, intron 9 of 9)
Hif1a_vs_IgG_23047	chr7	111706892	111707125	intron (NM_001363540, intron 1 of 52)
Hif1a_vs_IgG_6258	chr13	20473052	20473373	Intergenic
Hif1a_vs_IgG_21942	chr7	12470339	12470528	Intergenic
Hif1a_vs_IgG_1215	chr1	76249905	76250313	Intergenic
Hif1a_vs_IgG_13839	chr2	119582890	119583078	Intergenic
Hif1a_vs_IgG_16030	chr21	23091932	23092284	Intergenic
Hif1a_vs_IgG_23210	chr7	123616807	123617134	Intergenic
Hif1a_vs_IgG_12966	chr2	46269848	46270122	intron (NM_005400, intron 10 of 14)
Hif1a_vs_IgG_18037	chr3	141834202	141834432	intron (NM_001178139, intron 1 of 12)
Hif1a_vs_IgG_18868	chr4	91063329	91063622	intron (NM_001145065, intron 1 of 10)
Hif1a_vs_IgG_7096	chr13	86346534	86346763	Intergenic
Hif1a_vs_IgG_2933	chr10	73095450	73095700	intron (NR_033414, intron 2 of 3)
Hif1a_vs_IgG_26051	chrX	84956677	84957061	Intergenic
Hif1a_vs_IgG_18143	chr3	155477020	155477277	Intergenic
Hif1a_vs_IgG_18223	chr3	167943071	167943266	Intergenic
Hif1a_vs_IgG_23720	chr7	153309762	153309951	Intergenic
Hif1a_vs_IgG_764	chr1	43345878	43346384	intron (NR_104171, intron 3 of 3)
Hif1a_vs_IgG_16604	chr22	35852879	35853220	Intergenic
Hif1a_vs_IgG_6361	chr13	25914706	25914945	3' UTR (NM_001008564, exon 15 of 15)
Hif1a_vs_IgG_16624	chr22	37152565	37152976	intron (NR_134623, intron 2 of 3)
Hif1a_vs_IgG_14276	chr2	173690744	173690944	intron (NM_001100397, intron 1 of 27)
Hif1a_vs_IgG_24108	chr8	48908840	48909037	Intergenic
Hif1a_vs_IgG_12564	chr2	20004467	20004782	Intergenic
Hif1a_vs_IgG_9027	chr16	5106137	5106427	intron (NM_001098514, intron 4 of 7)
Hif1a_vs_IgG_353	chr1	21721481	21721920	Intergenic
Hif1a_vs_IgG_6113	chr12	118037941	118038261	intron (NM_173598, intron 5 of 19)
Hif1a_vs_IgG_24161	chr8	57001262	57001529	Intergenic
Hif1a_vs_IgG_16473	chr22	24919304	24919848	intron (NM_016327, intron 8 of 9)
Hif1a_vs_IgG_13718	chr2	109225677	109226000	intron (NM_001193482, intron 1 of 9)
Hif1a_vs_IgG_1009	chr1	58482437	58482726	intron (NM_001353980, intron 1 of 5)
Hif1a_vs_IgG_21689	chr6	142872596	142872936	intron (NR_027312, intron 1 of 2)
Hif1a_vs_IgG_8009	chr15	31676829	31677091	intron (NM_001302461, intron 1 of 1)
Hif1a_vs_IgG_4659	chr11	102613082	102613282	Intergenic
Hif1a_vs_IgG_15270	chr20	25511437	25511684	intron (NM_025176, intron 1 of 23)
Hif1a_vs_IgG_16305	chr21	44903124	44903453	Intergenic
Hif1a_vs_IgG_4827	chr11	116470399	116470857	Intergenic
Hif1a_vs_IgG_3809	chr11	20497578	20497942	intron (NM_001145167, intron 12 of 14)
Hif1a_vs_IgG_22757	chr7	95740565	95740910	Intergenic
Hif1a_vs_IgG_17418	chr3	52876700	52877003	exon (NM_198563, exon 7 of 9)
Hif1a_vs_IgG_7741	chr14	79366500	79366733	intron (NM_001330195, intron 10 of 20)
Hif1a_vs_IgG_14662	chr2	224360454	224361016	Intergenic
Hif1a_vs_IgG_6947	chr13	74368282	74368586	intron (NM_007249, intron 5 of 7)
Hif1a_vs_IgG_5457	chr12	24279512	24279857	intron (NM_152989, intron 4 of 17)
Hif1a_vs_IgG_7834	chr14	100761534	100761753	intron (NM_152333, intron 1 of 2)
Hif1a_vs_IgG_25112	chr9	92322513	92323051	intron (NR_024280, intron 5 of 5)
Hif1a_vs_IgG_13478	chr2	86932693	86932976	intron (NM_001198954, intron 1 of 7)
Hif1a_vs_IgG_13133	chr2	60865146	60865614	Intergenic
Hif1a_vs_IgG_982	chr1	56477859	56478564	Intergenic
Hif1a_vs_IgG_16052	chr21	26899130	26899435	Intergenic
Hif1a_vs_IgG_833	chr1	46547192	46547481	intron (NM_001303427, intron 1 of 9)
Hif1a_vs_IgG_5602	chr12	45722801	45723338	intron (NM_001142678, intron 2 of 19)
Hif1a_vs_IgG_7208	chr13	94637637	94637911	intron (NM_005708, intron 3 of 8)
Hif1a_vs_IgG_14582	chr2	217135733	217136015	intron (NM_020814, intron 3 of 3)
Hif1a_vs_IgG_8275	chr15	54490062	54490444	intron (NM_001080534, intron 3 of 30)
Hif1a_vs_IgG_1419	chr1	95364857	95365225	exon (NM_001286056, exon 6 of 7)
Hif1a_vs_IgG_20810	chr6	5201465	5201792	intron (NM_001164840, intron 2 of 2)
Hif1a_vs_IgG_12388	chr2	6911112	6911425	promoter-TSS (NR_038369)
Hif1a_vs_IgG_14925	chr20	1176421	1176660	Intergenic
Hif1a_vs_IgG_7195	chr13	93843495	93843723	Intergenic
Hif1a_vs_IgG_11339	chr18	32090125	32090364	intron (NM_032975, intron 1 of 21)
Hif1a_vs_IgG_6514	chr13	38079658	38080003	Intergenic
Hif1a_vs_IgG_10391	chr17	33237303	33237509	Intergenic
Hif1a_vs_IgG_1246	chr1	78414355	78414754	intron (NM_003902, intron 19 of 19)
Hif1a_vs_IgG_14143	chr2	158079522	158079823	Intergenic
Hif1a_vs_IgG_21584	chr6	115041354	115041598	Intergenic
Hif1a_vs_IgG_1	chr1	827274	827525	Intergenic
Hif1a_vs_IgG_3321	chr10	116497760	116498012	intron (NM_001322885, intron 1 of 20)
Hif1a_vs_IgG_3222	chr10	104531360	104531581	intron (NM_001083913, intron 1 of 3)
Hif1a_vs_IgG_6692	chr13	49145599	49145813	Intergenic
Hif1a_vs_IgG_985	chr1	56601801	56602180	Intergenic
Hif1a_vs_IgG_14880	chr2	241194085	241194441	Intergenic
Hif1a_vs_IgG_23627	chr7	147861623	147861857	intron (NM_014141, intron 16 of 22)
Hif1a_vs_IgG_16580	chr22	31519411	31519796	intron (NM_001284287, intron 1 of 11)
Hif1a_vs_IgG_9391	chr16	27087425	27087669	Intergenic
Hif1a_vs_IgG_23591	chr7	145141726	145142008	Intergenic
Hif1a_vs_IgG_6059	chr12	111810911	111811226	Intergenic
Hif1a_vs_IgG_17395	chr3	51280537	51280762	intron (NM_004947, intron 21 of 52)
Hif1a_vs_IgG_15695	chr20	49401261	49401719	Intergenic
Hif1a_vs_IgG_19214	chr4	185554673	185554916	intron (NM_032991, intron 3 of 6)
Hif1a_vs_IgG_722	chr1	40740753	40741164	intron (NM_005857, intron 6 of 9)
Hif1a_vs_IgG_24819	chr8	142417420	142417613	intron (NM_032611, intron 1 of 5)
Hif1a_vs_IgG_15456	chr20	37368752	37368982	Intergenic
Hif1a_vs_IgG_10657	chr17	57169428	57169847	intron (NR_148347, intron 1 of 22)
Hif1a_vs_IgG_1987	chr1	172021097	172021310	intron (NM_001350204, intron 10 of 20)
Hif1a_vs_IgG_26295	chrX	118873170	118873555	Intergenic
Hif1a_vs_IgG_11561	chr19	2134775	2135009	intron (NM_003938, intron 4 of 29)
Hif1a_vs_IgG_12736	chr2	31290728	31290918	intron (NM_024572, intron 1 of 14)
Hif1a_vs_IgG_23378	chr7	132418758	132419012	Intergenic
Hif1a_vs_IgG_49	chr1	3784346	3784697	intron (NR_104222, intron 4 of 7)
Hif1a_vs_IgG_8889	chr15	99947540	99947846	Intergenic
Hif1a_vs_IgG_10810	chr17	66297444	66298115	intron (NM_001352901, intron 1 of 11)
Hif1a_vs_IgG_7340	chr13	100788757	100789141	intron (NR_148031, intron 4 of 22)
Hif1a_vs_IgG_2283	chr1	206971854	206972151	intron (NM_153758, intron 1 of 6)
Hif1a_vs_IgG_10959	chr17	74745284	74745474	intron (NM_001242532, intron 7 of 12)
Hif1a_vs_IgG_6242	chr13	19643049	19643262	Intergenic
Hif1a_vs_IgG_2644	chr1	237602590	237602874	intron (NM_001035, intron 12 of 104)
Hif1a_vs_IgG_26134	chrX	97670049	97670577	Intergenic
Hif1a_vs_IgG_10674	chr17	57927658	57928491	Intergenic
Hif1a_vs_IgG_16573	chr22	30727083	30727332	TTS (NM_005877)
Hif1a_vs_IgG_10340	chr17	26083599	26083834	TTS (NM_000625)
Hif1a_vs_IgG_6004	chr12	105592273	105592652	intron (NM_018171, intron 10 of 20)
Hif1a_vs_IgG_25841	chrX	56436660	56436964	Intergenic
Hif1a_vs_IgG_4708	chr11	107650370	107650685	Intergenic
Hif1a_vs_IgG_8454	chr15	68188244	68188633	Intergenic
Hif1a_vs_IgG_13598	chr2	100798105	100798474	Intergenic
Hif1a_vs_IgG_17273	chr3	43903537	43903842	Intergenic
Hif1a_vs_IgG_8839	chr15	95369389	95369660	Intergenic
Hif1a_vs_IgG_25116	chr9	93909497	93909822	intron (NR_135306, intron 2 of 2)
Hif1a_vs_IgG_4314	chr11	71246476	71246753	Intergenic
Hif1a_vs_IgG_7194	chr13	93779521	93779813	Intergenic
Hif1a_vs_IgG_21178	chr6	39280312	39280789	intron (NM_001135111, intron 1 of 5)
Hif1a_vs_IgG_14321	chr2	179160682	179160916	intron (NM_001201482, intron 2 of 23)
Hif1a_vs_IgG_14141	chr2	157616742	157617137	Intergenic
Hif1a_vs_IgG_22442	chr7	72937781	72938167	Intergenic
Hif1a_vs_IgG_9907	chr16	78122828	78123160	Intergenic
Hif1a_vs_IgG_8569	chr15	75184293	75184647	intron (NM_002435, intron 3 of 7)
Hif1a_vs_IgG_18	chr1	2017788	2018042	intron (NM_001350805, intron 1 of 14)
Hif1a_vs_IgG_4781	chr11	113739887	113740292	intron (NM_001346252, intron 1 of 25)
Hif1a_vs_IgG_11329	chr18	29115715	29115952	intron (NM_001943, intron 10 of 14)
Hif1a_vs_IgG_22455	chr7	73452244	73452507	intron (NM_001278913, intron 4 of 28)
Hif1a_vs_IgG_19970	chr5	102911616	102911820	Intergenic
Hif1a_vs_IgG_18357	chr3	184363790	184364057	Intergenic
Hif1a_vs_IgG_3610	chr11	2952459	2952670	Intergenic
Hif1a_vs_IgG_17814	chr3	122858610	122858906	intron (NM_006810, intron 11 of 16)
Hif1a_vs_IgG_23413	chr7	134430959	134431293	Intergenic
Hif1a_vs_IgG_6283	chr13	21520674	21520997	intron (NR_104058, intron 2 of 5)
Hif1a_vs_IgG_5695	chr12	52822170	52822465	intron (NM_004693, intron 6 of 8)
Hif1a_vs_IgG_9968	chr16	82032877	82033208	exon (NM_145168, exon 3 of 3)
Hif1a_vs_IgG_2144	chr1	189656873	189657173	Intergenic
Hif1a_vs_IgG_18472	chr3	194968333	194968844	promoter-TSS (NM_001308069)
Hif1a_vs_IgG_20702	chr5	178420320	178420574	intron (NM_000843, intron 2 of 10)
Hif1a_vs_IgG_17066	chr3	22072697	22072995	Intergenic
Hif1a_vs_IgG_15916	chr20	60978167	60978396	intron (NM_031215, intron 1 of 9)
Hif1a_vs_IgG_1259	chr1	79419552	79419855	intron (NM_022159, intron 2 of 14)
Hif1a_vs_IgG_20731	chr6	369571	369938	Intergenic
Hif1a_vs_IgG_13546	chr2	96854354	96854594	intron (NM_020151, intron 6 of 7)
Hif1a_vs_IgG_16026	chr21	22018166	22018539	Intergenic
Hif1a_vs_IgG_20422	chr5	153856258	153856572	intron (NM_004821, intron 1 of 1)
Hif1a_vs_IgG_25467	chrX	9494950	9495183	intron (NM_005647, intron 2 of 17)
Hif1a_vs_IgG_12155	chr19	45498343	45498578	Intergenic
Hif1a_vs_IgG_16956	chr3	11006790	11007144	Intergenic
Hif1a_vs_IgG_17900	chr3	129450450	129450745	intron (NM_001349271, intron 2 of 4)
Hif1a_vs_IgG_23360	chr7	131657148	131657424	Intergenic
Hif1a_vs_IgG_21716	chr6	150191705	150192057	intron (NR_045126, intron 1 of 1)
Hif1a_vs_IgG_16059	chr21	27284017	27284444	exon (NM_001204301, exon 14 of 17)
Hif1a_vs_IgG_8050	chr15	35285569	35285751	Intergenic
Hif1a_vs_IgG_5442	chr12	22786205	22786399	intron (NM_001039481, intron 1 of 2)
Hif1a_vs_IgG_24079	chr8	42428563	42428899	Intergenic
Hif1a_vs_IgG_10511	chr17	46442290	46442660	intron (NM_001075099, intron 2 of 12)
Hif1a_vs_IgG_4624	chr11	98862416	98862626	Intergenic
Hif1a_vs_IgG_24214	chr8	66123622	66124012	Intergenic
Hif1a_vs_IgG_2258	chr1	204738158	204738463	Intergenic
Hif1a_vs_IgG_388	chr1	22835034	22835328	exon (NM_001330398, exon 6 of 16)
Hif1a_vs_IgG_21643	chr6	133246879	133247162	Intergenic
Hif1a_vs_IgG_5160	chr12	1543597	1544089	intron (NR_027948, intron 18 of 19)
Hif1a_vs_IgG_18789	chr4	71733190	71733424	Intergenic
Hif1a_vs_IgG_8939	chr16	740912	741250	promoter-TSS (NM_032259)
Hif1a_vs_IgG_24196	chr8	62325136	62325404	intron (NM_173519, intron 3 of 5)
Hif1a_vs_IgG_18706	chr4	39802657	39802915	Intergenic
Hif1a_vs_IgG_8760	chr15	90315490	90315925	Intergenic
Hif1a_vs_IgG_17637	chr3	78964890	78965183	intron (NM_133631, intron 2 of 28)
Hif1a_vs_IgG_22614	chr7	86224094	86224324	Intergenic
Hif1a_vs_IgG_19902	chr5	92717096	92717392	Intergenic
Hif1a_vs_IgG_11170	chr18	7713598	7713795	intron (NM_001105244, intron 1 of 32)
Hif1a_vs_IgG_21801	chr6	165888418	165888807	intron (NM_001130690, intron 3 of 21)
Hif1a_vs_IgG_17139	chr3	32361304	32361632	intron (NM_001320308, intron 1 of 2)
Hif1a_vs_IgG_15913	chr20	60831232	60831670	intron (NM_001278649, intron 2 of 12)
Hif1a_vs_IgG_19224	chr4	186681571	186681950	intron (NM_001145672, intron 1 of 20)
Hif1a_vs_IgG_967	chr1	55447827	55448107	intron (NM_182532, intron 1 of 2)
Hif1a_vs_IgG_19768	chr5	74853689	74854015	intron (NR_144315, intron 3 of 13)
Hif1a_vs_IgG_24525	chr8	107502267	107502585	intron (NM_001198532, intron 1 of 15)
Hif1a_vs_IgG_13251	chr2	68351034	68351303	Intergenic
Hif1a_vs_IgG_20169	chr5	131734621	131734987	Intergenic
Hif1a_vs_IgG_8127	chr15	42222925	42223209	intron (NM_139265, intron 3 of 5)
Hif1a_vs_IgG_20511	chr5	163884784	163885015	intron (NR_105064, intron 2 of 3)
Hif1a_vs_IgG_17336	chr3	48326686	48326940	Intergenic
Hif1a_vs_IgG_12078	chr19	36649470	36649668	Intergenic
Hif1a_vs_IgG_11575	chr19	2608925	2609226	intron (NM_052847, intron 2 of 4)
Hif1a_vs_IgG_11396	chr18	46522248	46522512	Intergenic
Hif1a_vs_IgG_24165	chr8	57362175	57362486	intron (NR_125813, intron 1 of 3)
Hif1a_vs_IgG_6829	chr13	64205862	64206138	Intergenic
Hif1a_vs_IgG_12265	chr19	55724589	55724884	Intergenic
Hif1a_vs_IgG_16537	chr22	28462912	28463134	intron (NM_001145418, intron 12 of 22)
Hif1a_vs_IgG_11605	chr19	3782281	3782629	intron (NM_139355, intron 7 of 13)
Hif1a_vs_IgG_24152	chr8	55205482	55205929	Intergenic
Hif1a_vs_IgG_19438	chr5	26334372	26334554	Intergenic
Hif1a_vs_IgG_7386	chr13	102997198	102997416	intron (NM_001321941, intron 1 of 5)
Hif1a_vs_IgG_433	chr1	25771156	25771583	intron (NM_018202, intron 1 of 10)
Hif1a_vs_IgG_15765	chr20	52978185	52978407	Intergenic
Hif1a_vs_IgG_22616	chr7	86378501	86378857	intron (NM_001363522, intron 1 of 4)
Hif1a_vs_IgG_38	chr1	3046919	3047266	intron (NM_199454, intron 1 of 16)
Hif1a_vs_IgG_2297	chr1	207988982	207989210	intron (NR_135299, intron 4 of 5)
Hif1a_vs_IgG_19250	chr5	552176	552388	Intergenic
Hif1a_vs_IgG_2204	chr1	201258714	201259004	intron (NM_001005337, intron 1 of 13)
Hif1a_vs_IgG_13308	chr2	71469293	71469708	Intergenic
Hif1a_vs_IgG_21537	chr6	103805063	103805265	Intergenic
Hif1a_vs_IgG_22136	chr7	42566603	42567027	Intergenic
Hif1a_vs_IgG_25960	chrX	71609340	71609663	intron (NR_051952, intron 8 of 9)
Hif1a_vs_IgG_19396	chr5	16963467	16964282	Intergenic
Hif1a_vs_IgG_2864	chr10	64440525	64440800	Intergenic
Hif1a_vs_IgG_204	chr1	12403639	12404097	intron (NM_015378, intron 42 of 69)
Hif1a_vs_IgG_15572	chr20	43907770	43908064	Intergenic
Hif1a_vs_IgG_14626	chr2	220250010	220250194	intron (NR_134970, intron 6 of 12)
Hif1a_vs_IgG_13476	chr2	86862810	86863070	intron (NM_001198954, intron 2 of 7)
Hif1a_vs_IgG_10095	chr16	89415576	89415884	intron (NR_045839, intron 2 of 9)
Hif1a_vs_IgG_1468	chr1	100538435	100538662	intron (NM_033055, intron 8 of 11)
Hif1a_vs_IgG_19659	chr5	60359464	60359752	intron (NM_174889, intron 1 of 3)
Hif1a_vs_IgG_23240	chr7	125698652	125698972	Intergenic
Hif1a_vs_IgG_18919	chr4	114672748	114672993	intron (NM_001321585, intron 2 of 19)
Hif1a_vs_IgG_6073	chr12	113432075	113432419	intron (NM_016817, intron 2 of 10)
Hif1a_vs_IgG_13368	chr2	75001968	75002476	Intergenic
Hif1a_vs_IgG_18551	chr4	2058312	2059014	Intergenic
Hif1a_vs_IgG_15739	chr20	51382029	51382364	Intergenic
Hif1a_vs_IgG_6896	chr13	69377426	69377708	Intergenic
Hif1a_vs_IgG_5115	chr11	134035028	134035299	intron (NM_015261, intron 27 of 34)
Hif1a_vs_IgG_14344	chr2	183010005	183010369	intron (NM_001258312, intron 15 of 15)
Hif1a_vs_IgG_15613	chr20	45781516	45781738	intron (NM_005244, intron 10 of 15)
Hif1a_vs_IgG_14458	chr2	202082892	202083230	3' UTR (NM_032977, exon 10 of 10)
Hif1a_vs_IgG_18448	chr3	193172519	193172983	intron (NM_032279, intron 16 of 29)
Hif1a_vs_IgG_6193	chr12	125842317	125842530	intron (NM_052907, intron 2 of 8)
Hif1a_vs_IgG_83	chr1	5979666	5980670	intron (NM_015102, intron 11 of 29)
Hif1a_vs_IgG_13889	chr2	122646702	122646892	Intergenic
Hif1a_vs_IgG_195	chr1	12121290	12121921	Intergenic
Hif1a_vs_IgG_10449	chr17	40136923	40137207	intron (NR_029431, intron 8 of 12)
Hif1a_vs_IgG_26065	chrX	86895939	86896464	intron (NM_057162, intron 9 of 10)
Hif1a_vs_IgG_25632	chrX	30499850	30500083	Intergenic
Hif1a_vs_IgG_14978	chr20	3568392	3568818	intron (NM_139322, intron 18 of 24)
Hif1a_vs_IgG_20768	chr6	2982452	2982666	Intergenic
Hif1a_vs_IgG_4986	chr11	126670094	126670451	intron (NM_001301097, intron 1 of 15)
Hif1a_vs_IgG_13056	chr2	52773010	52773346	Intergenic
Hif1a_vs_IgG_4838	chr11	117142853	117143235	intron (NM_001077239, intron 6 of 14)
Hif1a_vs_IgG_11437	chr18	57540705	57541047	Intergenic
Hif1a_vs_IgG_2646	chr1	237771769	237772138	intron (NM_001035, intron 35 of 104)
Hif1a_vs_IgG_11247	chr18	12872908	12873119	intron (NM_001207013, intron 1 of 10)
Hif1a_vs_IgG_7972	chr15	29078069	29078589	intron (NR_037599, intron 10 of 13)
Hif1a_vs_IgG_5387	chr12	18199069	18199301	Intergenic
Hif1a_vs_IgG_21330	chr6	56522551	56522929	intron (NM_001144769, intron 9 of 96)
Hif1a_vs_IgG_4061	chr11	57904364	57904688	intron (NM_001005212, intron 2 of 2)
Hif1a_vs_IgG_13416	chr2	80493383	80493698	intron (NM_001164883, intron 7 of 16)
Hif1a_vs_IgG_11460	chr18	66291541	66291815	Intergenic
Hif1a_vs_IgG_15330	chr20	31150062	31150245	intron (NM_001256798, intron 1 of 10)
Hif1a_vs_IgG_25423	chrX	2816938	2817337	Intergenic
Hif1a_vs_IgG_19703	chr5	65981663	65981888	intron (NM_001164664, intron 1 of 28)
Hif1a_vs_IgG_23678	chr7	151076735	151077170	Intergenic
Hif1a_vs_IgG_4847	chr11	117839905	117840118	Intergenic
Hif1a_vs_IgG_8999	chr16	4099022	4099322	intron (NM_001116, intron 2 of 10)
Hif1a_vs_IgG_1682	chr1	119707133	119707420	intron (NR_125975, intron 4 of 6)
Hif1a_vs_IgG_10514	chr17	47017471	47017782	intron (NM_001317194, intron 3 of 9)
Hif1a_vs_IgG_16228	chr21	40016768	40017007	intron (NM_004449, intron 1 of 10)
Hif1a_vs_IgG_7910	chr15	25002301	25002740	Intergenic
Hif1a_vs_IgG_386	chr1	22798325	22798875	intron (NM_001083621, intron 2 of 18)
Hif1a_vs_IgG_4525	chr11	87525611	87525913	Intergenic
Hif1a_vs_IgG_21292	chr6	50677592	50677844	Intergenic
Hif1a_vs_IgG_1801	chr1	154851705	154852202	Intergenic
Hif1a_vs_IgG_6338	chr13	24545352	24545631	Intergenic
Hif1a_vs_IgG_17981	chr3	136735953	136736268	Intergenic
Hif1a_vs_IgG_22165	chr7	44642002	44642184	Intergenic
Hif1a_vs_IgG_19209	chr4	184884762	184885062	intron (NM_020225, intron 1 of 3)
Hif1a_vs_IgG_1925	chr1	167090320	167090572	intron (NM_001080426, intron 5 of 5)
Hif1a_vs_IgG_11878	chr19	16842403	16842759	intron (NM_001290355, intron 4 of 20)
Hif1a_vs_IgG_69	chr1	5039080	5039526	Intergenic
Hif1a_vs_IgG_20401	chr5	150879480	150879848	Intergenic
Hif1a_vs_IgG_5716	chr12	53863238	53863513	intron (NM_001128911, intron 13 of 14)
Hif1a_vs_IgG_20613	chr5	172283057	172283526	intron (NM_001031711, intron 1 of 9)
Hif1a_vs_IgG_13303	chr2	71273823	71274622	Intergenic
Hif1a_vs_IgG_13257	chr2	68799633	68800049	intron (NM_173545, intron 9 of 9)
Hif1a_vs_IgG_9304	chr16	22431771	22432139	intron (NR_027460, intron 6 of 6)
Hif1a_vs_IgG_13065	chr2	53959307	53959615	intron (NM_001164165, intron 3 of 9)
Hif1a_vs_IgG_14226	chr2	169825519	169825730	intron (NM_003742, intron 16 of 27)
Hif1a_vs_IgG_3095	chr10	92869966	92870334	Intergenic
Hif1a_vs_IgG_2023	chr1	175129944	175130219	exon (NM_014656, exon 4 of 4)
Hif1a_vs_IgG_24463	chr8	99176239	99176484	Intergenic
Hif1a_vs_IgG_10645	chr17	56713099	56713481	intron (NM_198393, intron 2 of 32)
Hif1a_vs_IgG_22649	chr7	88303234	88303580	Intergenic
Hif1a_vs_IgG_1597	chr1	113856565	113856963	Intergenic
Hif1a_vs_IgG_19684	chr5	63476578	63476980	intron (NM_001323292, intron 1 of 6)
Hif1a_vs_IgG_8865	chr15	98577265	98577551	Intergenic
Hif1a_vs_IgG_19434	chr5	25402176	25402531	Intergenic
Hif1a_vs_IgG_19828	chr5	79638212	79638491	Intergenic
Hif1a_vs_IgG_13378	chr2	75870085	75870316	Intergenic
Hif1a_vs_IgG_15284	chr20	26213766	26214068	Intergenic
Hif1a_vs_IgG_16753	chr22	43698213	43698585	intron (NM_173050, intron 3 of 21)
Hif1a_vs_IgG_24908	chr9	9594749	9595186	intron (NM_002839, intron 7 of 45)
Hif1a_vs_IgG_9783	chr16	68859177	68859483	intron (NM_001317184, intron 12 of 14)
Hif1a_vs_IgG_3840	chr11	26897709	26898014	Intergenic
Hif1a_vs_IgG_18660	chr4	23175847	23176127	Intergenic
Hif1a_vs_IgG_863	chr1	48159118	48159561	Intergenic
Hif1a_vs_IgG_7781	chr14	92320968	92321462	intron (NM_001128596, intron 1 of 11)
Hif1a_vs_IgG_26493	chrX	152832424	152832771	intron (NM_001001344, intron 19 of 19)
Hif1a_vs_IgG_10091	chr16	89206075	89206355	intron (NR_045667, intron 1 of 4)
Hif1a_vs_IgG_7465	chr14	19010964	19011349	Intergenic
Hif1a_vs_IgG_18870	chr4	91771207	91771619	intron (NM_001145065, intron 8 of 10)
Hif1a_vs_IgG_14613	chr2	219275221	219275451	Intergenic
Hif1a_vs_IgG_14599	chr2	218482807	218483038	intron (NR_026597, intron 1 of 12)
Hif1a_vs_IgG_19285	chr5	3102773	3103034	Intergenic
Hif1a_vs_IgG_20871	chr6	10073630	10073950	Intergenic
Hif1a_vs_IgG_19621	chr5	54863232	54863507	Intergenic
Hif1a_vs_IgG_25024	chr9	72008061	72008404	TTS (NM_004816)
Hif1a_vs_IgG_17134	chr3	31962180	31962521	intron (NM_001174060, intron 1 of 10)
Hif1a_vs_IgG_12741	chr2	31560237	31560648	intron (NM_000379, intron 35 of 35)
Hif1a_vs_IgG_12896	chr2	41894299	41894643	Intergenic
Hif1a_vs_IgG_12954	chr2	45812056	45812337	intron (NM_018079, intron 5 of 20)
Hif1a_vs_IgG_12914	chr2	42817755	42818234	intron (NM_001282756, intron 3 of 16)
Hif1a_vs_IgG_18913	chr4	112275376	112275689	Intergenic
Hif1a_vs_IgG_2631	chr1	236193000	236193310	intron (NM_002508, intron 6 of 19)
Hif1a_vs_IgG_17901	chr3	129469885	129470214	intron (NM_001349271, intron 2 of 4)
Hif1a_vs_IgG_23475	chr7	138105671	138106299	Intergenic
Hif1a_vs_IgG_7593	chr14	54098887	54099123	Intergenic
Hif1a_vs_IgG_9386	chr16	26793043	26793389	Intergenic
Hif1a_vs_IgG_21212	chr6	41548381	41548655	intron (NM_001012426, intron 3 of 16)
Hif1a_vs_IgG_23169	chr7	120841316	120841718	intron (NM_001105533, intron 15 of 17)
Hif1a_vs_IgG_10989	chr17	76131616	76132168	intron (NM_152468, intron 9 of 15)
Hif1a_vs_IgG_5179	chr12	2831454	2831750	Intergenic
Hif1a_vs_IgG_7225	chr13	95310598	95311019	Intergenic
Hif1a_vs_IgG_25807	chrX	50837091	50837283	Intergenic
Hif1a_vs_IgG_1376	chr1	92113585	92113865	Intergenic
Hif1a_vs_IgG_3292	chr10	113560150	113560483	Intergenic
Hif1a_vs_IgG_6479	chr13	33915480	33915757	intron (NM_001243476, intron 5 of 17)
Hif1a_vs_IgG_1978	chr1	171470021	171470719	intron (NM_015172, intron 1 of 33)
Hif1a_vs_IgG_21509	chr6	92595814	92596005	Intergenic
Hif1a_vs_IgG_9112	chr16	10720985	10721336	TTS (NM_144674)
Hif1a_vs_IgG_5366	chr12	15996392	15996764	Intergenic
Hif1a_vs_IgG_19612	chr5	53809009	53809226	Intergenic
Hif1a_vs_IgG_2563	chr1	230443749	230444043	Intergenic
Hif1a_vs_IgG_23948	chr8	21469695	21470221	Intergenic
Hif1a_vs_IgG_12959	chr2	46020322	46020541	intron (NM_005400, intron 1 of 14)
Hif1a_vs_IgG_26451	chrX	145845058	145845299	Intergenic
Hif1a_vs_IgG_22826	chr7	98601843	98602165	exon (NM_001244580, exon 67 of 72)
Hif1a_vs_IgG_8298	chr15	56878048	56878386	Intergenic
Hif1a_vs_IgG_5534	chr12	31180104	31180357	intron (NR_038927, intron 2 of 2)
Hif1a_vs_IgG_13357	chr2	74209661	74210011	Intergenic
Hif1a_vs_IgG_17778	chr3	119681564	119681747	intron (NM_001354596, intron 2 of 9)
Hif1a_vs_IgG_17301	chr3	46273890	46274129	Intergenic
Hif1a_vs_IgG_21996	chr7	23306624	23306895	intron (NM_001005340, intron 7 of 10)
Hif1a_vs_IgG_12071	chr19	36015328	36015575	intron (NM_198538, intron 4 of 4)
Hif1a_vs_IgG_18376	chr3	185338515	185338753	intron (NM_021627, intron 13 of 16)
Hif1a_vs_IgG_4450	chr11	80112755	80113054	Intergenic
Hif1a_vs_IgG_14989	chr20	4033200	4033407	Intergenic
Hif1a_vs_IgG_23150	chr7	119084234	119084578	Intergenic
Hif1a_vs_IgG_686	chr1	39083101	39083302	Intergenic
Hif1a_vs_IgG_68	chr1	4842146	4842499	intron (NM_018836, intron 5 of 5)
Hif1a_vs_IgG_994	chr1	57245890	57246298	intron (NM_001004303, intron 4 of 19)
Hif1a_vs_IgG_6543	chr13	41133774	41134098	exon (NM_002015, exon 2 of 3)
Hif1a_vs_IgG_13142	chr2	61274311	61274572	intron (NM_002618, intron 3 of 3)
Hif1a_vs_IgG_9296	chr16	22003959	22004294	intron (NM_173806, intron 1 of 2)
Hif1a_vs_IgG_213	chr1	12820350	12820717	intron (NM_001330361, intron 2 of 3)
Hif1a_vs_IgG_2591	chr1	232680215	232680512	Intergenic
Hif1a_vs_IgG_20262	chr5	138840797	138841108	intron (NR_121659, intron 1 of 5)
Hif1a_vs_IgG_21828	chr6	169689080	169689783	Intergenic
Hif1a_vs_IgG_16563	chr22	29868273	29868647	Intergenic
Hif1a_vs_IgG_3405	chr10	123322423	123322947	intron (NR_073009, intron 2 of 16)
Hif1a_vs_IgG_3553	chr10	134065736	134066082	intron (NM_001318878, intron 1 of 11)
Hif1a_vs_IgG_11890	chr19	17352299	17352673	intron (NM_005234, intron 1 of 3)
Hif1a_vs_IgG_1305	chr1	85390246	85390638	TTS (NM_001330647)
Hif1a_vs_IgG_8856	chr15	97487555	97487846	Intergenic
Hif1a_vs_IgG_24740	chr8	134386456	134386638	Intergenic
Hif1a_vs_IgG_23436	chr7	135497865	135498608	Intergenic
Hif1a_vs_IgG_5783	chr12	59047104	59047425	intron (NR_120452, intron 1 of 7)
Hif1a_vs_IgG_10650	chr17	56898396	56898601	intron (NM_014906, intron 1 of 6)
Hif1a_vs_IgG_21410	chr6	76105126	76105398	intron (NR_125859, intron 2 of 8)
Hif1a_vs_IgG_22827	chr7	98706867	98707129	intron (NM_181349, intron 1 of 17)
Hif1a_vs_IgG_16154	chr21	35248769	35249112	intron (NM_001331010, intron 33 of 38)
Hif1a_vs_IgG_18722	chr4	43661367	43661575	Intergenic
Hif1a_vs_IgG_6946	chr13	74254247	74254560	Intergenic
Hif1a_vs_IgG_7452	chr13	107421485	107421722	Intergenic
Hif1a_vs_IgG_18709	chr4	40288396	40288881	Intergenic
Hif1a_vs_IgG_14659	chr2	224077779	224078129	Intergenic
Hif1a_vs_IgG_3325	chr10	117260377	117260671	intron (NM_207303, intron 24 of 28)
Hif1a_vs_IgG_9293	chr16	21902447	21902693	Intergenic
Hif1a_vs_IgG_1141	chr1	68468374	68468669	intron (NR_040077, intron 1 of 9)
Hif1a_vs_IgG_6934	chr13	73272516	73272814	Intergenic
Hif1a_vs_IgG_12036	chr19	33303861	33304205	intron (NM_001366102, intron 24 of 32)
Hif1a_vs_IgG_3294	chr10	113978783	113978972	Intergenic
Hif1a_vs_IgG_3659	chr11	8526476	8526718	intron (NM_001352390, intron 1 of 14)
Hif1a_vs_IgG_6805	chr13	61691685	61691992	Intergenic
Hif1a_vs_IgG_11458	chr18	65150630	65150890	Intergenic
Hif1a_vs_IgG_11547	chr19	1518827	1519170	Intergenic
Hif1a_vs_IgG_5471	chr12	25252365	25252899	intron (NR_159367, intron 14 of 19)
Hif1a_vs_IgG_22729	chr7	93478219	93478539	Intergenic
Hif1a_vs_IgG_16998	chr3	14255867	14256124	Intergenic
Hif1a_vs_IgG_9915	chr16	78647039	78647238	intron (NM_001291997, intron 7 of 7)
Hif1a_vs_IgG_1722	chr1	148915969	148916463	intron (NR_104217, intron 2 of 17).2
Hif1a_vs_IgG_2404	chr1	217768948	217769149	intron (NM_018040, intron 5 of 9)
Hif1a_vs_IgG_22621	chr7	86918669	86919168	Intergenic
Hif1a_vs_IgG_17123	chr3	30847123	30847818	intron (NM_207359, intron 11 of 14)
Hif1a_vs_IgG_8353	chr15	61135477	61135807	intron (NM_134261, intron 1 of 10)
Hif1a_vs_IgG_13880	chr2	122093054	122093811	Intergenic
Hif1a_vs_IgG_15750	chr20	52235731	52235972	intron (NR_134576, intron 2 of 2)
Hif1a_vs_IgG_9555	chr16	50343240	50343485	intron (NM_001286057, intron 17 of 18)
Hif1a_vs_IgG_15872	chr20	58947840	58948202	Intergenic
Hif1a_vs_IgG_7764	chr14	89980168	89980362	intron (NM_001085471, intron 1 of 6)
Hif1a_vs_IgG_14722	chr2	230280980	230281473	intron (NM_139072, intron 9 of 12)
Hif1a_vs_IgG_196	chr1	12139328	12139606	intron (NM_001281430, intron 1 of 13)
Hif1a_vs_IgG_8174	chr15	45301113	45301386	Intergenic
Hif1a_vs_IgG_6185	chr12	125174728	125175104	Intergenic
Hif1a_vs_IgG_12825	chr2	36821950	36822277	intron (NM_001042548, intron 1 of 8)
Hif1a_vs_IgG_11013	chr17	77293218	77293561	intron (NM_001082575, intron 3 of 14)
Hif1a_vs_IgG_8875	chr15	99287276	99287716	intron (NM_000875, intron 2 of 20)
Hif1a_vs_IgG_431	chr1	25613464	25613764	intron (NM_001282872, intron 2 of 9)
Hif1a_vs_IgG_4194	chr11	65105948	65106197	intron (NM_006268, intron 1 of 10)
Hif1a_vs_IgG_22848	chr7	99742137	99742371	Intergenic
Hif1a_vs_IgG_22399	chr7	70203936	70204201	intron (NM_015570, intron 6 of 18)
Hif1a_vs_IgG_9065	chr16	8043596	8043858	Intergenic
Hif1a_vs_IgG_3825	chr11	22412496	22412743	Intergenic
Hif1a_vs_IgG_6880	chr13	68460311	68460697	Intergenic
Hif1a_vs_IgG_7586	chr14	52918700	52918923	intron (NM_001160047, intron 18 of 20)
Hif1a_vs_IgG_16524	chr22	27573958	27574184	Intergenic
Hif1a_vs_IgG_23197	chr7	122609990	122610245	Intergenic
Hif1a_vs_IgG_197	chr1	12181380	12181691	intron (NM_001281430, intron 7 of 13)
Hif1a_vs_IgG_4135	chr11	62319798	62320290	Intergenic
Hif1a_vs_IgG_15429	chr20	35981185	35981786	intron (NM_198291, intron 1 of 13)
Hif1a_vs_IgG_23145	chr7	118707854	118708036	Intergenic
Hif1a_vs_IgG_9957	chr16	81485934	81486200	intron (NM_198390, intron 1 of 20)
Hif1a_vs_IgG_13023	chr2	49396219	49396419	Intergenic
Hif1a_vs_IgG_491	chr1	28806065	28806394	intron (NM_001048183, intron 8 of 13)
Hif1a_vs_IgG_3504	chr10	130267709	130267924	Intergenic
Hif1a_vs_IgG_10000	chr16	84390418	84390673	Intergenic
Hif1a_vs_IgG_8611	chr15	77822682	77822943	intron (NR_135692, intron 1 of 1)
Hif1a_vs_IgG_21034	chr6	23464350	23464544	Intergenic
Hif1a_vs_IgG_7290	chr13	98274163	98274345	Intergenic
Hif1a_vs_IgG_17449	chr3	55117966	55118188	Intergenic
Hif1a_vs_IgG_11472	chr18	69352891	69353211	Intergenic
Hif1a_vs_IgG_200	chr1	12267580	12267997	3' UTR (NM_001066, exon 10 of 10)
Hif1a_vs_IgG_11097	chr18	597224	597793	intron (NM_014410, intron 1 of 8)
Hif1a_vs_IgG_14139	chr2	157460784	157461102	Intergenic
Hif1a_vs_IgG_19252	chr5	602541	602962	non-coding (NR_103444, exon 3 of 3)
Hif1a_vs_IgG_22542	chr7	79720107	79720706	Intergenic
Hif1a_vs_IgG_22637	chr7	87566733	87567023	intron (NM_001324420, intron 2 of 30)
Hif1a_vs_IgG_22738	chr7	94021062	94021530	intron (NR_147206, intron 1 of 5)
Hif1a_vs_IgG_11693	chr19	8209817	8210121	intron (NM_001321431, intron 5 of 63)
Hif1a_vs_IgG_21597	chr6	119291210	119291559	intron (NM_001288576, intron 13 of 15)
Hif1a_vs_IgG_19728	chr5	68814736	68814996	intron (NM_001205254, intron 4 of 8)
Hif1a_vs_IgG_13366	chr2	74972204	74972490	Intergenic
Hif1a_vs_IgG_9325	chr16	23305347	23305533	Intergenic
Hif1a_vs_IgG_11481	chr18	72588776	72589065	intron (NM_001146189, intron 3 of 6)
Hif1a_vs_IgG_3288	chr10	112427899	112428228	intron (NM_001134363, intron 1 of 13)
Hif1a_vs_IgG_11683	chr19	7810763	7811025	exon (NM_021155, exon 4 of 7)
Hif1a_vs_IgG_24632	chr8	124132647	124132961	intron (NM_001363149, intron 11 of 21)
Hif1a_vs_IgG_5172	chr12	2280360	2280755	intron (NM_001167623, intron 3 of 46)
Hif1a_vs_IgG_13559	chr2	97308502	97308968	intron (NM_001293083, intron 1 of 52)
Hif1a_vs_IgG_9017	chr16	4667379	4667790	Intergenic
Hif1a_vs_IgG_17660	chr3	82708388	82708651	Intergenic
Hif1a_vs_IgG_6986	chr13	77852798	77853011	exon (NM_015057, exon 4 of 83)
Hif1a_vs_IgG_22994	chr7	108032895	108033308	intron (NR_163871, intron 2 of 29)
Hif1a_vs_IgG_9037	chr16	5436627	5436957	Intergenic
Hif1a_vs_IgG_15242	chr20	23564085	23564402	Intergenic
Hif1a_vs_IgG_10074	chr16	88340184	88340401	Intergenic
Hif1a_vs_IgG_24762	chr8	136336816	136337147	Intergenic
Hif1a_vs_IgG_20298	chr5	141329738	141329983	intron (NM_016580, intron 2 of 3)
Hif1a_vs_IgG_23974	chr8	24271649	24271971	intron (NR_125808, intron 1 of 5)
Hif1a_vs_IgG_24687	chr8	129221908	129222249	Intergenic
Hif1a_vs_IgG_12195	chr19	49180224	49180567	intron (NR_004401, intron 4 of 4)
Hif1a_vs_IgG_9389	chr16	27036282	27036759	Intergenic
Hif1a_vs_IgG_25716	chrX	41369024	41369338	Intergenic
Hif1a_vs_IgG_1849	chr1	159227803	159228053	Intergenic
Hif1a_vs_IgG_21821	chr6	169018236	169018572	intron (NM_001166412, intron 9 of 12)
Hif1a_vs_IgG_11741	chr19	10543296	10543608	intron (NM_001111309, intron 1 of 14)
Hif1a_vs_IgG_8312	chr15	57618365	57618629	Intergenic
Hif1a_vs_IgG_13963	chr2	131679546	131679983	intron (NM_001367493, intron 2 of 13)
Hif1a_vs_IgG_21099	chr6	34073729	34073989	promoter-TSS (NM_001256813)
Hif1a_vs_IgG_13296	chr2	70823545	70823834	Intergenic
Hif1a_vs_IgG_17627	chr3	76143206	76143658	Intergenic
Hif1a_vs_IgG_1400	chr1	94023255	94023612	Intergenic
Hif1a_vs_IgG_2152	chr1	191723134	191723484	Intergenic
Hif1a_vs_IgG_8493	chr15	70600906	70601142	Intergenic
Hif1a_vs_IgG_7142	chr13	90439203	90439582	Intergenic
Hif1a_vs_IgG_24758	chr8	135963290	135963649	Intergenic
Hif1a_vs_IgG_17050	chr3	19883319	19883626	Intergenic
Hif1a_vs_IgG_9202	chr16	15195728	15195964	intron (NR_125434, intron 1 of 3)
Hif1a_vs_IgG_20596	chr5	171617979	171618283	Intergenic
Hif1a_vs_IgG_2537	chr1	228875433	228875686	intron (NM_021205, intron 2 of 2)
Hif1a_vs_IgG_21033	chr6	23421275	23421535	Intergenic
Hif1a_vs_IgG_7323	chr13	99762388	99762603	Intergenic
Hif1a_vs_IgG_1116	chr1	65959251	65959574	intron (NM_001003680, intron 2 of 19)
Hif1a_vs_IgG_11893	chr19	17527174	17527471	TTS (NR_130765)
Hif1a_vs_IgG_9966	chr16	81812132	81812476	promoter-TSS (NM_002661)
Hif1a_vs_IgG_24408	chr8	94713270	94713718	promoter-TSS (NR_033858)
Hif1a_vs_IgG_4485	chr11	83471415	83471666	intron (NM_001142699, intron 18 of 27)
Hif1a_vs_IgG_7727	chr14	77342615	77342861	Intergenic
Hif1a_vs_IgG_16405	chr22	19908545	19908877	intron (NM_001282512, intron 2 of 11)
Hif1a_vs_IgG_14750	chr2	232901730	232902004	intron (NR_046477, intron 5 of 18)
Hif1a_vs_IgG_1265	chr1	80443956	80444363	Intergenic
Hif1a_vs_IgG_25674	chrX	38104879	38105207	Intergenic
Hif1a_vs_IgG_20036	chr5	112374417	112374770	intron (NM_001085377, intron 17 of 18)
Hif1a_vs_IgG_21756	chr6	158349428	158349770	intron (NM_016224, intron 11 of 17)
Hif1a_vs_IgG_12950	chr2	45381140	45381372	Intergenic
Hif1a_vs_IgG_14836	chr2	238602538	238602762	intron (NM_001137553, intron 1 of 7)
Hif1a_vs_IgG_18503	chr3	196486438	196486722	intron (NM_002577, intron 1 of 14)
Hif1a_vs_IgG_1529	chr1	109645230	109645490	Intergenic
Hif1a_vs_IgG_4167	chr11	64080495	64080695	intron (NM_004451, intron 2 of 6)
Hif1a_vs_IgG_26099	chrX	93896775	93896989	Intergenic
Hif1a_vs_IgG_13336	chr2	73115137	73115510	intron (NM_003124, intron 1 of 2)
Hif1a_vs_IgG_1067	chr1	62312218	62312458	TTS (NR_162146)
Hif1a_vs_IgG_5907	chr12	83288714	83288896	intron (NM_152588, intron 2 of 11)
Hif1a_vs_IgG_7201	chr13	94374972	94375172	intron (NM_005708, intron 2 of 8)
Hif1a_vs_IgG_20439	chr5	155244422	155244608	Intergenic
Hif1a_vs_IgG_14973	chr20	3374001	3374199	intron (NM_001009984, intron 1 of 36)
Hif1a_vs_IgG_1131	chr1	67866537	67866818	Intergenic
Hif1a_vs_IgG_5022	chr11	128518413	128518705	Intergenic
Hif1a_vs_IgG_8303	chr15	57169365	57169752	Intergenic
Hif1a_vs_IgG_3317	chr10	115902399	115902620	intron (NM_001321829, intron 7 of 16)
Hif1a_vs_IgG_9445	chr16	29899422	29899955	intron (NM_001114099, intron 6 of 16)
Hif1a_vs_IgG_2010	chr1	174051562	174051812	Intergenic
Hif1a_vs_IgG_15130	chr20	15538790	15539187	intron (NM_001351661, intron 8 of 17)
Hif1a_vs_IgG_4605	chr11	96181773	96181970	intron (NR_047481, intron 2 of 4)
Hif1a_vs_IgG_23173	chr7	121227707	121227965	Intergenic
Hif1a_vs_IgG_4880	chr11	119765374	119765877	Intergenic
Hif1a_vs_IgG_9239	chr16	17434329	17434647	intron (NM_022166, intron 2 of 11)
Hif1a_vs_IgG_8609	chr15	77577950	77578165	intron (NM_024776, intron 2 of 7)
Hif1a_vs_IgG_13694	chr2	106909450	106909883	Intergenic
Hif1a_vs_IgG_7604	chr14	55733940	55734183	Intergenic
Hif1a_vs_IgG_7871	chr14	104913117	104913438	Intergenic
Hif1a_vs_IgG_19381	chr5	15811690	15811929	intron (NM_012304, intron 2 of 3)
Hif1a_vs_IgG_4754	chr11	111545349	111545846	intron (NM_015191, intron 3 of 14)
Hif1a_vs_IgG_13684	chr2	106184624	106184903	Intergenic
Hif1a_vs_IgG_3943	chr11	43086563	43087029	Intergenic
Hif1a_vs_IgG_12874	chr2	39975628	39975887	intron (NM_001321474, intron 7 of 8)
Hif1a_vs_IgG_2124	chr1	185432409	185432622	Intergenic
Hif1a_vs_IgG_17705	chr3	98353664	98353999	Intergenic
Hif1a_vs_IgG_472	chr1	28047176	28047730	Intergenic
Hif1a_vs_IgG_7349	chr13	101073130	101073321	intron (NR_148027, intron 20 of 23)
Hif1a_vs_IgG_14937	chr20	1526733	1526931	intron (NM_178460, intron 2 of 3)
Hif1a_vs_IgG_2764	chr10	12504215	12504447	intron (NM_001351032, intron 3 of 11)
Hif1a_vs_IgG_25526	chrX	18424085	18424679	Intergenic
Hif1a_vs_IgG_22619	chr7	86662624	86662919	intron (NM_001142749, intron 1 of 21)
Hif1a_vs_IgG_7075	chr13	84944642	84944969	intron (NR_046871, intron 3 of 6)
Hif1a_vs_IgG_2417	chr1	218836929	218837204	intron (NR_031644, intron 3 of 6)
Hif1a_vs_IgG_19517	chr5	37217453	37217844	intron (NM_023073, intron 15 of 51)
Hif1a_vs_IgG_21834	chr6	170332511	170332733	Intergenic
Hif1a_vs_IgG_22797	chr7	97512659	97513098	intron (NM_001352496, intron 1 of 13)
Hif1a_vs_IgG_20079	chr5	118644005	118644324	intron (NM_001077654, intron 1 of 1)
Hif1a_vs_IgG_24230	chr8	68017387	68017780	intron (NM_001363133, intron 7 of 27)
Hif1a_vs_IgG_21668	chr6	137388168	137388395	Intergenic
Hif1a_vs_IgG_5711	chr12	53811294	53811632	Intergenic
Hif1a_vs_IgG_13770	chr2	112944931	112945186	exon (NM_001128165, exon 7 of 7)
Hif1a_vs_IgG_17266	chr3	43401229	43401511	Intergenic
Hif1a_vs_IgG_861	chr1	47987338	47987698	Intergenic
Hif1a_vs_IgG_21380	chr6	72193855	72194191	Intergenic
Hif1a_vs_IgG_13653	chr2	104267770	104268083	Intergenic
Hif1a_vs_IgG_18014	chr3	139989650	139990013	intron (NM_022131, intron 2 of 16)
Hif1a_vs_IgG_16639	chr22	37620554	37620964	TTS (NM_002872)
Hif1a_vs_IgG_11667	chr19	6769679	6769897	Intergenic
Hif1a_vs_IgG_15534	chr20	42620880	42621166	intron (NM_001098797, intron 2 of 8)
Hif1a_vs_IgG_23489	chr7	138827323	138827575	intron (NM_001287512, intron 5 of 14)
Hif1a_vs_IgG_1928	chr1	167355313	167355618	intron (NR_037163, intron 9 of 16)
Hif1a_vs_IgG_22470	chr7	74486223	74486543	intron (NM_001281441, intron 2 of 8)
Hif1a_vs_IgG_11493	chr18	75841806	75842176	Intergenic
Hif1a_vs_IgG_10478	chr17	43341438	43341851	3' UTR (NM_003954, exon 16 of 16)
Hif1a_vs_IgG_16598	chr22	35318088	35318496	intron (NR_138042, intron 1 of 4)
Hif1a_vs_IgG_21442	chr6	83421159	83421458	Intergenic
Hif1a_vs_IgG_17571	chr3	69674156	69674437	Intergenic
Hif1a_vs_IgG_20427	chr5	154154272	154154564	intron (NM_001367719, intron 1 of 18)
Hif1a_vs_IgG_11280	chr18	19623314	19623499	Intergenic
Hif1a_vs_IgG_25145	chr9	96959413	96959612	intron (NR_160773, intron 2 of 2)
Hif1a_vs_IgG_21728	chr6	151311743	151312304	intron (NR_146720, intron 21 of 28)
Hif1a_vs_IgG_9526	chr16	48433882	48434358	Intergenic
Hif1a_vs_IgG_6356	chr13	25546323	25546573	Intergenic
Hif1a_vs_IgG_13175	chr2	62789318	62789502	Intergenic
Hif1a_vs_IgG_6989	chr13	78108838	78109160	promoter-TSS (NM_001160706)
Hif1a_vs_IgG_21998	chr7	23324114	23324383	Intergenic
Hif1a_vs_IgG_12927	chr2	43399799	43400205	Intergenic
Hif1a_vs_IgG_9789	chr16	69107058	69107402	intron (NM_024562, intron 17 of 17)
Hif1a_vs_IgG_11497	chr18	76300986	76301426	Intergenic
Hif1a_vs_IgG_4316	chr11	71309145	71309365	Intergenic
Hif1a_vs_IgG_6046	chr12	111129059	111129251	Intergenic
Hif1a_vs_IgG_6024	chr12	108787250	108787522	Intergenic
Hif1a_vs_IgG_7242	chr13	96147453	96147671	intron (NR_046533, intron 3 of 3)
Hif1a_vs_IgG_14207	chr2	167710761	167711101	Intergenic
Hif1a_vs_IgG_11780	chr19	12112693	12113049	intron (NR_134928, intron 2 of 3)
Hif1a_vs_IgG_7658	chr14	68267709	68267984	intron (NM_015346, intron 10 of 41)
Hif1a_vs_IgG_8744	chr15	89266012	89266344	Intergenic
Hif1a_vs_IgG_2546	chr1	229342334	229342770	Intergenic
Hif1a_vs_IgG_186	chr1	11784669	11785116	3' UTR (NM_198545, exon 7 of 7)
Hif1a_vs_IgG_5207	chr12	4692364	4692649	intron (NM_001371301, intron 2 of 14)
Hif1a_vs_IgG_15649	chr20	47390983	47391405	intron (NM_020820, intron 1 of 39)
Hif1a_vs_IgG_2368	chr1	214031161	214031436	intron (NR_037850, intron 4 of 5)
Hif1a_vs_IgG_22565	chr7	80862111	80862677	Intergenic
Hif1a_vs_IgG_8508	chr15	71675803	71676218	intron (NM_024817, intron 5 of 16)
Hif1a_vs_IgG_17891	chr3	128770612	128770880	Intergenic
Hif1a_vs_IgG_21503	chr6	91641438	91641778	Intergenic
Hif1a_vs_IgG_5306	chr12	12080433	12080641	Intergenic
Hif1a_vs_IgG_21908	chr7	6174140	6174818	intron (NM_032172, intron 3 of 17)
Hif1a_vs_IgG_23388	chr7	133002190	133002527	intron (NM_001037126, intron 5 of 9)
Hif1a_vs_IgG_20209	chr5	134302208	134302487	Intergenic
Hif1a_vs_IgG_15977	chr21	15890288	15890517	intron (NM_001256370, intron 3 of 8)
Hif1a_vs_IgG_785	chr1	44330175	44330468	intron (NR_073021, intron 6 of 9)
Hif1a_vs_IgG_2480	chr1	224404447	224405064	Intergenic
Hif1a_vs_IgG_17146	chr3	32693931	32694253	Intergenic
Hif1a_vs_IgG_26087	chrX	91339078	91339457	intron (NM_001168362, intron 2 of 4)
Hif1a_vs_IgG_20421	chr5	153854451	153854670	TTS (NM_004821)
Hif1a_vs_IgG_22409	chr7	70694184	70694601	intron (NM_022479, intron 1 of 10)
Hif1a_vs_IgG_25197	chr9	109090576	109090917	Intergenic
Hif1a_vs_IgG_6097	chr12	117051083	117051369	Intergenic
Hif1a_vs_IgG_24595	chr8	120533328	120533683	Intergenic
Hif1a_vs_IgG_18222	chr3	167824228	167824592	Intergenic
Hif1a_vs_IgG_11868	chr19	16447764	16447999	Intergenic
Hif1a_vs_IgG_8330	chr15	59391832	59392042	Intergenic
Hif1a_vs_IgG_7564	chr14	47749174	47749632	intron (NM_001113498, intron 2 of 16)
Hif1a_vs_IgG_25519	chrX	17948241	17948426	Intergenic
Hif1a_vs_IgG_10740	chr17	62538027	62538307	TTS (NM_022739)
Hif1a_vs_IgG_24899	chr9	6642826	6643068	intron (NM_000170, intron 2 of 24)
Hif1a_vs_IgG_25658	chrX	35227111	35227413	Intergenic
Hif1a_vs_IgG_16556	chr22	29441283	29441628	intron (NM_032173, intron 5 of 8)
Hif1a_vs_IgG_6268	chr13	20627408	20627670	intron (NM_197968, intron 14 of 24)
Hif1a_vs_IgG_10279	chr17	16425224	16425433	Intergenic
Hif1a_vs_IgG_224	chr1	14154997	14155332	Intergenic
Hif1a_vs_IgG_17358	chr3	49285674	49285914	intron (NM_178173, intron 8 of 9)
Hif1a_vs_IgG_23030	chr7	110394029	110394226	intron (NM_001350963, intron 5 of 5)
Hif1a_vs_IgG_6817	chr13	62773104	62773382	Intergenic
Hif1a_vs_IgG_8261	chr15	53234134	53234361	Intergenic
Hif1a_vs_IgG_15261	chr20	25170958	25171140	intron (NR_109994, intron 1 of 5)
Hif1a_vs_IgG_11475	chr18	70960057	70960342	Intergenic
Hif1a_vs_IgG_23328	chr7	129962567	129962776	3' UTR (NM_001163446, exon 10 of 10)
Hif1a_vs_IgG_16095	chr21	31003136	31003454	TTS (NR_033368)
Hif1a_vs_IgG_2194	chr1	200581725	200582081	intron (NM_001305792, intron 2 of 27)
Hif1a_vs_IgG_20727	chr5	180602654	180603007	Intergenic
Hif1a_vs_IgG_16982	chr3	13107578	13107916	intron (NM_001134382, intron 1 of 14)
Hif1a_vs_IgG_227	chr1	14717745	14718032	intron (NR_149058, intron 2 of 4)
Hif1a_vs_IgG_1762	chr1	152449738	152450208	Intergenic
Hif1a_vs_IgG_24808	chr8	141305976	141306220	intron (NM_001160372, intron 11 of 22)
Hif1a_vs_IgG_9258	chr16	19479316	19479780	intron (NM_001261841, intron 9 of 21)
Hif1a_vs_IgG_15233	chr20	22674007	22674236	Intergenic
Hif1a_vs_IgG_19359	chr5	11379900	11380166	intron (NM_001364128, intron 4 of 19)
Hif1a_vs_IgG_13771	chr2	112993677	112994071	intron (NM_032494, intron 4 of 8)
Hif1a_vs_IgG_5522	chr12	30048348	30048773	Intergenic
Hif1a_vs_IgG_4477	chr11	83025125	83025487	Intergenic
Hif1a_vs_IgG_19770	chr5	74903277	74903551	Intergenic
Hif1a_vs_IgG_4283	chr11	69459741	69460100	intron (NM_053056, intron 3 of 4)
Hif1a_vs_IgG_21142	chr6	37081102	37081447	Intergenic
Hif1a_vs_IgG_12952	chr2	45729060	45729388	intron (NM_018079, intron 14 of 20)
Hif1a_vs_IgG_13445	chr2	84012273	84012650	Intergenic
Hif1a_vs_IgG_2291	chr1	207660434	207660714	intron (NM_001006658, intron 19 of 19)
Hif1a_vs_IgG_24542	chr8	111095089	111095376	Intergenic
Hif1a_vs_IgG_8893	chr15	100227327	100227670	intron (NM_005587, intron 7 of 10)
Hif1a_vs_IgG_9820	chr16	70989806	70990002	intron (NM_001270974, intron 39 of 85)
Hif1a_vs_IgG_15127	chr20	15204682	15204912	intron (NM_001033087, intron 1 of 13)
Hif1a_vs_IgG_4206	chr11	65615064	65615586	intron (NM_152760, intron 1 of 12)
Hif1a_vs_IgG_7243	chr13	96209489	96209745	intron (NM_006984, intron 1 of 4)
Hif1a_vs_IgG_14109	chr2	152112571	152112835	intron (NM_198557, intron 1 of 3)
Hif1a_vs_IgG_20428	chr5	154154972	154155292	intron (NM_001367719, intron 1 of 18)
Hif1a_vs_IgG_12635	chr2	25446799	25447230	Intergenic
Hif1a_vs_IgG_5053	chr11	130253993	130254499	intron (NR_148980, intron 2 of 6)
Hif1a_vs_IgG_21989	chr7	21389076	21389312	Intergenic
Hif1a_vs_IgG_25938	chrX	69991795	69992146	intron (NM_001003811, intron 10 of 30)
Hif1a_vs_IgG_11427	chr18	55864900	55865133	intron (NM_001144970, intron 1 of 28)
Hif1a_vs_IgG_11208	chr18	9858842	9859108	intron (NM_006868, intron 6 of 6)
Hif1a_vs_IgG_15974	chr21	15468863	15469053	Intergenic
Hif1a_vs_IgG_773	chr1	43729009	43729240	Intergenic
Hif1a_vs_IgG_1029	chr1	59870313	59870634	intron (NM_001244714, intron 3 of 13)
Hif1a_vs_IgG_7326	chr13	99812602	99812873	Intergenic
Hif1a_vs_IgG_13549	chr2	96984299	96984601	Intergenic
Hif1a_vs_IgG_6150	chr12	122157234	122157589	intron (NM_001080825, intron 1 of 11)
Hif1a_vs_IgG_6063	chr12	112403778	112404119	intron (NM_001294314, intron 5 of 12)
Hif1a_vs_IgG_20636	chr5	174117457	174117802	Intergenic
Hif1a_vs_IgG_17218	chr3	39656272	39656592	Intergenic
Hif1a_vs_IgG_26394	chrX	134841943	134842236	Intergenic
Hif1a_vs_IgG_8880	chr15	99638294	99638719	Intergenic
Hif1a_vs_IgG_856	chr1	47597682	47598005	Intergenic
Hif1a_vs_IgG_24982	chr9	34758495	34758747	Intergenic
Hif1a_vs_IgG_8630	chr15	79049842	79050064	Intergenic
Hif1a_vs_IgG_9707	chr16	62828502	62828855	Intergenic
Hif1a_vs_IgG_1442	chr1	98798852	98799363	Intergenic
Hif1a_vs_IgG_7546	chr14	39391520	39391805	Intergenic
Hif1a_vs_IgG_8169	chr15	44785705	44785993	intron (NM_016396, intron 5 of 12)
Hif1a_vs_IgG_4910	chr11	121386220	121386505	intron (NM_003105, intron 8 of 47)
Hif1a_vs_IgG_13953	chr2	131049657	131050174	Intergenic
Hif1a_vs_IgG_4608	chr11	96255174	96255410	Intergenic
Hif1a_vs_IgG_22229	chr7	53983538	53983781	Intergenic
Hif1a_vs_IgG_2301	chr1	208305070	208305307	intron (NM_025179, intron 4 of 31)
Hif1a_vs_IgG_18986	chr4	140594380	140594730	intron (NM_001204367, intron 1 of 4)
Hif1a_vs_IgG_79	chr1	5732509	5732746	Intergenic
Hif1a_vs_IgG_13448	chr2	84471533	84471873	Intergenic
Hif1a_vs_IgG_13634	chr2	102584239	102584589	Intergenic
Hif1a_vs_IgG_14345	chr2	183120308	183120609	intron (NM_001003683, intron 3 of 14)
Hif1a_vs_IgG_3679	chr11	9973650	9973964	intron (NM_030962, intron 16 of 39)
Hif1a_vs_IgG_20901	chr6	12495157	12495493	Intergenic
Hif1a_vs_IgG_14531	chr2	208841318	208841645	exon (NM_001080475, exon 3 of 8)
Hif1a_vs_IgG_13012	chr2	48659799	48660023	Intergenic
Hif1a_vs_IgG_20188	chr5	133005362	133005833	Intergenic
Hif1a_vs_IgG_3883	chr11	33497334	33497658	intron (NM_012194, intron 1 of 20)
Hif1a_vs_IgG_23637	chr7	148297738	148298237	intron (NM_145304, intron 1 of 2)
Hif1a_vs_IgG_18305	chr3	181963879	181964115	Intergenic
Hif1a_vs_IgG_23795	chr7	158253167	158253482	intron (NM_130842, intron 1 of 21)
Hif1a_vs_IgG_6191	chr12	125622781	125622988	intron (NM_023928, intron 17 of 17)
Hif1a_vs_IgG_9573	chr16	51724677	51725345	Intergenic
Hif1a_vs_IgG_23956	chr8	22449685	22450077	intron (NM_021630, intron 9 of 9)
Hif1a_vs_IgG_25072	chr9	86169813	86170350	Intergenic
Hif1a_vs_IgG_2844	chr10	59712373	59712717	Intergenic
Hif1a_vs_IgG_3514	chr10	130767226	130767585	Intergenic
Hif1a_vs_IgG_9191	chr16	14535354	14535687	intron (NM_002582, intron 23 of 23)
Hif1a_vs_IgG_22507	chr7	77384697	77384933	intron (NM_198467, intron 3 of 7)
Hif1a_vs_IgG_1851	chr1	159646865	159647287	Intergenic
Hif1a_vs_IgG_21098	chr6	34070824	34071197	intron (NM_001256809, intron 1 of 8)
Hif1a_vs_IgG_16185	chr21	37717834	37718679	intron (NM_001320445, intron 7 of 15)
Hif1a_vs_IgG_8617	chr15	78249027	78249823	Intergenic
Hif1a_vs_IgG_11220	chr18	10523282	10523602	Intergenic
Hif1a_vs_IgG_22828	chr7	98712925	98713502	intron (NM_181349, intron 1 of 17)
Hif1a_vs_IgG_6530	chr13	40206412	40206628	Intergenic
Hif1a_vs_IgG_5215	chr12	5110658	5111009	Intergenic
Hif1a_vs_IgG_2929	chr10	72911809	72912221	Intergenic
Hif1a_vs_IgG_60	chr1	4604289	4604491	Intergenic
Hif1a_vs_IgG_3864	chr11	32009423	32009763	Intergenic
Hif1a_vs_IgG_4399	chr11	76233359	76233615	intron (NM_020193, intron 11 of 20)
Hif1a_vs_IgG_20405	chr5	151522071	151522370	intron (NR_109876, intron 1 of 2)
Hif1a_vs_IgG_22843	chr7	99571991	99572213	intron (NM_001185, intron 1 of 3)
Hif1a_vs_IgG_11665	chr19	6644951	6645393	Intergenic
Hif1a_vs_IgG_13769	chr2	112900324	112900706	intron (NM_153214, intron 1 of 7)
Hif1a_vs_IgG_13999	chr2	135212593	135213060	TTS (NM_030923)
Hif1a_vs_IgG_23256	chr7	127027577	127027906	intron (NM_176814, intron 2 of 5)
Hif1a_vs_IgG_3275	chr10	111459948	111460400	Intergenic
Hif1a_vs_IgG_8014	chr15	31860729	31861013	intron (NM_001329907, intron 5 of 10)
Hif1a_vs_IgG_25550	chrX	20037644	20038062	intron (NM_001168465, intron 10 of 16)
Hif1a_vs_IgG_12110	chr19	40085705	40086029	Intergenic
Hif1a_vs_IgG_6845	chr13	65972875	65973103	Intergenic
Hif1a_vs_IgG_559	chr1	32332964	32333293	Intergenic
Hif1a_vs_IgG_1110	chr1	65504247	65504630	intron (NM_001321853, intron 2 of 26)
Hif1a_vs_IgG_24022	chr8	30607159	30607462	intron (NM_001282189, intron 1 of 8)
Hif1a_vs_IgG_23490	chr7	138830047	138830483	intron (NM_001287512, intron 5 of 14)
Hif1a_vs_IgG_19091	chr4	163821904	163822191	Intergenic
Hif1a_vs_IgG_3270	chr10	111098973	111099379	Intergenic
Hif1a_vs_IgG_8198	chr15	47671940	47672188	intron (NM_001198999, intron 1 of 19)
Hif1a_vs_IgG_25751	chrX	46931555	46931861	Intergenic
Hif1a_vs_IgG_12417	chr2	8979985	8980177	Intergenic
Hif1a_vs_IgG_6778	chr13	58380075	58380835	Intergenic
Hif1a_vs_IgG_15335	chr20	31460207	31460445	intron (NM_001143967, intron 3 of 26)
Hif1a_vs_IgG_8890	chr15	99953176	99953429	Intergenic
Hif1a_vs_IgG_23477	chr7	138151182	138151455	intron (NM_003852, intron 1 of 18)
Hif1a_vs_IgG_4441	chr11	79114926	79115194	intron (NM_001098816, intron 1 of 33)
Hif1a_vs_IgG_9460	chr16	31161835	31162228	promoter-TSS (NM_001258290)
Hif1a_vs_IgG_18475	chr3	195089490	195089793	intron (NM_012287, intron 4 of 22)
Hif1a_vs_IgG_16957	chr3	11094568	11094923	Intergenic
Hif1a_vs_IgG_15354	chr20	32337342	32337654	intron (NM_001282933, intron 4 of 14)
Hif1a_vs_IgG_635	chr1	36095250	36095771	intron (NM_001199779, intron 3 of 5)
Hif1a_vs_IgG_4917	chr11	122488271	122488603	Intergenic
Hif1a_vs_IgG_3626	chr11	4682780	4683110	Intergenic
Hif1a_vs_IgG_1977	chr1	171422845	171423142	Intergenic
Hif1a_vs_IgG_15465	chr20	37973264	37973543	Intergenic
Hif1a_vs_IgG_897	chr1	51259525	51259812	intron (NM_007051, intron 3 of 18)
Hif1a_vs_IgG_12762	chr2	32596544	32596823	intron (NM_016252, intron 1 of 73)
Hif1a_vs_IgG_7879	chr14	106951826	106952165	TTS (NR_027457)
Hif1a_vs_IgG_3628	chr11	4782861	4783073	Intergenic
Hif1a_vs_IgG_71	chr1	5169786	5170008	Intergenic
Hif1a_vs_IgG_25115	chr9	93290706	93291053	intron (NR_034157, intron 1 of 5)
Hif1a_vs_IgG_1036	chr1	60177484	60177723	intron (NM_001244714, intron 12 of 13)
Hif1a_vs_IgG_9726	chr16	65803254	65803502	Intergenic
Hif1a_vs_IgG_18657	chr4	21777298	21777769	intron (NM_147182, intron 1 of 8)
Hif1a_vs_IgG_6170	chr12	123739357	123739783	intron (NM_001194995, intron 2 of 2)
Hif1a_vs_IgG_12708	chr2	29866184	29866549	intron (NM_004304, intron 3 of 28)
Hif1a_vs_IgG_1134	chr1	68011540	68011815	Intergenic
Hif1a_vs_IgG_14706	chr2	229062948	229063341	Intergenic
Hif1a_vs_IgG_21698	chr6	146914334	146914635	Intergenic
Hif1a_vs_IgG_14077	chr2	148207332	148207562	Intergenic
Hif1a_vs_IgG_7053	chr13	82967744	82968022	Intergenic
Hif1a_vs_IgG_7926	chr15	25782992	25783332	Intergenic
Hif1a_vs_IgG_14126	chr2	153940046	153940379	Intergenic
Hif1a_vs_IgG_19779	chr5	75562072	75562399	intron (NM_001297716, intron 4 of 12)
Hif1a_vs_IgG_21028	chr6	22795953	22796288	Intergenic
Hif1a_vs_IgG_15947	chr20	62640735	62641160	intron (NM_012469, intron 9 of 20)
Hif1a_vs_IgG_3346	chr10	119337191	119337483	Intergenic
Hif1a_vs_IgG_9903	chr16	77721224	77721548	Intergenic
Hif1a_vs_IgG_26450	chrX	145563658	145563936	Intergenic
Hif1a_vs_IgG_13169	chr2	62539789	62540061	Intergenic
Hif1a_vs_IgG_3672	chr11	9516787	9517019	intron (NM_003442, intron 8 of 15)
Hif1a_vs_IgG_18985	chr4	140579534	140579829	Intergenic
Hif1a_vs_IgG_11843	chr19	15299967	15300505	exon (NM_000435, exon 7 of 33)
Hif1a_vs_IgG_25016	chr9	38789573	38789790	Intergenic
Hif1a_vs_IgG_5012	chr11	128160876	128161131	Intergenic
Hif1a_vs_IgG_13028	chr2	50574364	50574549	5' UTR (NM_138735, exon 1 of 6)
Hif1a_vs_IgG_18914	chr4	112412128	112412312	Intergenic
Hif1a_vs_IgG_7074	chr13	84731749	84732233	intron (NR_046871, intron 1 of 6)
Hif1a_vs_IgG_2174	chr1	197211775	197211983	intron (NM_001257965, intron 1 of 14)
Hif1a_vs_IgG_25375	chr9	136683853	136684055	intron (NM_001134398, intron 4 of 29)
Hif1a_vs_IgG_6033	chr12	110041127	110041382	Intergenic
Hif1a_vs_IgG_10899	chr17	72020593	72020816	Intergenic
Hif1a_vs_IgG_11905	chr19	18097625	18097902	intron (NM_002248, intron 6 of 10)
Hif1a_vs_IgG_15610	chr20	45603853	45604210	intron (NM_005244, intron 1 of 15)
Hif1a_vs_IgG_9627	chr16	55703237	55703656	intron (NM_001172501, intron 2 of 14)
Hif1a_vs_IgG_131	chr1	8911637	8911819	Intergenic
Hif1a_vs_IgG_22835	chr7	99210333	99210552	Intergenic
Hif1a_vs_IgG_23888	chr8	11211749	11212230	intron (NR_001578, intron 1 of 8)
Hif1a_vs_IgG_20299	chr5	141336615	141336799	exon (NM_016580, exon 1 of 4)
Hif1a_vs_IgG_2959	chr10	75817340	75817618	intron (NM_014000, intron 2 of 21)
Hif1a_vs_IgG_17568	chr3	69385913	69386157	intron (NM_015123, intron 1 of 22)
Hif1a_vs_IgG_9035	chr16	5412378	5412814	Intergenic
Hif1a_vs_IgG_25936	chrX	69720230	69720508	exon (NM_001166278, exon 10 of 12)
Hif1a_vs_IgG_2513	chr1	227635565	227635778	Intergenic
Hif1a_vs_IgG_9804	chr16	70332400	70332742	promoter-TSS (NM_001257175)
Hif1a_vs_IgG_3318	chr10	115983120	115983387	intron (NM_001365891, intron 21 of 25)
Hif1a_vs_IgG_25263	chr9	122665181	122665456	Intergenic
Hif1a_vs_IgG_23666	chr7	150006155	150006691	promoter-TSS (NM_001363434)
Hif1a_vs_IgG_7709	chr14	74727848	74728109	3' UTR (NM_182894, exon 5 of 5)
Hif1a_vs_IgG_18644	chr4	16165470	16165684	intron (NM_153365, intron 13 of 13)
Hif1a_vs_IgG_7365	chr13	101664946	101665373	intron (NR_047687, intron 2 of 7)
Hif1a_vs_IgG_20417	chr5	153618075	153618267	intron (NM_198321, intron 1 of 11)
Hif1a_vs_IgG_5193	chr12	3801317	3801540	intron (NM_001144958, intron 4 of 19)
Hif1a_vs_IgG_8560	chr15	74973675	74973904	intron (NM_001351378, intron 2 of 8)
Hif1a_vs_IgG_4585	chr11	94597871	94598252	intron (NM_130847, intron 10 of 12)
Hif1a_vs_IgG_2034	chr1	176450391	176450579	intron (NM_020318, intron 1 of 22)
Hif1a_vs_IgG_22926	chr7	104501846	104502575	intron (NM_199000, intron 2 of 2)
Hif1a_vs_IgG_966	chr1	55340876	55341224	intron (NM_014762, intron 3 of 8)
Hif1a_vs_IgG_22055	chr7	31098975	31099513	intron (NM_001199637, intron 1 of 13)
Hif1a_vs_IgG_4550	chr11	91506274	91506566	Intergenic
Hif1a_vs_IgG_22740	chr7	94348044	94348567	Intergenic
Hif1a_vs_IgG_19189	chr4	178855048	178855280	intron (NR_028342, intron 2 of 5)
Hif1a_vs_IgG_19057	chr4	158110429	158110859	Intergenic
Hif1a_vs_IgG_15345	chr20	32069682	32069864	Intergenic
Hif1a_vs_IgG_10679	chr17	58171099	58171461	Intergenic
Hif1a_vs_IgG_7920	chr15	25596541	25596983	intron (NM_001354511, intron 12 of 13)
Hif1a_vs_IgG_13848	chr2	120140435	120140635	Intergenic
Hif1a_vs_IgG_23934	chr8	19982640	19983022	Intergenic
Hif1a_vs_IgG_19604	chr5	52904002	52904359	intron (NR_134474, intron 3 of 5)
Hif1a_vs_IgG_14805	chr2	236902946	236903506	intron (NM_014914, intron 12 of 16)
Hif1a_vs_IgG_14717	chr2	230131319	230131807	intron (NM_017933, intron 1 of 3)
Hif1a_vs_IgG_7362	chr13	101583376	101583666	intron (NR_047687, intron 2 of 7)
Hif1a_vs_IgG_8348	chr15	60623524	60624086	Intergenic
Hif1a_vs_IgG_1428	chr1	96543029	96543268	Intergenic
Hif1a_vs_IgG_24413	chr8	95212197	95212591	intron (NM_001144663, intron 1 of 17)
Hif1a_vs_IgG_260	chr1	16205377	16205605	intron (NM_015001, intron 3 of 14)
Hif1a_vs_IgG_20095	chr5	121550729	121551094	Intergenic
Hif1a_vs_IgG_2538	chr1	228892153	228892351	Intergenic
Hif1a_vs_IgG_12445	chr2	9835244	9835578	Intergenic
Hif1a_vs_IgG_17732	chr3	107316581	107316799	intron (NM_001142568, intron 2 of 17)
Hif1a_vs_IgG_26253	chrX	111847794	111848340	Intergenic
Hif1a_vs_IgG_18241	chr3	170381491	170381796	intron (NR_135556, intron 2 of 5)
Hif1a_vs_IgG_819	chr1	46053424	46053615	intron (NM_152298, intron 1 of 13)
Hif1a_vs_IgG_17013	chr3	15307540	15307825	intron (NM_004844, intron 4 of 8)
Hif1a_vs_IgG_13581	chr2	99171972	99172167	exon (NM_001351424, exon 17 of 26)
Hif1a_vs_IgG_24554	chr8	113452537	113452887	intron (NM_052900, intron 31 of 68)
Hif1a_vs_IgG_1989	chr1	172132453	172132702	intron (NM_001350204, intron 15 of 20)
Hif1a_vs_IgG_23568	chr7	143094821	143095068	intron (NM_005232, intron 8 of 17)
Hif1a_vs_IgG_17253	chr3	42430029	42430410	Intergenic
Hif1a_vs_IgG_8992	chr16	3714768	3714987	intron (NM_001272049, intron 11 of 16)
Hif1a_vs_IgG_19750	chr5	72423359	72423637	intron (NM_001161342, intron 2 of 3)
Hif1a_vs_IgG_511	chr1	29589467	29589837	intron (NM_133177, intron 7 of 30)
Hif1a_vs_IgG_13426	chr2	81308689	81308871	Intergenic
Hif1a_vs_IgG_24252	chr8	70255926	70256292	Intergenic
Hif1a_vs_IgG_16990	chr3	13599341	13599600	intron (NM_001004019, intron 1 of 17)
Hif1a_vs_IgG_2746	chr10	4539049	4539231	Intergenic
Hif1a_vs_IgG_17053	chr3	20306020	20306631	Intergenic
Hif1a_vs_IgG_21861	chr7	2683971	2684266	intron (NM_025250, intron 1 of 13)
Hif1a_vs_IgG_19123	chr4	168906801	168907233	Intergenic
Hif1a_vs_IgG_19345	chr5	10193211	10193567	Intergenic
Hif1a_vs_IgG_2795	chr10	43660938	43661459	intron (NM_001319654, intron 4 of 5)
Hif1a_vs_IgG_18967	chr4	133730500	133730865	Intergenic
Hif1a_vs_IgG_18417	chr3	189088917	189089171	Intergenic
Hif1a_vs_IgG_22518	chr7	77787874	77788326	intron (NM_012301, intron 16 of 21)
Hif1a_vs_IgG_5753	chr12	57076028	57076316	intron (NM_001282605, intron 1 of 5)
Hif1a_vs_IgG_23784	chr7	157436782	157437066	intron (NM_001308268, intron 14 of 22)
Hif1a_vs_IgG_9307	chr16	22637855	22638128	Intergenic
Hif1a_vs_IgG_9029	chr16	5159491	5159690	Intergenic
Hif1a_vs_IgG_4994	chr11	127127416	127128065	Intergenic
Hif1a_vs_IgG_22833	chr7	99057044	99057282	intron (NM_004889, intron 2 of 3)
Hif1a_vs_IgG_279	chr1	17220327	17220683	Intergenic
Hif1a_vs_IgG_12428	chr2	9277035	9277234	Intergenic
Hif1a_vs_IgG_16754	chr22	43729186	43729378	intron (NM_173050, intron 2 of 21)
Hif1a_vs_IgG_4280	chr11	69141082	69141431	Intergenic
Hif1a_vs_IgG_15618	chr20	45992452	45992749	Intergenic
Hif1a_vs_IgG_16969	chr3	12020592	12020943	Intergenic
Hif1a_vs_IgG_14526	chr2	208667999	208668322	Intergenic
Hif1a_vs_IgG_13701	chr2	107390034	107390411	Intergenic
Hif1a_vs_IgG_18531	chr3	197772516	197772715	Intergenic
Hif1a_vs_IgG_7444	chr13	107046489	107047192	Intergenic
Hif1a_vs_IgG_10253	chr17	10663260	10663531	intron (NR_073457, intron 2 of 3)
Hif1a_vs_IgG_6050	chr12	111139437	111139761	Intergenic
Hif1a_vs_IgG_15928	chr20	61704789	61705042	intron (NR_033370, intron 1 of 4)
Hif1a_vs_IgG_5086	chr11	131638187	131638416	intron (NM_001352007, intron 2 of 8)
Hif1a_vs_IgG_24130	chr8	51762333	51762647	Intergenic
Hif1a_vs_IgG_13038	chr2	51169677	51170161	intron (NM_004801, intron 2 of 21)
Hif1a_vs_IgG_5153	chr12	1142226	1142971	intron (NR_027949, intron 2 of 15)
Hif1a_vs_IgG_20732	chr6	417098	417337	Intergenic
Hif1a_vs_IgG_18732	chr4	49104409	49104777	Intergenic
Hif1a_vs_IgG_2167	chr1	194339358	194339612	Intergenic
Hif1a_vs_IgG_24192	chr8	61805956	61806236	Intergenic
Hif1a_vs_IgG_16497	chr22	26145911	26146279	intron (NM_032608, intron 1 of 43)
Hif1a_vs_IgG_4921	chr11	122692986	122693317	Intergenic
Hif1a_vs_IgG_22680	chr7	90896150	90896451	3' UTR (NM_003505, exon 1 of 1)
Hif1a_vs_IgG_18533	chr3	197792223	197792460	intron (NR_003291, intron 8 of 9)
Hif1a_vs_IgG_447	chr1	26661851	26662169	intron (NM_001039775, intron 14 of 19)
Hif1a_vs_IgG_24605	chr8	121419649	121419848	intron (NM_014078, intron 6 of 6)
Hif1a_vs_IgG_9672	chr16	58091221	58091507	Intergenic
Hif1a_vs_IgG_18215	chr3	165217546	165217879	intron (NR_125764, intron 4 of 5)
Hif1a_vs_IgG_3388	chr10	122400446	122400746	Intergenic
Hif1a_vs_IgG_25074	chr9	86207116	86207355	Intergenic
Hif1a_vs_IgG_6574	chr13	43224152	43224489	Intergenic
Hif1a_vs_IgG_24025	chr8	30980117	30980454	intron (NM_000553, intron 21 of 34)
Hif1a_vs_IgG_5545	chr12	32329978	32330236	intron (NR_148725, intron 1 of 9)
Hif1a_vs_IgG_17961	chr3	135086397	135086639	Intergenic
Hif1a_vs_IgG_20063	chr5	115700585	115700791	Intergenic
Hif1a_vs_IgG_11355	chr18	36166373	36166774	Intergenic
Hif1a_vs_IgG_8869	chr15	99022874	99023104	intron (NM_182562, intron 4 of 6)
Hif1a_vs_IgG_11109	chr18	982521	982843	Intergenic
Hif1a_vs_IgG_25412	chr9	140104645	140104844	intron (NM_001144028, intron 2 of 13)
Hif1a_vs_IgG_12502	chr2	15592535	15592769	intron (NR_052013, intron 21 of 50)
Hif1a_vs_IgG_23066	chr7	113304048	113304535	Intergenic
Hif1a_vs_IgG_5310	chr12	12268720	12269070	TTS (NM_002336)
Hif1a_vs_IgG_17917	chr3	131306607	131306799	intron (NM_130808, intron 7 of 15)
Hif1a_vs_IgG_625	chr1	35573915	35574296	intron (NM_024772, intron 6 of 9)
Hif1a_vs_IgG_19137	chr4	170506096	170506348	intron (NM_001199399, intron 10 of 32)
Hif1a_vs_IgG_15558	chr20	43367647	43368172	intron (NR_132377, intron 1 of 4)
Hif1a_vs_IgG_18425	chr3	189991889	189992080	Intergenic
Hif1a_vs_IgG_25099	chr9	90956640	90957075	Intergenic
Hif1a_vs_IgG_14631	chr2	220783749	220783982	Intergenic
Hif1a_vs_IgG_11244	chr18	12721015	12721211	intron (NM_147163, intron 5 of 6)
Hif1a_vs_IgG_12430	chr2	9300518	9300831	Intergenic
Hif1a_vs_IgG_17330	chr3	48153520	48153810	Intergenic
Hif1a_vs_IgG_20029	chr5	111488759	111488995	intron (NM_001347887, intron 22 of 23)
Hif1a_vs_IgG_2651	chr1	238328139	238328458	Intergenic
Hif1a_vs_IgG_18566	chr4	3355679	3355861	intron (NM_002926, intron 3 of 16)
Hif1a_vs_IgG_13873	chr2	121834210	121834574	Intergenic
Hif1a_vs_IgG_9765	chr16	68209580	68209871	intron (NM_173165, intron 6 of 9)
Hif1a_vs_IgG_1487	chr1	104677283	104677476	Intergenic
Hif1a_vs_IgG_3562	chr10	134487816	134488093	intron (NM_005539, intron 4 of 15)
Hif1a_vs_IgG_10245	chr17	9321085	9321541	intron (NM_004853, intron 6 of 7)
Hif1a_vs_IgG_19300	chr5	4898817	4899248	Intergenic
Hif1a_vs_IgG_9419	chr16	28281571	28282061	Intergenic
Hif1a_vs_IgG_8649	chr15	80676218	80676484	Intergenic
Hif1a_vs_IgG_22061	chr7	31893339	31893660	intron (NM_001322057, intron 8 of 17)
Hif1a_vs_IgG_24766	chr8	136735628	136736023	Intergenic
Hif1a_vs_IgG_16705	chr22	41200946	41201476	intron (NR_104236, intron 1 of 7)
Hif1a_vs_IgG_4590	chr11	94923695	94923962	intron (NM_144665, intron 3 of 9)
Hif1a_vs_IgG_20882	chr6	11010213	11010480	intron (NM_017770, intron 2 of 7)
Hif1a_vs_IgG_21884	chr7	4442272	4442910	Intergenic
Hif1a_vs_IgG_26175	chrX	103199486	103199697	intron (NM_001350213, intron 1 of 3)
Hif1a_vs_IgG_22747	chr7	95041566	95041986	exon (NM_001018161, exon 4 of 9)
Hif1a_vs_IgG_23492	chr7	138921752	138921997	intron (NM_173569, intron 2 of 17)
Hif1a_vs_IgG_12905	chr2	42533542	42533998	intron (NM_019063, intron 17 of 22)
Hif1a_vs_IgG_5510	chr12	28245429	28245704	Intergenic
Hif1a_vs_IgG_1724	chr1	149666187	149666401	intron (NR_135813, intron 2 of 2)
Hif1a_vs_IgG_13837	chr2	119227957	119228201	Intergenic
Hif1a_vs_IgG_11795	chr19	12818174	12818611	intron (NM_001136196, intron 12 of 24)
Hif1a_vs_IgG_16291	chr21	43843354	43843633	intron (NM_001243467, intron 6 of 11)
Hif1a_vs_IgG_23931	chr8	19693604	19693803	intron (NR_148458, intron 12 of 18)
Hif1a_vs_IgG_6394	chr13	27747796	27748234	intron (NR_046548, intron 1 of 1)
Hif1a_vs_IgG_2494	chr1	225520285	225520611	intron (NM_001367479, intron 65 of 85)
Hif1a_vs_IgG_22595	chr7	84980683	84980969	Intergenic
Hif1a_vs_IgG_9134	chr16	11749652	11749949	Intergenic
Hif1a_vs_IgG_14829	chr2	238102512	238103150	Intergenic
Hif1a_vs_IgG_20661	chr5	175831764	175832493	TTS (NM_001364127)
Hif1a_vs_IgG_9959	chr16	81590613	81590958	intron (NM_030629, intron 1 of 20)
Hif1a_vs_IgG_12389	chr2	6956206	6956735	Intergenic
Hif1a_vs_IgG_1714	chr1	146996116	146996376	intron (NM_001351365, intron 72 of 94)
Hif1a_vs_IgG_16300	chr21	44320707	44321067	intron (NM_001001503, intron 2 of 2)
Hif1a_vs_IgG_13078	chr2	54698447	54698879	intron (NM_003128, intron 1 of 35)
Hif1a_vs_IgG_12031	chr19	32744339	32744549	Intergenic
Hif1a_vs_IgG_9842	chr16	73177276	73177886	intron (NM_207385, intron 2 of 3)
Hif1a_vs_IgG_18673	chr4	26031230	26031612	Intergenic
Hif1a_vs_IgG_4358	chr11	73510239	73510522	intron (NR_134660, intron 2 of 7)
Hif1a_vs_IgG_9700	chr16	61613088	61613415	Intergenic
Hif1a_vs_IgG_2976	chr10	77140631	77140842	intron (NR_120651, intron 1 of 3)
Hif1a_vs_IgG_3051	chr10	86677409	86677617	Intergenic
Hif1a_vs_IgG_12511	chr2	16025425	16025722	Intergenic
Hif1a_vs_IgG_705	chr1	39710041	39710581	intron (NM_012090, intron 2 of 92)
Hif1a_vs_IgG_17524	chr3	62649414	62649863	intron (NM_183393, intron 3 of 26)
Hif1a_vs_IgG_21760	chr6	158613827	158614179	3' UTR (NM_207118, exon 3 of 3)
Hif1a_vs_IgG_26350	chrX	129078592	129078953	Intergenic
Hif1a_vs_IgG_5119	chr11	134272792	134273182	intron (NM_054025, intron 1 of 5)
Hif1a_vs_IgG_9228	chr16	16731147	16731407	Intergenic
Hif1a_vs_IgG_16421	chr22	21216525	21217023	intron (NM_004782, intron 1 of 4)
Hif1a_vs_IgG_25781	chrX	48469294	48469652	Intergenic
Hif1a_vs_IgG_19482	chr5	33498040	33498368	Intergenic
Hif1a_vs_IgG_16413	chr22	20809064	20809316	intron (NR_033825, intron 4 of 5)
Hif1a_vs_IgG_1326	chr1	87343983	87344349	intron (NR_144512, intron 3 of 4)
Hif1a_vs_IgG_16903	chr3	4273895	4274118	Intergenic
Hif1a_vs_IgG_2626	chr1	235680707	235680989	Intergenic
Hif1a_vs_IgG_18133	chr3	153964424	153965032	intron (NM_015595, intron 12 of 14)
Hif1a_vs_IgG_6201	chr12	128100131	128100474	Intergenic
Hif1a_vs_IgG_12381	chr2	6312216	6312442	Intergenic
Hif1a_vs_IgG_19710	chr5	66567905	66568576	Intergenic
Hif1a_vs_IgG_15003	chr20	4578321	4578835	Intergenic
Hif1a_vs_IgG_21257	chr6	44306978	44307333	Intergenic
Hif1a_vs_IgG_15954	chr21	9673769	9674068	Intergenic
Hif1a_vs_IgG_6034	chr12	110253338	110253685	promoter-TSS (NM_001177431)
Hif1a_vs_IgG_8208	chr15	48717454	48717700	exon (NM_000138, exon 60 of 66)
Hif1a_vs_IgG_26395	chrX	135034123	135034517	Intergenic
Hif1a_vs_IgG_3746	chr11	14731616	14732050	intron (NM_000922, intron 1 of 15)
Hif1a_vs_IgG_6239	chr12	133768726	133769057	intron (NM_001165882, intron 5 of 5)
Hif1a_vs_IgG_22369	chr7	68650138	68650371	Intergenic
Hif1a_vs_IgG_4150	chr11	63016072	63016263	Intergenic
Hif1a_vs_IgG_17318	chr3	47667499	47667856	intron (NM_003074, intron 24 of 27)
Hif1a_vs_IgG_5284	chr12	10267522	10267907	Intergenic
Hif1a_vs_IgG_6212	chr12	129903752	129904109	intron (NM_133448, intron 3 of 8)
Hif1a_vs_IgG_6663	chr13	47377854	47378213	Intergenic
Hif1a_vs_IgG_10901	chr17	72110057	72110500	Intergenic
Hif1a_vs_IgG_1262	chr1	80168268	80168504	Intergenic
Hif1a_vs_IgG_14592	chr2	217904850	217905354	Intergenic
Hif1a_vs_IgG_7279	chr13	97955373	97955773	intron (NM_207304, intron 2 of 6)
Hif1a_vs_IgG_14474	chr2	203076560	203076885	intron (NR_163943, intron 3 of 5)
Hif1a_vs_IgG_18193	chr3	161601661	161602080	Intergenic
Hif1a_vs_IgG_14604	chr2	218900763	218901191	intron (NR_034176, intron 2 of 13)
Hif1a_vs_IgG_23786	chr7	157728042	157728640	intron (NM_001308268, intron 11 of 22)
Hif1a_vs_IgG_3559	chr10	134427730	134428059	intron (NM_005539, intron 2 of 15)
Hif1a_vs_IgG_2341	chr1	211678486	211678745	Intergenic
Hif1a_vs_IgG_7613	chr14	56633389	56633799	intron (NM_021255, intron 1 of 5)
Hif1a_vs_IgG_13000	chr2	48053208	48053522	intron (NM_025133, intron 11 of 22)
Hif1a_vs_IgG_6206	chr12	129081974	129082307	intron (NM_001136103, intron 3 of 8)
Hif1a_vs_IgG_13968	chr2	131883421	131883826	intron (NM_001309450, intron 3 of 5)
Hif1a_vs_IgG_13208	chr2	65305783	65306020	intron (NM_001319101, intron 5 of 6)
Hif1a_vs_IgG_24703	chr8	131238092	131238418	intron (NM_018482, intron 4 of 29)
Hif1a_vs_IgG_24043	chr8	36003333	36003770	Intergenic
Hif1a_vs_IgG_6348	chr13	24997215	24997592	intron (NM_006437, intron 33 of 33)
Hif1a_vs_IgG_8755	chr15	90111469	90111682	Intergenic
Hif1a_vs_IgG_7266	chr13	97520116	97520679	Intergenic
Hif1a_vs_IgG_9833	chr16	72739739	72739982	Intergenic
Hif1a_vs_IgG_9894	chr16	76764653	76764925	Intergenic
Hif1a_vs_IgG_12063	chr19	34924631	34924885	intron (NM_005499, intron 4 of 16)
Hif1a_vs_IgG_5982	chr12	100020085	100020335	intron (NM_001352188, intron 9 of 26)
Hif1a_vs_IgG_2444	chr1	221407197	221407453	Intergenic
Hif1a_vs_IgG_3898	chr11	34370502	34370785	intron (NM_145804, intron 1 of 16)
Hif1a_vs_IgG_15907	chr20	60526566	60526868	Intergenic
Hif1a_vs_IgG_5646	chr12	49679950	49680388	Intergenic
Hif1a_vs_IgG_11516	chr18	77854998	77855210	Intergenic
Hif1a_vs_IgG_19450	chr5	29334917	29335151	Intergenic
Hif1a_vs_IgG_13202	chr2	64886043	64886390	Intergenic
Hif1a_vs_IgG_4697	chr11	107148963	107149211	Intergenic
Hif1a_vs_IgG_5264	chr12	8557727	8558020	Intergenic
Hif1a_vs_IgG_8250	chr15	52398206	52398636	Intergenic
Hif1a_vs_IgG_10858	chr17	69937330	69937538	Intergenic
Hif1a_vs_IgG_4212	chr11	65735811	65736035	intron (NM_005146, intron 12 of 19)
Hif1a_vs_IgG_17103	chr3	27809175	27809584	Intergenic
Hif1a_vs_IgG_15836	chr20	56968914	56969156	intron (NR_036633, intron 1 of 3)
Hif1a_vs_IgG_22083	chr7	34753602	34753851	intron (NM_001300934, intron 2 of 6)
Hif1a_vs_IgG_1753	chr1	151447311	151447585	Intergenic
Hif1a_vs_IgG_17566	chr3	69180186	69180529	Intergenic
Hif1a_vs_IgG_15172	chr20	18595356	18595561	intron (NM_080820, intron 3 of 5)
Hif1a_vs_IgG_1126	chr1	67323806	67324086	intron (NM_024763, intron 7 of 16)
Hif1a_vs_IgG_16458	chr22	24130618	24130931	intron (NM_003073, intron 1 of 8)
Hif1a_vs_IgG_7932	chr15	26087917	26088136	intron (NM_024490, intron 1 of 20)
Hif1a_vs_IgG_21394	chr6	74193307	74193720	intron (NM_133645, intron 10 of 12)
Hif1a_vs_IgG_24596	chr8	120558114	120558452	Intergenic
Hif1a_vs_IgG_3770	chr11	17136865	17137139	intron (NM_001321378, intron 20 of 33)
Hif1a_vs_IgG_8419	chr15	65773875	65774088	intron (NM_001320876, intron 8 of 19)
Hif1a_vs_IgG_22840	chr7	99490200	99490674	intron (NM_033091, intron 5 of 5)
Hif1a_vs_IgG_689	chr1	39195518	39195968	Intergenic
Hif1a_vs_IgG_25071	chr9	86169225	86169526	Intergenic
Hif1a_vs_IgG_11139	chr18	5197454	5197811	promoter-TSS (NM_001145194)
Hif1a_vs_IgG_23895	chr8	11619352	11619829	exon (NM_001031839, exon 1 of 1)
Hif1a_vs_IgG_18234	chr3	169951696	169952014	intron (NM_002740, intron 1 of 17)
Hif1a_vs_IgG_4646	chr11	101531292	101531783	Intergenic
Hif1a_vs_IgG_6915	chr13	70986818	70987227	Intergenic
Hif1a_vs_IgG_12796	chr2	34441034	34441427	intron (NR_126403, intron 4 of 5)
Hif1a_vs_IgG_20785	chr6	3825151	3825433	Intergenic
Hif1a_vs_IgG_6797	chr13	60781346	60781614	Intergenic
Hif1a_vs_IgG_12459	chr2	10895787	10896100	intron (NM_001039362, intron 4 of 13)
Hif1a_vs_IgG_7840	chr14	102090421	102090786	Intergenic
Hif1a_vs_IgG_1409	chr1	94545635	94545892	intron (NM_000350, intron 8 of 49)
Hif1a_vs_IgG_23135	chr7	117974878	117975074	Intergenic
Hif1a_vs_IgG_18605	chr4	7774651	7774888	non-coding (NR_026892, exon 2 of 2)
Hif1a_vs_IgG_11979	chr19	23272592	23273040	Intergenic
Hif1a_vs_IgG_12667	chr2	27320411	27320690	intron (NM_000221, intron 5 of 7)
Hif1a_vs_IgG_3293	chr10	113929376	113929563	intron (NM_001244949, intron 9 of 21)
Hif1a_vs_IgG_21635	chr6	131821673	131821979	Intergenic
Hif1a_vs_IgG_12845	chr2	38192358	38192650	intron (NR_102712, intron 2 of 3)
Hif1a_vs_IgG_18315	chr3	182756804	182757038	exon (NM_001293273, exon 10 of 17)
Hif1a_vs_IgG_3268	chr10	109747782	109748182	intron (NR_125760, intron 4 of 4)
Hif1a_vs_IgG_9629	chr16	55722885	55723410	intron (NM_001172501, intron 5 of 14)
Hif1a_vs_IgG_24273	chr8	73220461	73220990	Intergenic
Hif1a_vs_IgG_1331	chr1	87677702	87678003	promoter-TSS (NM_001290053)
Hif1a_vs_IgG_11579	chr19	2746096	2746580	Intergenic
Hif1a_vs_IgG_11597	chr19	3265137	3265513	intron (NM_021938, intron 2 of 12)
Hif1a_vs_IgG_10311	chr17	19551070	19551383	promoter-TSS (NM_000382)
Hif1a_vs_IgG_20272	chr5	139637437	139637625	intron (NM_002622, intron 3 of 3)
Hif1a_vs_IgG_16621	chr22	37085778	37086046	intron (NM_006078, intron 1 of 3)
Hif1a_vs_IgG_22135	chr7	42565699	42566013	Intergenic
Hif1a_vs_IgG_10096	chr16	89446966	89447295	intron (NR_045839, intron 2 of 9)
Hif1a_vs_IgG_18580	chr4	4873734	4874089	Intergenic
Hif1a_vs_IgG_19106	chr4	165305171	165305454	promoter-TSS (NM_001166373)
Hif1a_vs_IgG_7606	chr14	55779120	55779515	intron (NM_152231, intron 1 of 1)
Hif1a_vs_IgG_15842	chr20	57272961	57273258	intron (NM_024663, intron 3 of 11)
Hif1a_vs_IgG_342	chr1	20777327	20777633	Intergenic
Hif1a_vs_IgG_10992	chr17	76175646	76176123	intron (NM_001363848, intron 4 of 5)
Hif1a_vs_IgG_21615	chr6	125984605	125984790	Intergenic
Hif1a_vs_IgG_8186	chr15	45976780	45977032	intron (NM_021199, intron 7 of 9)
Hif1a_vs_IgG_24937	chr9	18814361	18814713	intron (NM_001040272, intron 20 of 28)
Hif1a_vs_IgG_25898	chrX	66326616	66326919	Intergenic
Hif1a_vs_IgG_2874	chr10	67113595	67113959	Intergenic
Hif1a_vs_IgG_15903	chr20	60463845	60464033	intron (NM_001252339, intron 6 of 14)
Hif1a_vs_IgG_8914	chr15	101888866	101889344	intron (NM_138323, intron 14 of 14)
Hif1a_vs_IgG_22031	chr7	27800158	27800443	intron (NM_001206902, intron 3 of 15)
Hif1a_vs_IgG_8847	chr15	96735886	96736132	intron (NR_125738, intron 2 of 4)
Hif1a_vs_IgG_6766	chr13	55954016	55954295	Intergenic
Hif1a_vs_IgG_3899	chr11	34478746	34479045	intron (NM_001752, intron 8 of 12)
Hif1a_vs_IgG_3385	chr10	122137469	122137844	Intergenic
Hif1a_vs_IgG_22946	chr7	105385784	105386168	intron (NM_020725, intron 3 of 11)
Hif1a_vs_IgG_933	chr1	53086972	53087339	Intergenic
Hif1a_vs_IgG_4551	chr11	92010080	92010323	intron (NM_001367949, intron 1 of 27)
Hif1a_vs_IgG_20582	chr5	170754977	170755260	Intergenic
Hif1a_vs_IgG_9709	chr16	62921448	62921783	Intergenic
Hif1a_vs_IgG_20118	chr5	125090520	125090733	Intergenic
Hif1a_vs_IgG_12268	chr19	56382672	56382973	intron (NM_134444, intron 7 of 9)
Hif1a_vs_IgG_4729	chr11	108483991	108484344	Intergenic
Hif1a_vs_IgG_25873	chrX	63534113	63534336	intron (NM_017677, intron 12 of 13)
Hif1a_vs_IgG_14777	chr2	235047512	235047891	Intergenic
Hif1a_vs_IgG_13264	chr2	69121368	69121841	Intergenic
Hif1a_vs_IgG_534	chr1	31344051	31344492	3' UTR (NM_014654, exon 5 of 5)
Hif1a_vs_IgG_15584	chr20	44403309	44403716	intron (NM_080614, intron 6 of 6)
Hif1a_vs_IgG_771	chr1	43568987	43569288	Intergenic
Hif1a_vs_IgG_16376	chr22	17887162	17887429	intron (NM_001290046, intron 1 of 18)
Hif1a_vs_IgG_20553	chr5	168707284	168707681	intron (NM_001271946, intron 1 of 35)
Hif1a_vs_IgG_4078	chr11	59393000	59393258	Intergenic
Hif1a_vs_IgG_12877	chr2	40103793	40104195	Intergenic
Hif1a_vs_IgG_885	chr1	50064892	50065219	intron (NR_136623, intron 2 of 12)
Hif1a_vs_IgG_12485	chr2	13140262	13140584	intron (NR_038434, intron 4 of 5)
Hif1a_vs_IgG_25814	chrX	52643461	52643643	Intergenic
Hif1a_vs_IgG_25635	chrX	30954199	30954509	Intergenic
Hif1a_vs_IgG_2510	chr1	226953947	226954219	Intergenic
Hif1a_vs_IgG_6123	chr12	119383971	119384236	Intergenic
Hif1a_vs_IgG_1136	chr1	68075352	68075651	Intergenic
Hif1a_vs_IgG_3217	chr10	104175474	104175703	intron (NM_002779, intron 3 of 16)
Hif1a_vs_IgG_3052	chr10	86700520	86700797	Intergenic
Hif1a_vs_IgG_8431	chr15	66639953	66640213	promoter-TSS (NR_004388)
Hif1a_vs_IgG_19344	chr5	10175865	10176205	Intergenic
Hif1a_vs_IgG_8413	chr15	65664625	65665062	intron (NM_004884, intron 2 of 13)
Hif1a_vs_IgG_4382	chr11	75109228	75109680	Intergenic
Hif1a_vs_IgG_25980	chrX	74418644	74419197	intron (NM_001363821, intron 3 of 9)
Hif1a_vs_IgG_10651	chr17	56904555	56904885	intron (NM_014906, intron 1 of 6)
Hif1a_vs_IgG_7079	chr13	85150909	85151209	intron (NR_046871, intron 6 of 6)
Hif1a_vs_IgG_15408	chr20	34643996	34644383	Intergenic
Hif1a_vs_IgG_10164	chr17	2443359	2443660	Intergenic
Hif1a_vs_IgG_7211	chr13	94714383	94714886	intron (NM_005708, intron 4 of 8)
Hif1a_vs_IgG_7131	chr13	89739849	89740031	Intergenic
Hif1a_vs_IgG_11353	chr18	35115835	35116307	intron (NM_001353701, intron 1 of 1)
Hif1a_vs_IgG_496	chr1	28983580	28984124	Intergenic
Hif1a_vs_IgG_17528	chr3	63097698	63097947	intron (NR_027104, intron 2 of 6)
Hif1a_vs_IgG_10380	chr17	31810098	31810443	intron (NM_001094, intron 1 of 9)
Hif1a_vs_IgG_6437	chr13	30792081	30792322	intron (NM_001014380, intron 9 of 10)
Hif1a_vs_IgG_17554	chr3	66536047	66536270	intron (NM_015541, intron 1 of 18)
Hif1a_vs_IgG_11193	chr18	9251483	9251789	intron (NM_001204056, intron 7 of 11)
Hif1a_vs_IgG_23850	chr8	4867934	4868175	Intergenic
Hif1a_vs_IgG_21497	chr6	90983980	90984363	intron (NM_021813, intron 1 of 8)
Hif1a_vs_IgG_2128	chr1	186382194	186382430	intron (NM_017847, intron 12 of 13)
Hif1a_vs_IgG_2245	chr1	204094081	204094311	intron (NM_005686, intron 13 of 13)
Hif1a_vs_IgG_16042	chr21	25271505	25271813	Intergenic
Hif1a_vs_IgG_7697	chr14	73172332	73172520	intron (NM_012074, intron 6 of 9)
Hif1a_vs_IgG_23835	chr8	2081319	2081771	intron (NM_003970, intron 32 of 36)
Hif1a_vs_IgG_5765	chr12	57703592	57704038	intron (NM_001330123, intron 3 of 23)
Hif1a_vs_IgG_17544	chr3	65804961	65805348	intron (NM_001033057, intron 1 of 22)
Hif1a_vs_IgG_14478	chr2	203186941	203187263	Intergenic
Hif1a_vs_IgG_1567	chr1	111915667	111916017	Intergenic
Hif1a_vs_IgG_1277	chr1	82273410	82273632	intron (NM_001366007, intron 1 of 24)
Hif1a_vs_IgG_13633	chr2	102558901	102559161	Intergenic
Hif1a_vs_IgG_6709	chr13	50917956	50918501	intron (NR_109974, intron 2 of 6)
Hif1a_vs_IgG_11157	chr18	7181234	7181467	Intergenic
Hif1a_vs_IgG_1700	chr1	145037824	145038227	intron (NM_001350521, intron 1 of 45)
Hif1a_vs_IgG_23370	chr7	132063817	132064145	intron (NM_020911, intron 3 of 31)
Hif1a_vs_IgG_21598	chr6	119527396	119527685	intron (NM_005907, intron 6 of 12)
Hif1a_vs_IgG_15995	chr21	17945062	17945344	intron (NR_136547, intron 2 of 2)
Hif1a_vs_IgG_21436	chr6	82022243	82022583	Intergenic
[truncated: 24,508 more rows]

## Sheet: Table 3C
Supplementary Table 3C: List of transcripts de-regulated in Mel 593 Spry1KO clone 2 cells harbouring HIF1a binding site in their transcription unit or in an enhancer element
PeakID	Chr	Start	End	Annotation	Gene Symbol
Hif1a_vs_IgG_640	chr1	36372205	36372512	intron (NM_001317123, intron 11 of 18)	AGO1
Hif1a_vs_IgG_24809	chr8	141575344	141575606	intron (NM_012154, intron 3 of 18)	AGO2
Hif1a_vs_IgG_24811	chr8	141634493	141634715	intron (NM_012154, intron 1 of 18)	AGO2
Hif1a_vs_IgG_24810	chr8	141609395	141609605	intron (NM_012154, intron 1 of 18)	AGO2
Hif1a_vs_IgG_641	chr1	36477793	36478149	intron (NM_024852, intron 9 of 18)	AGO3
Hif1a_vs_IgG_639	chr1	36303092	36303520	intron (NR_146062, intron 13 of 19)	AGO4
Hif1a_vs_IgG_22469	chr7	74323017	74323203	TTS (NR_027775).2	PMS2P5
Hif1a_vs_IgG_2828	chr10	51765004	51765307	intron (NM_001365867, intron 7 of 8)	AGAP6
Hif1a_vs_IgG_25267	chr9	123559647	123559905	intron (NR_027442, intron 1 of 1)	B3GALT9
Hif1a_vs_IgG_1804	chr1	154986634	154986966	intron (NR_046206, intron 3 of 4)	ZBTB7B
Hif1a_vs_IgG_9842	chr16	73177276	73177886	intron (NM_207385, intron 2 of 3)	C16orf47
Hif1a_vs_IgG_22258	chr7	63472625	63472899	intron (NR_145488, intron 3 of 4)	ZNF722P
Hif1a_vs_IgG_2268	chr1	205420008	205420639	intron (NR_103783, intron 1 of 1)	MIR135B
Hif1a_vs_IgG_20194	chr5	133327497	133327733	intron (NR_036624, intron 3 of 8)	VDAC1
Hif1a_vs_IgG_20193	chr5	133323118	133323355	intron (NR_036624, intron 5 of 8)	VDAC1
Hif1a_vs_IgG_594	chr1	33784858	33785094	intron (NM_001080438, intron 1 of 4)	A3GALT2
Hif1a_vs_IgG_595	chr1	33785618	33786078	intron (NM_001080438, intron 1 of 4)	A3GALT2
Hif1a_vs_IgG_6191	chr12	125622781	125622988	intron (NM_023928, intron 17 of 17)	AACS
Hif1a_vs_IgG_6189	chr12	125588617	125588834	intron (NM_023928, intron 7 of 17)	AACS
Hif1a_vs_IgG_6190	chr12	125610464	125611375	intron (NM_023928, intron 12 of 17)	AACS
Hif1a_vs_IgG_6188	chr12	125578255	125578582	intron (NM_023928, intron 5 of 17)	AACS
Hif1a_vs_IgG_20700	chr5	178240261	178240594	intron (NR_135095, intron 2 of 10)	AACSP1
Hif1a_vs_IgG_20699	chr5	178222144	178222502	intron (NR_135095, intron 4 of 10)	AACSP1
Hif1a_vs_IgG_20698	chr5	178217271	178217607	intron (NR_135095, intron 4 of 10)	AACSP1
Hif1a_vs_IgG_18109	chr3	151457715	151458072	intron (NM_207365, intron 1 of 4)	AADACL2
Hif1a_vs_IgG_212	chr1	12786132	12786587	non-coding (NR_111984, exon 3 of 3)	AADACL3
Hif1a_vs_IgG_210	chr1	12727664	12728087	TTS (NM_001013630)	AADACL4
Hif1a_vs_IgG_18110	chr3	151499571	151499906	intron (NR_026915, intron 2 of 2)	AADACP1
Hif1a_vs_IgG_8444	chr15	67536557	67537331	intron (NM_001271885, intron 1 of 9)	AAGAB
Hif1a_vs_IgG_8443	chr15	67511759	67512085	intron (NM_001271885, intron 5 of 9)	AAGAB
Hif1a_vs_IgG_13275	chr2	69845989	69846499	intron (NM_014911, intron 2 of 21)	AAK1
Hif1a_vs_IgG_13276	chr2	69848602	69848956	intron (NM_014911, intron 2 of 21)	AAK1
Hif1a_vs_IgG_13274	chr2	69745686	69745932	intron (NM_014911, intron 12 of 21)	AAK1
Hif1a_vs_IgG_4415	chr11	77555362	77555695	intron (NM_001316962, intron 3 of 4)	AAMDC
Hif1a_vs_IgG_4416	chr11	77565661	77566253	intron (NM_001316962, intron 3 of 4)	AAMDC
Hif1a_vs_IgG_14610	chr2	219130569	219131161	exon (NM_001087, exon 6 of 11)	AAMP
Hif1a_vs_IgG_10952	chr17	74451781	74452110	intron (NM_001166579, intron 1 of 6)	AANAT
Hif1a_vs_IgG_21256	chr6	44269514	44269886	intron (NM_020745, intron 19 of 21)	AARS2
Hif1a_vs_IgG_4684	chr11	105955781	105955997	intron (NM_015423, intron 2 of 5)	AASDHPPT
Hif1a_vs_IgG_15305	chr20	30308568	30308756	promoter-TSS (NR_131907)	ABALON
Hif1a_vs_IgG_9080	chr16	8808753	8809010	intron (NM_000663, intron 1 of 15)	ABAT
Hif1a_vs_IgG_9079	chr16	8788672	8788996	intron (NM_020686, intron 1 of 15)	ABAT
Hif1a_vs_IgG_9081	chr16	8865485	8865736	intron (NM_020686, intron 11 of 15)	ABAT
Hif1a_vs_IgG_25195	chr9	107647199	107647475	intron (NM_005502, intron 3 of 49)	ABCA1
Hif1a_vs_IgG_22200	chr7	48363217	48363545	intron (NM_152701, intron 27 of 61)	ABCA13
Hif1a_vs_IgG_22199	chr7	48362169	48362497	intron (NM_152701, intron 27 of 61)	ABCA13
Hif1a_vs_IgG_22201	chr7	48375937	48376273	intron (NM_152701, intron 28 of 61)	ABCA13
Hif1a_vs_IgG_8968	chr16	2426359	2426626	intron (NR_003574, intron 6 of 16)	ABCA17P
Hif1a_vs_IgG_8967	chr16	2351382	2351711	intron (NM_001089, intron 12 of 32)	ABCA3
Hif1a_vs_IgG_1409	chr1	94545635	94545892	intron (NM_000350, intron 8 of 49)	ABCA4
Hif1a_vs_IgG_10824	chr17	67269638	67270081	intron (NM_172232, intron 20 of 38)	ABCA5
Hif1a_vs_IgG_10825	chr17	67312462	67312815	promoter-TSS (NM_018672)	ABCA5
Hif1a_vs_IgG_10822	chr17	67079221	67079454	intron (NM_080284, intron 35 of 38)	ABCA6
Hif1a_vs_IgG_10821	chr17	67051017	67051317	intron (NM_080283, intron 1 of 38)	ABCA9
Hif1a_vs_IgG_22630	chr7	87185888	87186375	intron (NM_001348946, intron 8 of 27)	ABCB1
Hif1a_vs_IgG_22629	chr7	87176377	87176958	intron (NM_001348946, intron 14 of 27)	ABCB1
Hif1a_vs_IgG_22632	chr7	87333113	87333636	intron (NM_001348945, intron 1 of 31)	ABCB1
Hif1a_vs_IgG_2549	chr1	229689546	229689929	intron (NM_012089, intron 1 of 12)	ABCB10
Hif1a_vs_IgG_2548	chr1	229688969	229689451	intron (NM_012089, intron 1 of 12)	ABCB10
Hif1a_vs_IgG_14226	chr2	169825519	169825730	intron (NM_003742, intron 16 of 27)	ABCB11
Hif1a_vs_IgG_14227	chr2	169862008	169862267	intron (NM_003742, intron 5 of 27)	ABCB11
Hif1a_vs_IgG_22625	chr7	87070924	87071124	intron (NM_000443, intron 12 of 27)	ABCB4
Hif1a_vs_IgG_22626	chr7	87072395	87072786	intron (NM_000443, intron 12 of 27)	ABCB4
Hif1a_vs_IgG_21983	chr7	20768009	20768296	intron (NM_178559, intron 14 of 18)	ABCB5
Hif1a_vs_IgG_21982	chr7	20725962	20726264	intron (NM_178559, intron 7 of 18)	ABCB5
Hif1a_vs_IgG_23672	chr7	150735804	150736261	intron (NM_007188, intron 9 of 15)	ABCB8
Hif1a_vs_IgG_9224	chr16	16114583	16115006	intron (NM_004996, intron 5 of 30)	ABCC1
Hif1a_vs_IgG_9223	chr16	16087161	16087409	intron (NM_004996, intron 1 of 30)	ABCC1
Hif1a_vs_IgG_9225	chr16	16208306	16208662	intron (NM_004996, intron 22 of 30)	ABCC1
Hif1a_vs_IgG_9523	chr16	48239139	48239396	intron (NM_001370497, intron 13 of 29)	ABCC11
Hif1a_vs_IgG_9522	chr16	48235473	48235951	intron (NM_001370497, intron 14 of 29)	ABCC11
Hif1a_vs_IgG_7238	chr13	95817977	95818328	intron (NM_005845, intron 15 of 30)	ABCC4
Hif1a_vs_IgG_7236	chr13	95706735	95706986	intron (NM_005845, intron 26 of 30)	ABCC4
Hif1a_vs_IgG_7237	chr13	95724409	95724740	intron (NM_005845, intron 24 of 30)	ABCC4
Hif1a_vs_IgG_7235	chr13	95692074	95692326	intron (NM_005845, intron 29 of 30)	ABCC4
Hif1a_vs_IgG_18332	chr3	183638071	183638277	3' UTR (NM_005688, exon 30 of 30)	ABCC5
Hif1a_vs_IgG_18333	chr3	183642562	183642886	intron (NM_001320032, intron 29 of 29)	ABCC5
Hif1a_vs_IgG_9226	chr16	16253631	16253965	intron (NM_001171, intron 25 of 30)	ABCC6
Hif1a_vs_IgG_5434	chr12	22029934	22030141	intron (NM_005691, intron 14 of 37)	ABCC9
Hif1a_vs_IgG_1413	chr1	94904785	94905121	intron (NM_001122674, intron 1 of 8)	ABCD3
Hif1a_vs_IgG_16288	chr21	43677443	43677710	intron (NM_016818, intron 2 of 14)	ABCG1
Hif1a_vs_IgG_16290	chr21	43701299	43701555	intron (NM_016818, intron 5 of 14)	ABCG1
Hif1a_vs_IgG_16289	chr21	43695137	43695324	intron (NM_016818, intron 4 of 14)	ABCG1
Hif1a_vs_IgG_4867	chr11	119024256	119024592	intron (NM_001348192, intron 3 of 15)	ABCG4
Hif1a_vs_IgG_15263	chr20	25297293	25297601	intron (NM_001042472, intron 5 of 12)	ABHD12
Hif1a_vs_IgG_15266	chr20	25349301	25349580	intron (NM_001042472, intron 1 of 12)	ABHD12
Hif1a_vs_IgG_15265	chr20	25332200	25332638	intron (NM_001042472, intron 1 of 12)	ABHD12
Hif1a_vs_IgG_15264	chr20	25307719	25308037	intron (NM_001042472, intron 2 of 12)	ABHD12
Hif1a_vs_IgG_25034	chr9	74497715	74497897	intron (NM_001025780, intron 1 of 3)	ABHD17B
Hif1a_vs_IgG_17489	chr3	58270851	58271372	exon (NM_001320126, exon 9 of 10)	ABHD6
Hif1a_vs_IgG_14494	chr2	204209370	204209591	intron (NM_001282932, intron 1 of 9)	ABI2
Hif1a_vs_IgG_10516	chr17	47287414	47287842	promoter-TSS (NM_016428)	ABI3
Hif1a_vs_IgG_25347	chr9	133680533	133680757	intron (NM_007313, intron 1 of 10)	ABL1
Hif1a_vs_IgG_25348	chr9	133757767	133758089	intron (NM_005157, intron 10 of 10)	ABL1
Hif1a_vs_IgG_2063	chr1	179191402	179191883	intron (NM_001168237, intron 1 of 12)	ABL2
Hif1a_vs_IgG_3320	chr10	116196087	116196321	intron (NM_001322897, intron 14 of 14)	ABLIM1
Hif1a_vs_IgG_3321	chr10	116497760	116498012	intron (NM_001322885, intron 1 of 20)	ABLIM1
Hif1a_vs_IgG_20356	chr5	148580868	148581146	intron (NM_001370418, intron 4 of 18)	ABLIM3
Hif1a_vs_IgG_25368	chr9	136132797	136133100	intron (NM_020469, intron 5 of 6)	ABO
Hif1a_vs_IgG_10139	chr17	992098	992367	intron (NM_001092, intron 3 of 21)	ABR
Hif1a_vs_IgG_10145	chr17	1095132	1095366	intron (NM_001322841, intron 1 of 22)	ABR
Hif1a_vs_IgG_10146	chr17	1100712	1100988	intron (NM_001322841, intron 1 of 22)	ABR
Hif1a_vs_IgG_10140	chr17	995254	995890	intron (NM_001092, intron 2 of 21)	ABR
Hif1a_vs_IgG_10144	chr17	1088364	1088847	intron (NM_001322841, intron 1 of 22)	ABR
Hif1a_vs_IgG_10142	chr17	1039823	1040403	intron (NM_001322841, intron 1 of 22)	ABR
Hif1a_vs_IgG_10143	chr17	1085832	1086036	intron (NM_001322841, intron 1 of 22)	ABR
Hif1a_vs_IgG_10138	chr17	966898	967084	intron (NM_001092, intron 9 of 21)	ABR
Hif1a_vs_IgG_10141	chr17	996509	996721	intron (NM_001092, intron 2 of 21)	ABR
Hif1a_vs_IgG_3898	chr11	34370502	34370785	intron (NM_145804, intron 1 of 16)	ABTB2
Hif1a_vs_IgG_3894	chr11	34214620	34214909	intron (NM_145804, intron 3 of 16)	ABTB2
Hif1a_vs_IgG_3897	chr11	34348033	34348317	intron (NM_145804, intron 1 of 16)	ABTB2
Hif1a_vs_IgG_3896	chr11	34316252	34316514	intron (NM_145804, intron 1 of 16)	ABTB2
Hif1a_vs_IgG_3895	chr11	34239406	34239589	intron (NM_145804, intron 1 of 16)	ABTB2
Hif1a_vs_IgG_6021	chr12	107984222	107984447	intron (NM_001347943, intron 4 of 14)	ABTB3
Hif1a_vs_IgG_6022	chr12	108007838	108008279	intron (NM_001347943, intron 6 of 14)	ABTB3
Hif1a_vs_IgG_6020	chr12	107918680	107918932	intron (NM_001347943, intron 2 of 14)	ABTB3
Hif1a_vs_IgG_6019	chr12	107783527	107783859	intron (NM_001347944, intron 1 of 14)	ABTB3
Hif1a_vs_IgG_11399	chr18	47307588	47307822	TTS (NM_006111)	ACAA2
Hif1a_vs_IgG_10410	chr17	35723809	35724027	5' UTR (NM_198839, exon 3 of 60)	ACACA
Hif1a_vs_IgG_10409	chr17	35443317	35443527	3' UTR (NM_198834, exon 56 of 56)	ACACA
Hif1a_vs_IgG_6030	chr12	109587982	109588277	intron (NM_001093, intron 2 of 52)	ACACB
Hif1a_vs_IgG_6031	chr12	109625425	109625947	intron (NM_001093, intron 12 of 52)	ACACB
Hif1a_vs_IgG_6061	chr12	112168950	112169274	intron (NM_001136538, intron 11 of 21)	ACAD10
Hif1a_vs_IgG_17887	chr3	128621897	128622324	intron (NM_014049, intron 9 of 17)	ACAD9
Hif1a_vs_IgG_14550	chr2	211083053	211083340	intron (NM_001608, intron 2 of 10)	ACADL
Hif1a_vs_IgG_18475	chr3	195089490	195089793	intron (NM_012287, intron 4 of 22)	ACAP2
Hif1a_vs_IgG_18474	chr3	195081243	195081540	intron (NM_012287, intron 4 of 22)	ACAP2
Hif1a_vs_IgG_4721	chr11	108009920	108010187	intron (NM_000019, intron 6 of 11)	ACAT1
Hif1a_vs_IgG_4720	chr11	107994755	107995282	intron (NM_000019, intron 1 of 11)	ACAT1
Hif1a_vs_IgG_2082	chr1	180356492	180356688	intron (NM_032360, intron 6 of 7)	ACBD6
Hif1a_vs_IgG_2081	chr1	180263133	180263352	intron (NM_032360, intron 7 of 7)	ACBD6
Hif1a_vs_IgG_10723	chr17	61571537	61571892	intron (NM_000789, intron 21 of 24)	ACE
Hif1a_vs_IgG_10722	chr17	61564993	61565315	intron (NM_000789, intron 15 of 24)	ACE
Hif1a_vs_IgG_4408	chr11	76675172	76675689	intron (NM_001300954, intron 3 of 10)	ACER3
Hif1a_vs_IgG_4406	chr11	76631703	76631952	intron (NM_001300953, intron 1 of 9)	ACER3
Hif1a_vs_IgG_4407	chr11	76657499	76657955	intron (NM_001300955, intron 2 of 9)	ACER3
Hif1a_vs_IgG_17261	chr3	42873671	42874259	intron (NM_001296, intron 2 of 2)	ACKR2
Hif1a_vs_IgG_14815	chr2	237488342	237488725	intron (NM_020311, intron 1 of 1)	ACKR3
Hif1a_vs_IgG_10447	chr17	40064722	40064993	intron (NM_198830, intron 6 of 27)	ACLY
Hif1a_vs_IgG_14008	chr2	135604528	135604915	intron (NM_138326, intron 2 of 9)	ACMSD
Hif1a_vs_IgG_24965	chr9	32452644	32452927	3' UTR (NM_001362840, exon 22 of 22)	ACO1
Hif1a_vs_IgG_19840	chr5	80629656	80629951	intron (NM_130767, intron 12 of 14)	ACOT12
Hif1a_vs_IgG_19841	chr5	80644509	80644775	intron (NM_130767, intron 5 of 14)	ACOT12
Hif1a_vs_IgG_21045	chr6	24678034	24678483	intron (NM_018473, intron 1 of 2)	ACOT13
Hif1a_vs_IgG_25579	chrX	23756149	23756453	intron (NM_001033583, intron 1 of 14)	ACOT9
Hif1a_vs_IgG_10942	chr17	73959106	73959760	intron (NM_001185039, intron 2 of 13)	ACOX1
Hif1a_vs_IgG_10941	chr17	73952821	73953009	intron (NM_001185039, intron 4 of 13)	ACOX1
Hif1a_vs_IgG_17495	chr3	58497833	58498241	intron (NM_003500, intron 13 of 14)	ACOX2
Hif1a_vs_IgG_13757	chr2	111875605	111876118	3' UTR (NM_001142807, exon 18 of 18)	ACOXL
Hif1a_vs_IgG_13754	chr2	111534081	111534364	intron (NM_001142807, intron 2 of 17)	ACOXL
Hif1a_vs_IgG_13753	chr2	111526225	111526479	intron (NM_001142807, intron 2 of 17)	ACOXL
Hif1a_vs_IgG_13756	chr2	111702637	111702945	intron (NM_001142807, intron 12 of 17)	ACOXL
Hif1a_vs_IgG_13755	chr2	111658194	111658600	intron (NM_001142807, intron 10 of 17)	ACOXL
Hif1a_vs_IgG_17925	chr3	132066238	132066539	intron (NM_001134194, intron 7 of 10)	ACP3
Hif1a_vs_IgG_17924	chr3	132062923	132063255	intron (NM_001134194, intron 6 of 10)	ACP3
Hif1a_vs_IgG_4961	chr11	125540474	125540787	TTS (NM_001612)	ACRV1
Hif1a_vs_IgG_8623	chr15	78524812	78525408	intron (NM_001199377, intron 1 of 13)	ACSBG1
Hif1a_vs_IgG_10539	chr17	48536849	48537232	intron (NM_001288968, intron 2 of 16)	ACSF2
Hif1a_vs_IgG_10091	chr16	89206075	89206355	intron (NR_045667, intron 1 of 4)	ACSF3
Hif1a_vs_IgG_26235	chrX	108901479	108901761	intron (NM_004458, intron 15 of 15)	ACSL4
Hif1a_vs_IgG_3296	chr10	114152311	114152655	intron (NM_016234, intron 1 of 20)	ACSL5
Hif1a_vs_IgG_9272	chr16	20496071	20496447	intron (NM_001308169, intron 12 of 12)	ACSM2A
Hif1a_vs_IgG_5249	chr12	7468297	7468612	intron (NM_001080454, intron 3 of 12)	ACSM4
Hif1a_vs_IgG_9271	chr16	20430606	20430950	3' UTR (NM_001324373, exon 4 of 4)	ACSM5
Hif1a_vs_IgG_3130	chr10	96958147	96958428	intron (NM_207321, intron 2 of 10)	ACSM6
Hif1a_vs_IgG_15260	chr20	25012241	25012701	intron (NM_001252677, intron 2 of 11)	ACSS1
Hif1a_vs_IgG_15379	chr20	33475317	33475771	intron (NM_001076552, intron 2 of 18)	ACSS2
Hif1a_vs_IgG_15380	chr20	33483749	33484104	intron (NM_001076552, intron 2 of 18)	ACSS2
Hif1a_vs_IgG_15381	chr20	33490762	33491221	intron (NM_001076552, intron 2 of 18)	ACSS2
Hif1a_vs_IgG_15382	chr20	33496967	33497198	intron (NM_001076552, intron 2 of 18)	ACSS2
Hif1a_vs_IgG_2225	chr1	202831755	202832346	intron (NR_002929, intron 1 of 2)	ACTG1P25
Hif1a_vs_IgG_13356	chr2	74121143	74121399	intron (NM_001615, intron 1 of 8)	ACTG2
Hif1a_vs_IgG_296	chr1	18083352	18083594	intron (NM_030812, intron 1 of 2)	ACTL8
Hif1a_vs_IgG_7669	chr14	69420395	69420629	intron (NM_001130005, intron 1 of 20)	ACTN1
Hif1a_vs_IgG_7670	chr14	69427633	69427948	intron (NM_001130005, intron 1 of 20)	ACTN1
Hif1a_vs_IgG_7668	chr14	69362219	69362481	intron (NM_001130005, intron 8 of 20)	ACTN1
Hif1a_vs_IgG_7620	chr14	58688263	58688532	intron (NM_018477, intron 8 of 12)	ACTR10
Hif1a_vs_IgG_3218	chr10	104257801	104258046	intron (NM_005736, intron 1 of 10)	ACTR1A
Hif1a_vs_IgG_13212	chr2	65462554	65462840	intron (NM_001005386, intron 1 of 9)	ACTR2
Hif1a_vs_IgG_13792	chr2	114668757	114669049	intron (NM_001277140, intron 1 of 11)	ACTR3
Hif1a_vs_IgG_23662	chr7	149714447	149714687	intron (NM_001351028, intron 6 of 9)	ACTR3C
Hif1a_vs_IgG_23661	chr7	149668935	149669225	intron (NM_001351028, intron 6 of 9)	ACTR3C
Hif1a_vs_IgG_23658	chr7	149587675	149587958	intron (NR_147012, intron 10 of 10)	ACTR3C
Hif1a_vs_IgG_23660	chr7	149621877	149622347	intron (NM_001351028, intron 6 of 9)	ACTR3C
Hif1a_vs_IgG_23659	chr7	149588562	149588770	intron (NM_001351030, intron 2 of 3)	ACTR3C
Hif1a_vs_IgG_23663	chr7	149729413	149729681	intron (NM_001351028, intron 6 of 9)	ACTR3C
Hif1a_vs_IgG_23664	chr7	149872679	149873007	intron (NM_001351028, intron 6 of 9)	ACTR3C
Hif1a_vs_IgG_23665	chr7	149927094	149927369	intron (NM_001351028, intron 6 of 9)	ACTR3C
Hif1a_vs_IgG_14147	chr2	158620770	158621038	intron (NM_001111067, intron 8 of 10)	ACVR1
Hif1a_vs_IgG_14148	chr2	158710762	158711093	intron (NM_001347664, intron 1 of 11)	ACVR1
Hif1a_vs_IgG_5687	chr12	52380770	52380970	intron (NM_004302, intron 7 of 8)	ACVR1B
Hif1a_vs_IgG_17200	chr3	38498215	38498460	intron (NM_001106, intron 1 of 10)	ACVR2B
Hif1a_vs_IgG_13073	chr2	54348056	54348244	intron (NM_138448, intron 1 of 3)	ACYP2
Hif1a_vs_IgG_13071	chr2	54304991	54305286	intron (NM_001320587, intron 3 of 5)	ACYP2
Hif1a_vs_IgG_13075	chr2	54431052	54431502	intron (NM_001320587, intron 5 of 5)	ACYP2
Hif1a_vs_IgG_13074	chr2	54366205	54366466	intron (NM_001320587, intron 5 of 5)	ACYP2
Hif1a_vs_IgG_13069	chr2	54218831	54219033	intron (NM_001320587, intron 2 of 5)	ACYP2
Hif1a_vs_IgG_13070	chr2	54252911	54253172	intron (NM_001320587, intron 2 of 5)	ACYP2
Hif1a_vs_IgG_13072	chr2	54320800	54321138	intron (NM_001320587, intron 3 of 5)	ACYP2
Hif1a_vs_IgG_13076	chr2	54468788	54469112	intron (NM_001320587, intron 5 of 5)	ACYP2
Hif1a_vs_IgG_15555	chr20	43268846	43269261	intron (NM_001322050, intron 1 of 10)	ADA
Hif1a_vs_IgG_8323	chr15	58971625	58972001	intron (NM_001320570, intron 3 of 14)	ADAM10
Hif1a_vs_IgG_8324	chr15	59035059	59035348	intron (NM_001320570, intron 1 of 14)	ADAM10
Hif1a_vs_IgG_10474	chr17	42845352	42845744	intron (NM_001318933, intron 2 of 26)	ADAM11
Hif1a_vs_IgG_3480	chr10	128029164	128029540	intron (NM_001288973, intron 1 of 22)	ADAM12
Hif1a_vs_IgG_3478	chr10	127947269	127947553	intron (NM_001288973, intron 3 of 22)	ADAM12
Hif1a_vs_IgG_3475	chr10	127727372	127727734	intron (NM_001288973, intron 19 of 22)	ADAM12
Hif1a_vs_IgG_3479	chr10	127973407	127973680	intron (NM_001288973, intron 2 of 22)	ADAM12
Hif1a_vs_IgG_3476	chr10	127779840	127780075	intron (NM_001288973, intron 11 of 22)	ADAM12
Hif1a_vs_IgG_3477	chr10	127818848	127819250	intron (NM_001288973, intron 5 of 22)	ADAM12
Hif1a_vs_IgG_12441	chr2	9674185	9674557	intron (NM_003183, intron 4 of 18)	ADAM17
Hif1a_vs_IgG_12440	chr2	9673321	9673620	intron (NM_003183, intron 4 of 18)	ADAM17
Hif1a_vs_IgG_12439	chr2	9667097	9667445	intron (NM_003183, intron 5 of 18)	ADAM17
Hif1a_vs_IgG_20453	chr5	156904413	156904748	3' UTR (NM_033274, exon 23 of 23)	ADAM19
Hif1a_vs_IgG_20455	chr5	156932646	156932855	exon (NM_033274, exon 11 of 23)	ADAM19
Hif1a_vs_IgG_20456	chr5	156960040	156960530	intron (NM_033274, intron 4 of 22)	ADAM19
Hif1a_vs_IgG_20454	chr5	156929372	156929609	intron (NM_033274, intron 12 of 22)	ADAM19
Hif1a_vs_IgG_22637	chr7	87566733	87567023	intron (NM_001324420, intron 2 of 30)	ADAM22
Hif1a_vs_IgG_22640	chr7	87705587	87705953	intron (NM_001324420, intron 4 of 30)	ADAM22
Hif1a_vs_IgG_22641	chr7	87741943	87742391	intron (NM_001324420, intron 5 of 30)	ADAM22
Hif1a_vs_IgG_22639	chr7	87674135	87674480	intron (NM_001324420, intron 3 of 30)	ADAM22
Hif1a_vs_IgG_22638	chr7	87614051	87614283	intron (NM_001324420, intron 3 of 30)	ADAM22
Hif1a_vs_IgG_24058	chr8	39078161	39078452	intron (NM_145004, intron 12 of 24)	ADAM32
Hif1a_vs_IgG_14980	chr20	3647589	3647875	TTS (NM_025220)	ADAM33
Hif1a_vs_IgG_23974	chr8	24271649	24271971	intron (NR_125808, intron 1 of 5)	ADAM7-AS1
Hif1a_vs_IgG_19484	chr5	33543402	33543895	intron (NM_030955, intron 22 of 23)	ADAMTS12
Hif1a_vs_IgG_19486	chr5	33756492	33756705	intron (NM_030955, intron 2 of 23)	ADAMTS12
Hif1a_vs_IgG_19485	chr5	33643282	33643595	intron (NM_030955, intron 10 of 23)	ADAMTS12
Hif1a_vs_IgG_19488	chr5	33829501	33829758	intron (NM_030955, intron 2 of 23)	ADAMTS12
Hif1a_vs_IgG_19487	chr5	33788093	33788315	intron (NM_030955, intron 2 of 23)	ADAMTS12
Hif1a_vs_IgG_2923	chr10	72496839	72497182	intron (NM_139155, intron 10 of 21)	ADAMTS14
Hif1a_vs_IgG_19301	chr5	5132969	5133244	non-coding (NR_109915, exon 4 of 4)	ADAMTS16-DT
Hif1a_vs_IgG_8897	chr15	100646750	100647042	intron (NM_139057, intron 14 of 21)	ADAMTS17
Hif1a_vs_IgG_8896	chr15	100547064	100547425	intron (NM_139057, intron 18 of 21)	ADAMTS17
Hif1a_vs_IgG_8899	chr15	100679336	100679880	intron (NM_139057, intron 10 of 21)	ADAMTS17
Hif1a_vs_IgG_8900	chr15	100867909	100868303	intron (NM_139057, intron 3 of 21)	ADAMTS17
Hif1a_vs_IgG_8895	chr15	100530942	100531140	intron (NM_139057, intron 20 of 21)	ADAMTS17
Hif1a_vs_IgG_8898	chr15	100650476	100650717	intron (NM_139057, intron 13 of 21)	ADAMTS17
Hif1a_vs_IgG_9901	chr16	77444631	77444879	intron (NM_199355, intron 3 of 22)	ADAMTS18
Hif1a_vs_IgG_9900	chr16	77419357	77419728	intron (NM_199355, intron 3 of 22)	ADAMTS18
Hif1a_vs_IgG_9899	chr16	77400256	77400463	intron (NM_199355, intron 4 of 22)	ADAMTS18
Hif1a_vs_IgG_20145	chr5	129060923	129061120	intron (NM_133638, intron 21 of 22)	ADAMTS19
Hif1a_vs_IgG_20706	chr5	178687301	178687675	intron (NM_014244, intron 3 of 21)	ADAMTS2
Hif1a_vs_IgG_20705	chr5	178611135	178611365	intron (NM_014244, intron 4 of 21)	ADAMTS2
Hif1a_vs_IgG_5593	chr12	43811732	43812059	intron (NM_025003, intron 28 of 38)	ADAMTS20
Hif1a_vs_IgG_18798	chr4	73168916	73169133	intron (NM_014243, intron 17 of 21)	ADAMTS3
Hif1a_vs_IgG_18797	chr4	73148947	73149167	exon (NM_014243, exon 22 of 22)	ADAMTS3
Hif1a_vs_IgG_8632	chr15	79100690	79101073	intron (NM_014272, intron 1 of 23)	ADAMTS7
Hif1a_vs_IgG_8631	chr15	79054188	79054533	intron (NM_014272, intron 23 of 23)	ADAMTS7
Hif1a_vs_IgG_5054	chr11	130290271	130290593	intron (NM_007037, intron 1 of 8)	ADAMTS8
Hif1a_vs_IgG_5055	chr11	130294374	130294628	intron (NM_007037, intron 1 of 8)	ADAMTS8
Hif1a_vs_IgG_17535	chr3	64761314	64761549	intron (NR_038264, intron 1 of 5)	ADAMTS9-AS2
Hif1a_vs_IgG_17537	chr3	64893881	64894170	intron (NR_038264, intron 4 of 5)	ADAMTS9-AS2
Hif1a_vs_IgG_17534	chr3	64725918	64726293	intron (NR_038264, intron 1 of 5)	ADAMTS9-AS2
Hif1a_vs_IgG_17536	chr3	64871486	64871900	intron (NR_038264, intron 4 of 5)	ADAMTS9-AS2
Hif1a_vs_IgG_24937	chr9	18814361	18814713	intron (NM_001040272, intron 20 of 28)	ADAMTSL1
Hif1a_vs_IgG_24936	chr9	18626874	18627161	intron (NM_001040272, intron 5 of 28)	ADAMTSL1
Hif1a_vs_IgG_24935	chr9	18589191	18589501	intron (NM_001040272, intron 4 of 28)	ADAMTSL1
Hif1a_vs_IgG_24934	chr9	18547808	18547990	intron (NM_001040272, intron 3 of 28)	ADAMTSL1
Hif1a_vs_IgG_8695	chr15	84321750	84322106	promoter-TSS (NM_207517)	ADAMTSL3
Hif1a_vs_IgG_8696	chr15	84414076	84414438	intron (NM_001301110, intron 3 of 29)	ADAMTSL3
Hif1a_vs_IgG_8697	chr15	84515250	84515549	intron (NM_001301110, intron 7 of 29)	ADAMTSL3
Hif1a_vs_IgG_8698	chr15	84660158	84660467	intron (NM_001301110, intron 23 of 29)	ADAMTSL3
Hif1a_vs_IgG_1739	chr1	150522475	150522821	intron (NM_001288608, intron 2 of 19)	ADAMTSL4
Hif1a_vs_IgG_1799	chr1	154596435	154596728	intron (NM_001365045, intron 1 of 14)	ADAR
Hif1a_vs_IgG_16338	chr21	46511939	46512217	intron (NM_001346688, intron 1 of 11)	ADARB1
Hif1a_vs_IgG_2740	chr10	1621886	1622130	intron (NM_018702, intron 1 of 9)	ADARB2
Hif1a_vs_IgG_2739	chr10	1581446	1581720	intron (NR_033387, intron 1 of 1)	ADARB2-AS1
Hif1a_vs_IgG_23524	chr7	140377457	140377775	intron (NM_052853, intron 2 of 7)	ADCK2
Hif1a_vs_IgG_23525	chr7	140392779	140393122	intron (NM_052853, intron 7 of 7)	ADCK2
Hif1a_vs_IgG_22181	chr7	45730046	45730287	intron (NM_021116, intron 14 of 19)	ADCY1
Hif1a_vs_IgG_22178	chr7	45616665	45616956	intron (NM_001281768, intron 2 of 9)	ADCY1
Hif1a_vs_IgG_22180	chr7	45696135	45696385	intron (NM_001281768, intron 6 of 9)	ADCY1
Hif1a_vs_IgG_22179	chr7	45688237	45688524	exon (NM_021116, exon 5 of 20)	ADCY1
Hif1a_vs_IgG_21201	chr6	41106313	41106639	intron (NR_026938, intron 21 of 22)	ADCY10P1
Hif1a_vs_IgG_19326	chr5	7516523	7516807	intron (NM_020546, intron 2 of 24)	ADCY2
Hif1a_vs_IgG_19325	chr5	7489861	7490108	intron (NM_020546, intron 2 of 24)	ADCY2
Hif1a_vs_IgG_19324	chr5	7407922	7408334	intron (NM_020546, intron 1 of 24)	ADCY2
Hif1a_vs_IgG_17817	chr3	123013652	123013940	intron (NM_001199642, intron 17 of 20)	ADCY5
Hif1a_vs_IgG_17819	chr3	123106621	123107008	intron (NM_183357, intron 1 of 20)	ADCY5
Hif1a_vs_IgG_17818	chr3	123059800	123060040	intron (NM_001199642, intron 3 of 20)	ADCY5
Hif1a_vs_IgG_17820	chr3	123145238	123145533	intron (NM_183357, intron 1 of 20)	ADCY5
Hif1a_vs_IgG_9555	chr16	50343240	50343485	intron (NM_001286057, intron 17 of 18)	ADCY7
Hif1a_vs_IgG_9554	chr16	50333580	50334048	intron (NM_001286057, intron 8 of 18)	ADCY7
Hif1a_vs_IgG_9553	chr16	50327916	50328237	intron (NM_001286057, intron 6 of 18)	ADCY7
Hif1a_vs_IgG_24710	chr8	131960881	131961134	intron (NM_001115, intron 3 of 17)	ADCY8
Hif1a_vs_IgG_8999	chr16	4099022	4099322	intron (NM_001116, intron 2 of 10)	ADCY9
Hif1a_vs_IgG_9001	chr16	4135465	4135718	intron (NM_001116, intron 2 of 10)	ADCY9
Hif1a_vs_IgG_9000	chr16	4107947	4108276	intron (NM_001116, intron 2 of 10)	ADCY9
Hif1a_vs_IgG_9002	chr16	4141185	4141585	intron (NM_001116, intron 2 of 10)	ADCY9
Hif1a_vs_IgG_8998	chr16	4015526	4015882	3' UTR (NM_001116, exon 11 of 11)	ADCY9
Hif1a_vs_IgG_22055	chr7	31098975	31099513	intron (NM_001199637, intron 1 of 13)	ADCYAP1R1
Hif1a_vs_IgG_22056	chr7	31124826	31125022	intron (NM_001199637, intron 6 of 13)	ADCYAP1R1
Hif1a_vs_IgG_18562	chr4	2868038	2868300	intron (NM_001354754, intron 2 of 15)	ADD1
Hif1a_vs_IgG_13297	chr2	70895725	70896082	intron (NM_017488, intron 16 of 16)	ADD2
Hif1a_vs_IgG_13298	chr2	70896178	70896456	intron (NM_017488, intron 16 of 16)	ADD2
Hif1a_vs_IgG_3280	chr10	111882467	111882746	intron (NM_001320594, intron 10 of 15)	ADD3
Hif1a_vs_IgG_3279	chr10	111759611	111759821	intron (NM_001320591, intron 1 of 15)	ADD3
Hif1a_vs_IgG_24834	chr8	143585076	143585317	intron (NM_001702, intron 17 of 30)	ADGRB1
Hif1a_vs_IgG_24833	chr8	143582092	143582314	intron (NM_001702, intron 17 of 30)	ADGRB1
Hif1a_vs_IgG_24832	chr8	143566096	143566563	intron (NM_001702, intron 13 of 30)	ADGRB1
Hif1a_vs_IgG_21371	chr6	69549752	69550157	intron (NM_001704, intron 3 of 31)	ADGRB3
Hif1a_vs_IgG_21372	chr6	70095198	70095445	intron (NM_001704, intron 31 of 31)	ADGRB3
Hif1a_vs_IgG_6220	chr12	131589987	131590313	intron (NM_198827, intron 16 of 24)	ADGRD1
Hif1a_vs_IgG_6219	chr12	131568845	131569491	exon (NM_001330497, exon 16 of 26)	ADGRD1
Hif1a_vs_IgG_11671	chr19	6938979	6939180	intron (NM_001256254, intron 17 of 17)	ADGRE1
Hif1a_vs_IgG_11670	chr19	6902292	6902599	intron (NM_001974, intron 6 of 20)	ADGRE1
Hif1a_vs_IgG_11669	chr19	6889927	6890155	intron (NM_001256254, intron 1 of 17)	ADGRE1
Hif1a_vs_IgG_11835	chr19	14870358	14870961	intron (NM_001271052, intron 10 of 18)	ADGRE2
Hif1a_vs_IgG_11834	chr19	14863236	14863781	intron (NM_001271052, intron 12 of 18)	ADGRE2
Hif1a_vs_IgG_11831	chr19	14778727	14779152	intron (NM_001289159, intron 2 of 12)	ADGRE3
Hif1a_vs_IgG_11830	chr19	14766337	14766759	intron (NM_001289158, intron 4 of 14)	ADGRE3
Hif1a_vs_IgG_11823	chr19	14518062	14518439	intron (NM_001784, intron 16 of 17)	ADGRE5
Hif1a_vs_IgG_11822	chr19	14491429	14491823	promoter-TSS (NM_078481)	ADGRE5
Hif1a_vs_IgG_21271	chr6	46919661	46919998	intron (NM_015234, intron 1 of 20)	ADGRF5
Hif1a_vs_IgG_25533	chrX	19087277	19087741	intron (NM_001079858, intron 2 of 28)	ADGRG2
Hif1a_vs_IgG_25537	chrX	19133673	19134153	intron (NM_001079858, intron 1 of 28)	ADGRG2
Hif1a_vs_IgG_25536	chrX	19130533	19130867	intron (NM_001079858, intron 1 of 28)	ADGRG2
Hif1a_vs_IgG_25535	chrX	19121211	19121523	intron (NM_001079858, intron 1 of 28)	ADGRG2
Hif1a_vs_IgG_25534	chrX	19112556	19112953	intron (NM_001079858, intron 1 of 28)	ADGRG2
Hif1a_vs_IgG_9664	chr16	57577027	57577322	intron (NM_153837, intron 1 of 11)	ADGRG5
Hif1a_vs_IgG_9665	chr16	57600588	57600815	intron (NM_001304376, intron 7 of 11)	ADGRG5
Hif1a_vs_IgG_17713	chr3	100393463	100393723	intron (NM_001308362, intron 9 of 9)	ADGRG7
Hif1a_vs_IgG_11818	chr19	14283782	14284273	intron (NM_001008701, intron 3 of 23)	ADGRL1
Hif1a_vs_IgG_1273	chr1	82081861	82082117	intron (NM_001366008, intron 3 of 26)	ADGRL2
Hif1a_vs_IgG_1277	chr1	82273410	82273632	intron (NM_001366007, intron 1 of 24)	ADGRL2
Hif1a_vs_IgG_1276	chr1	82178563	82178776	intron (NM_001366003, intron 5 of 27)	ADGRL2
Hif1a_vs_IgG_1272	chr1	81954770	81955214	intron (NM_001366003, intron 3 of 27)	ADGRL2
Hif1a_vs_IgG_1274	chr1	82128038	82128274	intron (NM_001366008, intron 3 of 26)	ADGRL2
Hif1a_vs_IgG_1275	chr1	82161165	82161584	intron (NM_001366008, intron 3 of 26)	ADGRL2
Hif1a_vs_IgG_18771	chr4	62627385	62627627	intron (NM_001371342, intron 5 of 20)	ADGRL3
Hif1a_vs_IgG_18770	chr4	62609672	62609939	intron (NM_001371342, intron 5 of 20)	ADGRL3
Hif1a_vs_IgG_18772	chr4	62971567	62971877	intron (NR_110595, intron 6 of 7)	ADGRL3-AS1
Hif1a_vs_IgG_1259	chr1	79419552	79419855	intron (NM_022159, intron 2 of 14)	ADGRL4
Hif1a_vs_IgG_19886	chr5	89956280	89956574	intron (NM_032119, intron 21 of 89)	ADGRV1
Hif1a_vs_IgG_19888	chr5	90364505	90364774	intron (NM_032119, intron 85 of 89)	ADGRV1
Hif1a_vs_IgG_19887	chr5	90256372	90256677	intron (NM_032119, intron 83 of 89)	ADGRV1
Hif1a_vs_IgG_19889	chr5	90366836	90367022	intron (NM_032119, intron 85 of 89)	ADGRV1
Hif1a_vs_IgG_24224	chr8	67369405	67369888	intron (NM_144650, intron 12 of 13)	ADHFE1
Hif1a_vs_IgG_18394	chr3	186578968	186579236	promoter-TSS (NR_046662)	ADIPOQ-AS1
Hif1a_vs_IgG_3072	chr10	88728898	88729254	intron (NM_006829, intron 1 of 2)	ADIRF
Hif1a_vs_IgG_2961	chr10	76005332	76005679	intron (NM_001369124, intron 3 of 9)	ADK
Hif1a_vs_IgG_2962	chr10	76077593	76078124	intron (NM_001369124, intron 4 of 9)	ADK
Hif1a_vs_IgG_15698	chr20	49509051	49509384	exon (NM_001282531, exon 6 of 6)	ADNP
Hif1a_vs_IgG_16471	chr22	24848053	24848354	non-coding (NR_028483, exon 5 of 8)	ADORA2A-AS1
Hif1a_vs_IgG_17774	chr3	119304080	119304560	intron (NM_001371092, intron 3 of 4)	ADPRH
Hif1a_vs_IgG_20484	chr5	159400223	159400588	TTS (NM_000679)	ADRA1B
Hif1a_vs_IgG_20483	chr5	159375038	159375348	intron (NM_000679, intron 1 of 1)	ADRA1B
Hif1a_vs_IgG_13544	chr2	96778696	96778948	3' UTR (NM_000682, exon 1 of 1)	ADRA2B
Hif1a_vs_IgG_20888	chr6	11725947	11726268	intron (NM_001143948, intron 5 of 6)	ADTRP
Hif1a_vs_IgG_5411	chr12	19619164	19619403	intron (NM_001114176, intron 2 of 8)	AEBP2
Hif1a_vs_IgG_5412	chr12	19621793	19622211	intron (NM_001114176, intron 2 of 8)	AEBP2
Hif1a_vs_IgG_5413	chr12	19627729	19628013	intron (NM_001114176, intron 3 of 8)	AEBP2
Hif1a_vs_IgG_5414	chr12	19669612	19669996	intron (NM_001114176, intron 7 of 8)	AEBP2
Hif1a_vs_IgG_18606	chr4	7817204	7817428	intron (NM_198595, intron 8 of 16)	AFAP1
Hif1a_vs_IgG_18608	chr4	7899734	7900012	intron (NM_001371091, intron 1 of 17)	AFAP1
Hif1a_vs_IgG_18607	chr4	7882094	7882398	intron (NM_198595, intron 1 of 16)	AFAP1
Hif1a_vs_IgG_18605	chr4	7774651	7774888	non-coding (NR_026892, exon 2 of 2)	AFAP1-AS1
Hif1a_vs_IgG_20357	chr5	148663281	148663505	intron (NM_001146337, intron 1 of 17)	AFAP1L1
Hif1a_vs_IgG_20358	chr5	148681968	148682300	intron (NM_001323062, intron 5 of 17)	AFAP1L1
Hif1a_vs_IgG_3319	chr10	116153470	116153926	intron (NM_001351073, intron 1 of 19)	AFAP1L2
Hif1a_vs_IgG_21816	chr6	168373026	168373347	TTS (NM_001291964)	AFDN
Hif1a_vs_IgG_18853	chr4	87978054	87978352	intron (NM_005935, intron 3 of 19)	AFF1
Hif1a_vs_IgG_26458	chrX	148037459	148037699	exon (NM_001169122, exon 10 of 20)	AFF2
Hif1a_vs_IgG_26457	chrX	147801532	147801943	intron (NM_001170628, intron 1 of 17)	AFF2
Hif1a_vs_IgG_13597	chr2	100722810	100723276	promoter-TSS (NM_001025108)	AFF3
Hif1a_vs_IgG_13596	chr2	100673460	100673782	intron (NM_001025108, intron 2 of 23)	AFF3
Hif1a_vs_IgG_13595	chr2	100499103	100499334	intron (NM_002285, intron 6 of 23)	AFF3
Hif1a_vs_IgG_13594	chr2	100305756	100305993	intron (NM_002285, intron 10 of 23)	AFF3
Hif1a_vs_IgG_13593	chr2	100203950	100204302	intron (NM_002285, intron 14 of 23)	AFF3
Hif1a_vs_IgG_20177	chr5	132225911	132226174	intron (NM_014423, intron 13 of 20)	AFF4
Hif1a_vs_IgG_20178	chr5	132279059	132279257	intron (NM_014423, intron 1 of 20)	AFF4
Hif1a_vs_IgG_20176	chr5	132219999	132220308	intron (NM_014423, intron 19 of 20)	AFF4
Hif1a_vs_IgG_21559	chr6	108634819	108635050	intron (NR_136553, intron 1 of 8)	AFG1L
Hif1a_vs_IgG_21560	chr6	108719872	108720156	intron (NR_136553, intron 3 of 8)	AFG1L
Hif1a_vs_IgG_14807	chr2	237035361	237035608	3' UTR (NM_001037131, exon 18 of 18)	AGAP1
Hif1a_vs_IgG_14804	chr2	236891108	236891407	intron (NM_014914, intron 12 of 16)	AGAP1
Hif1a_vs_IgG_14805	chr2	236902946	236903506	intron (NM_014914, intron 12 of 16)	AGAP1
Hif1a_vs_IgG_14798	chr2	236596947	236597328	intron (NM_014914, intron 1 of 16)	AGAP1
Hif1a_vs_IgG_14802	chr2	236737489	236737743	intron (NM_014914, intron 9 of 16)	AGAP1
Hif1a_vs_IgG_14799	chr2	236683077	236683382	intron (NM_014914, intron 6 of 16)	AGAP1
Hif1a_vs_IgG_14806	chr2	236950717	236950936	intron (NM_014914, intron 14 of 16)	AGAP1
Hif1a_vs_IgG_14800	chr2	236715760	236716047	exon (NM_001244888, exon 9 of 10)	AGAP1
Hif1a_vs_IgG_14801	chr2	236720335	236720771	intron (NM_014914, intron 9 of 16)	AGAP1
Hif1a_vs_IgG_14803	chr2	236833881	236834251	intron (NM_014914, intron 11 of 16)	AGAP1
Hif1a_vs_IgG_14797	chr2	236527776	236527995	intron (NM_014914, intron 1 of 16)	AGAP1
Hif1a_vs_IgG_14795	chr2	236465805	236466038	intron (NM_014914, intron 1 of 16)	AGAP1
Hif1a_vs_IgG_14796	chr2	236511624	236511986	intron (NM_014914, intron 1 of 16)	AGAP1
Hif1a_vs_IgG_14794	chr2	236412714	236412977	intron (NM_014914, intron 1 of 16)	AGAP1
Hif1a_vs_IgG_3074	chr10	88736801	88737195	intron (NM_133447, intron 1 of 11)	AGAP11
Hif1a_vs_IgG_3073	chr10	88732102	88732358	intron (NM_133447, intron 1 of 11)	AGAP11
Hif1a_vs_IgG_23675	chr7	150803278	150803506	intron (NM_001350103, intron 1 of 18)	AGAP3
Hif1a_vs_IgG_8729	chr15	87182114	87182527	intron (NM_152336, intron 22 of 24)	AGBL1
Hif1a_vs_IgG_8730	chr15	87431296	87431531	intron (NM_152336, intron 23 of 24)	AGBL1
Hif1a_vs_IgG_8728	chr15	86973584	86973853	intron (NM_152336, intron 18 of 24)	AGBL1
Hif1a_vs_IgG_8725	chr15	86836412	86836716	intron (NM_152336, intron 16 of 24)	AGBL1
Hif1a_vs_IgG_8726	chr15	86906033	86906265	intron (NM_152336, intron 17 of 24)	AGBL1
Hif1a_vs_IgG_8727	chr15	86926744	86926971	intron (NM_152336, intron 17 of 24)	AGBL1
Hif1a_vs_IgG_4006	chr11	47710834	47711213	intron (NM_024783, intron 10 of 18)	AGBL2
Hif1a_vs_IgG_23417	chr7	134743632	134743979	intron (NR_160300, intron 12 of 16)	AGBL3
Hif1a_vs_IgG_884	chr1	50003067	50003598	intron (NR_136623, intron 2 of 12)	AGBL4
Hif1a_vs_IgG_885	chr1	50064892	50065219	intron (NR_136623, intron 2 of 12)	AGBL4
Hif1a_vs_IgG_881	chr1	49450661	49450944	intron (NR_136623, intron 4 of 12)	AGBL4
Hif1a_vs_IgG_879	chr1	49143916	49144172	intron (NM_001323575, intron 6 of 12)	AGBL4
Hif1a_vs_IgG_886	chr1	50311060	50311395	intron (NM_001323575, intron 2 of 12)	AGBL4
Hif1a_vs_IgG_882	chr1	49626489	49626797	intron (NR_136623, intron 3 of 12)	AGBL4
Hif1a_vs_IgG_877	chr1	49072953	49073308	intron (NR_136623, intron 9 of 12)	AGBL4
Hif1a_vs_IgG_883	chr1	49756307	49756569	intron (NR_136623, intron 2 of 12)	AGBL4
Hif1a_vs_IgG_880	chr1	49327924	49328221	intron (NR_136623, intron 5 of 12)	AGBL4
Hif1a_vs_IgG_878	chr1	49081395	49081668	intron (NR_136623, intron 9 of 12)	AGBL4
Hif1a_vs_IgG_14697	chr2	228410926	228411342	intron (NM_001135187, intron 11 of 13)	AGFG1
Hif1a_vs_IgG_22855	chr7	100138224	100138571	intron (NM_006076, intron 1 of 11)	AGFG2
Hif1a_vs_IgG_19793	chr5	76344128	76344483	intron (NM_018046, intron 7 of 13)	AGGF1
Hif1a_vs_IgG_23550	chr7	141285017	141285239	intron (NM_001364948, intron 2 of 14)	AGK
Hif1a_vs_IgG_23549	chr7	141268347	141268536	intron (NM_001364948, intron 2 of 14)	AGK
Hif1a_vs_IgG_23548	chr7	141264456	141264949	intron (NM_001364948, intron 2 of 14)	AGK
Hif1a_vs_IgG_1465	chr1	100332394	100332748	intron (NM_000028, intron 5 of 33)	AGL
Hif1a_vs_IgG_1464	chr1	100331507	100331700	intron (NM_000028, intron 5 of 33)	AGL
Hif1a_vs_IgG_16313	chr21	45309028	45309228	intron (NM_001369878, intron 1 of 8)	AGPAT3
Hif1a_vs_IgG_16315	chr21	45359056	45359374	intron (NM_001037553, intron 1 of 8)	AGPAT3
Hif1a_vs_IgG_16314	chr21	45357173	45357546	intron (NM_001037553, intron 1 of 8)	AGPAT3
Hif1a_vs_IgG_21778	chr6	161681002	161681776	intron (NM_020133, intron 1 of 8)	AGPAT4
Hif1a_vs_IgG_23857	chr8	6604067	6604274	intron (NM_018361, intron 5 of 7)	AGPAT5
Hif1a_vs_IgG_3	chr1	957434	957672	intron (NM_198576, intron 1 of 35)	AGRN
Hif1a_vs_IgG_1548	chr1	110561116	110561353	exon (NM_006621, exon 13 of 17)	AHCYL1
Hif1a_vs_IgG_23306	chr7	129014378	129014598	intron (NM_001130723, intron 1 of 16)	AHCYL2
Hif1a_vs_IgG_23302	chr7	128899467	128899801	intron (NM_001130720, intron 1 of 16)	AHCYL2
Hif1a_vs_IgG_23301	chr7	128895365	128895748	intron (NM_001130720, intron 1 of 16)	AHCYL2
Hif1a_vs_IgG_23303	chr7	128951361	128951597	intron (NM_001130720, intron 1 of 16)	AHCYL2
Hif1a_vs_IgG_23305	chr7	128992059	128992342	intron (NM_001130720, intron 1 of 16)	AHCYL2
Hif1a_vs_IgG_23304	chr7	128975968	128976307	intron (NM_001130720, intron 1 of 16)	AHCYL2
Hif1a_vs_IgG_470	chr1	27865714	27865999	intron (NM_001029882, intron 6 of 6)	AHDC1
Hif1a_vs_IgG_21661	chr6	135965440	135965744	intron (NR_152842, intron 3 of 5)	AHI1-DT
Hif1a_vs_IgG_21662	chr6	136008360	136008719	intron (NR_152842, intron 4 of 5)	AHI1-DT
Hif1a_vs_IgG_4134	chr11	62201108	62201552	3' UTR (NM_024060, exon 6 of 6)	AHNAK
Hif1a_vs_IgG_19248	chr5	402567	402860	intron (NM_001242412, intron 4 of 10)	AHRR
Hif1a_vs_IgG_21690	chr6	143640434	143640694	intron (NM_001366355, intron 3 of 4)	AIG1
Hif1a_vs_IgG_16321	chr21	45707829	45708160	intron (NM_000383, intron 4 of 13)	AIRE
Hif1a_vs_IgG_16322	chr21	45708348	45708821	intron (NM_000383, intron 5 of 13)	AIRE
Hif1a_vs_IgG_68	chr1	4842146	4842499	intron (NM_018836, intron 5 of 5)	AJAP1
Hif1a_vs_IgG_66	chr1	4777495	4777820	intron (NM_001042478, intron 2 of 5)	AJAP1
Hif1a_vs_IgG_65	chr1	4723340	4723679	intron (NM_001042478, intron 1 of 5)	AJAP1
Hif1a_vs_IgG_67	chr1	4799712	4799944	intron (NM_001042478, intron 2 of 5)	AJAP1
Hif1a_vs_IgG_586	chr1	33477112	33477435	3' UTR (NM_001625, exon 6 of 6)	AK2
Hif1a_vs_IgG_588	chr1	33493098	33493449	intron (NM_001319141, intron 1 of 7)	AK2
Hif1a_vs_IgG_587	chr1	33491754	33491989	intron (NM_001319141, intron 1 of 7)	AK2
Hif1a_vs_IgG_1233	chr1	77856446	77857086	intron (NM_012093, intron 6 of 13)	AK5
Hif1a_vs_IgG_1234	chr1	77912358	77912891	intron (NM_012093, intron 8 of 13)	AK5
Hif1a_vs_IgG_1236	chr1	77916638	77916928	intron (NM_012093, intron 8 of 13)	AK5
Hif1a_vs_IgG_1235	chr1	77913693	77913985	intron (NM_012093, intron 8 of 13)	AK5
Hif1a_vs_IgG_1232	chr1	77788674	77788962	intron (NM_012093, intron 5 of 13)	AK5
Hif1a_vs_IgG_25365	chr9	135678348	135678647	intron (NM_001317959, intron 12 of 14)	AK8
Hif1a_vs_IgG_21567	chr6	109872404	109872664	intron (NM_001145128, intron 24 of 40)	AK9
Hif1a_vs_IgG_11139	chr18	5197454	5197811	promoter-TSS (NM_001145194)	AKAIN1
Hif1a_vs_IgG_10315	chr17	19864283	19864544	intron (NM_007202, intron 3 of 14)	AKAP10
Hif1a_vs_IgG_21730	chr6	151670061	151670344	exon (NM_005100, exon 4 of 5)	AKAP12
Hif1a_vs_IgG_8722	chr15	86221950	86222182	intron (NM_007200, intron 14 of 36)	AKAP13
Hif1a_vs_IgG_8716	chr15	85929116	85929413	intron (NM_007200, intron 1 of 36)	AKAP13
Hif1a_vs_IgG_8721	chr15	86185984	86186227	intron (NM_007200, intron 9 of 36)	AKAP13
Hif1a_vs_IgG_8717	chr15	85996991	85997265	intron (NM_007200, intron 1 of 36)	AKAP13
Hif1a_vs_IgG_8718	chr15	86113581	86113891	intron (NM_007200, intron 5 of 36)	AKAP13
Hif1a_vs_IgG_8719	chr15	86116577	86116907	intron (NM_007200, intron 5 of 36)	AKAP13
Hif1a_vs_IgG_8720	chr15	86129811	86130264	intron (NM_007200, intron 8 of 36)	AKAP13
Hif1a_vs_IgG_11850	chr19	15489434	15489803	intron (NM_005858, intron 1 of 13)	AKAP8
Hif1a_vs_IgG_11848	chr19	15482075	15482435	intron (NM_005858, intron 7 of 13)	AKAP8
Hif1a_vs_IgG_11847	chr19	15470839	15471118	intron (NM_005858, intron 12 of 13)	AKAP8
Hif1a_vs_IgG_11849	chr19	15487685	15488171	intron (NM_005858, intron 1 of 13)	AKAP8
Hif1a_vs_IgG_11851	chr19	15530457	15530822	promoter-TSS (NR_111971)	AKAP8L
Hif1a_vs_IgG_22692	chr7	91648312	91648655	intron (NM_147185, intron 12 of 49)	AKAP9
Hif1a_vs_IgG_22693	chr7	91676396	91676697	intron (NM_147185, intron 21 of 49)	AKAP9
Hif1a_vs_IgG_25245	chr9	117148173	117148764	intron (NM_030767, intron 1 of 21)	AKNA
Hif1a_vs_IgG_1520	chr1	109368519	109369007	intron (NR_049760, intron 10 of 13)	AKNAD1
Hif1a_vs_IgG_1521	chr1	109383679	109384006	intron (NR_049760, intron 7 of 13)	AKNAD1
Hif1a_vs_IgG_23406	chr7	134133649	134134043	exon (NM_001628, exon 5 of 10)	AKR1B1
Hif1a_vs_IgG_23407	chr7	134215420	134215690	exon (NM_020299, exon 2 of 10)	AKR1B10
Hif1a_vs_IgG_23408	chr7	134262287	134262605	intron (NM_001367821, intron 9 of 10)	AKR1B15
Hif1a_vs_IgG_2747	chr10	4957597	4957877	intron (NR_026743, intron 1 of 10)	AKR1C6P
Hif1a_vs_IgG_23467	chr7	137789110	137789390	intron (NM_001190906, intron 4 of 7)	AKR1D1
Hif1a_vs_IgG_320	chr1	19629588	19630016	3' UTR (NM_001320979, exon 6 of 6)	AKR7A2
Hif1a_vs_IgG_2697	chr1	243671830	243672251	intron (NM_001370074, intron 13 of 13)	AKT3
Hif1a_vs_IgG_25229	chr9	116158067	116158323	intron (NM_001003945, intron 1 of 11)	ALAD
Hif1a_vs_IgG_17406	chr3	52246618	52247083	intron (NM_199166, intron 10 of 10)	ALAS1
Hif1a_vs_IgG_17722	chr3	105126858	105127317	intron (NM_001243280, intron 1 of 14)	ALCAM
Hif1a_vs_IgG_12204	chr19	49971321	49971532	intron (NM_001145396, intron 13 of 15)	ALDH16A1
Hif1a_vs_IgG_12203	chr19	49958999	49959300	intron (NM_001145396, intron 1 of 15)	ALDH16A1
Hif1a_vs_IgG_8318	chr15	58348691	58348873	intron (NM_003888, intron 1 of 12)	ALDH1A2
Hif1a_vs_IgG_8317	chr15	58300223	58300444	intron (NM_003888, intron 4 of 12)	ALDH1A2
Hif1a_vs_IgG_8907	chr15	101432636	101433073	non-coding (NR_135827, exon 2 of 2)	ALDH1A3-AS1
Hif1a_vs_IgG_17854	chr3	125877443	125877744	intron (NR_072979, intron 2 of 20)	ALDH1L1
Hif1a_vs_IgG_10312	chr17	19562863	19563151	intron (NM_001369146, intron 6 of 9)	ALDH3A2
Hif1a_vs_IgG_10311	chr17	19551070	19551383	promoter-TSS (NM_000382)	ALDH3A2
Hif1a_vs_IgG_21041	chr6	24525612	24525839	intron (NM_001368954, intron 6 of 8)	ALDH5A1
Hif1a_vs_IgG_20122	chr5	125913146	125913541	intron (NM_001202404, intron 5 of 15)	ALDH7A1
Hif1a_vs_IgG_21657	chr6	135268987	135269380	intron (NM_170771, intron 1 of 5)	ALDH8A1
Hif1a_vs_IgG_21656	chr6	135259840	135260267	intron (NM_001193480, intron 3 of 5)	ALDH8A1
Hif1a_vs_IgG_17852	chr3	125650070	125650404	intron (NM_001195223, intron 5 of 6)	ALG1L1P
Hif1a_vs_IgG_18341	chr3	183962890	183963115	exon (NM_005787, exon 4 of 9)	ALG3
Hif1a_vs_IgG_6509	chr13	37526061	37526332	intron (NM_013338, intron 9 of 9)	ALG5
Hif1a_vs_IgG_1089	chr1	63888484	63888839	intron (NM_013339, intron 12 of 14)	ALG6
Hif1a_vs_IgG_1087	chr1	63840828	63841339	intron (NM_013339, intron 2 of 14)	ALG6
Hif1a_vs_IgG_1088	chr1	63868584	63868806	intron (NM_013339, intron 4 of 14)	ALG6
Hif1a_vs_IgG_4421	chr11	77829365	77829828	intron (NM_001007027, intron 5 of 13)	ALG8
Hif1a_vs_IgG_12708	chr2	29866184	29866549	intron (NM_004304, intron 3 of 28)	ALK
Hif1a_vs_IgG_12705	chr2	29639901	29640422	intron (NM_004304, intron 4 of 28)	ALK
Hif1a_vs_IgG_12703	chr2	29473741	29474099	intron (NM_004304, intron 12 of 28)	ALK
Hif1a_vs_IgG_12712	chr2	30083781	30084041	intron (NM_004304, intron 1 of 28)	ALK
Hif1a_vs_IgG_12714	chr2	30093837	30094175	intron (NM_004304, intron 1 of 28)	ALK
Hif1a_vs_IgG_12706	chr2	29699515	29699848	intron (NM_004304, intron 4 of 28)	ALK
Hif1a_vs_IgG_12707	chr2	29800422	29800839	intron (NM_004304, intron 3 of 28)	ALK
Hif1a_vs_IgG_12709	chr2	29932600	29933009	intron (NM_004304, intron 2 of 28)	ALK
Hif1a_vs_IgG_12704	chr2	29478960	29479582	intron (NM_004304, intron 11 of 28)	ALK
Hif1a_vs_IgG_12713	chr2	30087117	30087378	intron (NM_004304, intron 1 of 28)	ALK
Hif1a_vs_IgG_12710	chr2	29942261	29942599	intron (NM_004304, intron 1 of 28)	ALK
Hif1a_vs_IgG_12711	chr2	29976777	29977100	intron (NM_004304, intron 1 of 28)	ALK
Hif1a_vs_IgG_7734	chr14	78169268	78169490	intron (NM_006020, intron 2 of 5)	ALKBH1
Hif1a_vs_IgG_7733	chr14	78164212	78164445	intron (NM_006020, intron 2 of 5)	ALKBH1
Hif1a_vs_IgG_3951	chr11	43935239	43935692	intron (NR_038907, intron 4 of 5)	ALKBH3-AS1
Hif1a_vs_IgG_13349	chr2	73835470	73835717	intron (NM_015120, intron 21 of 22)	ALMS1
Hif1a_vs_IgG_13348	chr2	73789760	73790244	intron (NM_015120, intron 15 of 22)	ALMS1
Hif1a_vs_IgG_13347	chr2	73774816	73775054	intron (NM_015120, intron 12 of 22)	ALMS1
Hif1a_vs_IgG_13352	chr2	73894886	73895140	intron (NR_003683, intron 1 of 6)	ALMS1P1
Hif1a_vs_IgG_13350	chr2	73892370	73892563	intron (NR_003683, intron 1 of 6)	ALMS1P1
Hif1a_vs_IgG_13351	chr2	73894123	73894466	intron (NR_003683, intron 1 of 6)	ALMS1P1
Hif1a_vs_IgG_10209	chr17	6796554	6796781	promoter-TSS (NR_120453)	ALOX12P2
Hif1a_vs_IgG_6441	chr13	31293914	31294344	intron (NM_001204406, intron 1 of 5)	ALOX5AP
Hif1a_vs_IgG_6440	chr13	31291428	31291720	intron (NM_001204406, intron 1 of 5)	ALOX5AP
Hif1a_vs_IgG_18917	chr4	113289937	113290180	intron (NM_001102406, intron 2 of 15)	ALPK1
Hif1a_vs_IgG_18916	chr4	113242270	113242624	intron (NM_001102406, intron 2 of 15)	ALPK1
Hif1a_vs_IgG_8709	chr15	85392157	85392367	intron (NM_020778, intron 5 of 13)	ALPK3
Hif1a_vs_IgG_3955	chr11	44310330	44310574	intron (NM_021926, intron 1 of 3)	ALX4
Hif1a_vs_IgG_3988	chr11	46589988	46590296	intron (NM_001267782, intron 1 of 19)	AMBRA1
Hif1a_vs_IgG_3989	chr11	46603291	46603488	intron (NM_001267782, intron 1 of 19)	AMBRA1
Hif1a_vs_IgG_3987	chr11	46553122	46553315	intron (NM_001267782, intron 8 of 19)	AMBRA1
Hif1a_vs_IgG_3986	chr11	46499298	46499509	intron (NM_001267782, intron 13 of 19)	AMBRA1
Hif1a_vs_IgG_1537	chr1	110050967	110051516	exon (NM_020703, exon 2 of 2)	AMIGO1
Hif1a_vs_IgG_5611	chr12	47471389	47471713	exon (NM_001143668, exon 3 of 3)	AMIGO2
Hif1a_vs_IgG_26239	chrX	109475364	109475618	intron (NM_001025580, intron 1 of 4)	AMMECR1
Hif1a_vs_IgG_26241	chrX	109557253	109557534	intron (NM_015365, intron 1 of 5)	AMMECR1
Hif1a_vs_IgG_26243	chrX	109639836	109640421	intron (NM_001171689, intron 2 of 7)	AMMECR1
Hif1a_vs_IgG_26240	chrX	109490298	109491016	intron (NM_001025580, intron 1 of 4)	AMMECR1
Hif1a_vs_IgG_26242	chrX	109636998	109637297	intron (NM_001171689, intron 2 of 7)	AMMECR1
Hif1a_vs_IgG_13923	chr2	128629245	128629928	intron (NM_001199140, intron 3 of 7)	AMMECR1L
Hif1a_vs_IgG_4585	chr11	94597871	94598252	intron (NM_130847, intron 10 of 12)	AMOTL1
Hif1a_vs_IgG_4584	chr11	94568611	94568823	intron (NM_130847, intron 6 of 12)	AMOTL1
Hif1a_vs_IgG_3687	chr11	10476622	10476965	promoter-TSS (NM_001025390)	AMPD3
Hif1a_vs_IgG_3686	chr11	10471333	10471837	promoter-TSS (NM_001172431)	AMPD3
Hif1a_vs_IgG_3688	chr11	10494494	10494916	intron (NM_001172431, intron 2 of 13)	AMPD3
Hif1a_vs_IgG_22107	chr7	38613913	38614172	intron (NM_139316, intron 1 of 19)	AMPH
Hif1a_vs_IgG_22108	chr7	38635927	38636177	intron (NM_139316, intron 1 of 19)	AMPH
Hif1a_vs_IgG_21864	chr7	2736420	2737020	intron (NM_001284355, intron 1 of 5)	AMZ1
Hif1a_vs_IgG_21863	chr7	2734647	2735025	intron (NM_001284355, intron 1 of 5)	AMZ1
Hif1a_vs_IgG_21865	chr7	2763695	2764012	intron (NM_001321766, intron 6 of 6)	AMZ1
Hif1a_vs_IgG_10807	chr17	66251812	66252038	exon (NM_001346476, exon 7 of 8)	AMZ2
Hif1a_vs_IgG_10806	chr17	66204546	66205167	intron (NM_001346480, intron 1 of 5)	AMZ2
Hif1a_vs_IgG_13488	chr2	88036158	88036437	intron (NR_160651, intron 12 of 14)	ANAPC1P4
Hif1a_vs_IgG_13695	chr2	106989844	106990121	intron (NR_157576, intron 3 of 3)	ANAPC1P6
Hif1a_vs_IgG_6146	chr12	121770938	121771162	intron (NM_016237, intron 7 of 16)	ANAPC5
Hif1a_vs_IgG_6145	chr12	121746249	121746529	exon (NM_001330489, exon 17 of 17)	ANAPC5
Hif1a_vs_IgG_24532	chr8	108356100	108356293	intron (NM_001146, intron 2 of 8)	ANGPT1
Hif1a_vs_IgG_14921	chr20	895982	896199	intron (NM_001322809, intron 1 of 7)	ANGPT4
Hif1a_vs_IgG_25310	chr9	129873088	129873431	intron (NM_012098, intron 1 of 4)	ANGPTL2
Hif1a_vs_IgG_24072	chr8	41595768	41596070	intron (NM_020477, intron 2 of 41)	ANK1
Hif1a_vs_IgG_24071	chr8	41525391	41525786	intron (NM_020477, intron 39 of 41)	ANK1
Hif1a_vs_IgG_24073	chr8	41703725	41703996	intron (NM_001142446, intron 1 of 42)	ANK1
Hif1a_vs_IgG_18918	chr4	114301782	114301968	intron (NM_001354249, intron 44 of 44)	ANK2
Hif1a_vs_IgG_8403	chr15	65205009	65205402	intron (NM_182703, intron 1 of 14)	ANKDD1A
Hif1a_vs_IgG_19772	chr5	74944794	74945099	intron (NM_001276713, intron 7 of 13)	ANKDD1B
Hif1a_vs_IgG_19771	chr5	74931524	74931788	exon (NM_001276713, exon 7 of 14)	ANKDD1B
Hif1a_vs_IgG_10612	chr17	54230445	54230749	promoter-TSS (NM_001365758)	ANKFN1
Hif1a_vs_IgG_10614	chr17	54566884	54567688	intron (NM_001370326, intron 18 of 20)	ANKFN1
Hif1a_vs_IgG_10615	chr17	54593774	54594058	3' UTR (NM_001365758, exon 21 of 21)	ANKFN1
Hif1a_vs_IgG_10613	chr17	54492216	54492488	intron (NM_001370326, intron 8 of 20)	ANKFN1
Hif1a_vs_IgG_10178	chr17	4140250	4140446	intron (NM_016376, intron 2 of 24)	ANKFY1
Hif1a_vs_IgG_19377	chr5	14710435	14711020	3' UTR (NM_054027, exon 12 of 12)	ANKH
Hif1a_vs_IgG_19378	chr5	14856832	14857087	intron (NM_054027, intron 1 of 11)	ANKH
Hif1a_vs_IgG_20277	chr5	139886870	139887109	intron (NM_017747, intron 19 of 33)	ANKHD1
Hif1a_vs_IgG_20275	chr5	139786673	139786946	intron (NM_017747, intron 1 of 33)	ANKHD1
Hif1a_vs_IgG_20278	chr5	139890441	139890654	intron (NM_017747, intron 22 of 33)	ANKHD1
Hif1a_vs_IgG_20276	chr5	139848866	139849111	intron (NM_017747, intron 10 of 33)	ANKHD1
Hif1a_vs_IgG_22702	chr7	91997806	91998097	intron (NM_019004, intron 10 of 19)	ANKIB1
Hif1a_vs_IgG_22701	chr7	91953550	91953941	intron (NM_019004, intron 4 of 19)	ANKIB1
Hif1a_vs_IgG_22698	chr7	91883030	91883337	intron (NM_019004, intron 1 of 19)	ANKIB1
Hif1a_vs_IgG_22699	chr7	91906869	91907237	intron (NM_019004, intron 1 of 19)	ANKIB1
Hif1a_vs_IgG_22700	chr7	91914177	91914863	intron (NM_019004, intron 1 of 19)	ANKIB1
Hif1a_vs_IgG_14882	chr2	241440227	241440455	intron (NM_001282780, intron 9 of 13)	ANKMY1
Hif1a_vs_IgG_10099	chr16	89459921	89460528	intron (NR_045839, intron 2 of 9)	ANKRD11
Hif1a_vs_IgG_10095	chr16	89415576	89415884	intron (NR_045839, intron 2 of 9)	ANKRD11
Hif1a_vs_IgG_10096	chr16	89446966	89447295	intron (NR_045839, intron 2 of 9)	ANKRD11
Hif1a_vs_IgG_10100	chr16	89482637	89482862	intron (NR_045839, intron 2 of 9)	ANKRD11
Hif1a_vs_IgG_10097	chr16	89453869	89454262	intron (NR_045839, intron 2 of 9)	ANKRD11
Hif1a_vs_IgG_10098	chr16	89454269	89454899	intron (NR_045839, intron 2 of 9)	ANKRD11
Hif1a_vs_IgG_10094	chr16	89385307	89385556	intron (NR_045839, intron 2 of 9)	ANKRD11
Hif1a_vs_IgG_11193	chr18	9251483	9251789	intron (NM_001204056, intron 7 of 11)	ANKRD12
Hif1a_vs_IgG_11190	chr18	9146277	9146516	intron (NM_001204056, intron 1 of 11)	ANKRD12
Hif1a_vs_IgG_11192	chr18	9173698	9173958	intron (NM_001204056, intron 1 of 11)	ANKRD12
Hif1a_vs_IgG_11191	chr18	9157563	9157990	intron (NM_001204056, intron 1 of 11)	ANKRD12
Hif1a_vs_IgG_6040	chr12	110454616	110454881	intron (NM_033121, intron 4 of 14)	ANKRD13A
Hif1a_vs_IgG_10354	chr17	27922852	27923178	intron (NM_152345, intron 1 of 14)	ANKRD13B
Hif1a_vs_IgG_1161	chr1	70739817	70740102	intron (NM_030816, intron 11 of 12)	ANKRD13C
Hif1a_vs_IgG_18533	chr3	197792223	197792460	intron (NR_003291, intron 8 of 9)	ANKRD18DP
Hif1a_vs_IgG_13526	chr2	95426581	95426878	TTS (NR_003366)	ANKRD20A8P
Hif1a_vs_IgG_13527	chr2	95517232	95517537	intron (NR_003366, intron 3 of 23)	ANKRD20A8P
Hif1a_vs_IgG_9501	chr16	46574521	46574868	intron (NR_026556, intron 6 of 16)	ANKRD26P1
Hif1a_vs_IgG_6247	chr13	19880557	19880875	intron (NR_027248, intron 10 of 20)	ANKRD26P3
Hif1a_vs_IgG_17016	chr3	15876433	15876773	intron (NM_001349279, intron 1 of 28)	ANKRD28
Hif1a_vs_IgG_11295	chr18	21185117	21185378	intron (NM_001308238, intron 8 of 8)	ANKRD29
Hif1a_vs_IgG_11272	chr18	14748120	14748315	promoter-TSS (NR_160272)	ANKRD30B
Hif1a_vs_IgG_19763	chr5	74517324	74517547	intron (NM_001164443, intron 3 of 24)	ANKRD31
Hif1a_vs_IgG_19352	chr5	10575776	10576084	intron (NM_001164440, intron 1 of 3)	ANKRD33B
Hif1a_vs_IgG_8638	chr15	79509579	79509905	intron (NR_038997, intron 1 of 1)	ANKRD34C-AS1
Hif1a_vs_IgG_1707	chr1	145553568	145553951	intron (NM_144698, intron 1 of 13)	ANKRD35
Hif1a_vs_IgG_13567	chr2	97811825	97812010	intron (NM_001354587, intron 10 of 75)	ANKRD36
Hif1a_vs_IgG_13508	chr2	89106268	89106478	TTS (NR_015424)	ANKRD36BP2
Hif1a_vs_IgG_13507	chr2	89098314	89098560	intron (NR_015424, intron 12 of 16)	ANKRD36BP2
Hif1a_vs_IgG_13563	chr2	97517040	97517355	intron (NM_016466, intron 3 of 3)	ANKRD39
Hif1a_vs_IgG_10541	chr17	48781598	48782013	intron (NM_052855, intron 1 of 4)	ANKRD40
Hif1a_vs_IgG_10542	chr17	48840265	48840556	intron (NM_001358683, intron 3 of 3)	ANKRD40CL
Hif1a_vs_IgG_14417	chr2	198073159	198073395	intron (NM_001195144, intron 1 of 27)	ANKRD44
Hif1a_vs_IgG_14416	chr2	197979474	197979670	intron (NM_001195144, intron 8 of 27)	ANKRD44
Hif1a_vs_IgG_14418	chr2	198150453	198150780	intron (NR_046837, intron 5 of 5)	ANKRD44-IT1
Hif1a_vs_IgG_24480	chr8	101521333	101521560	TTS (NM_001270379)	ANKRD46
Hif1a_vs_IgG_5745	chr12	56636694	56636901	3' UTR (NM_173595, exon 28 of 28)	ANKRD52
Hif1a_vs_IgG_19629	chr5	55394643	55394842	TTS (NM_024669)	ANKRD55
Hif1a_vs_IgG_19630	chr5	55496430	55496625	intron (NM_024669, intron 2 of 11)	ANKRD55
Hif1a_vs_IgG_19631	chr5	55528578	55528915	5' UTR (NM_024669, exon 2 of 12)	ANKRD55
Hif1a_vs_IgG_21490	chr6	90309505	90309760	intron (NM_001242814, intron 2 of 12)	ANKRD6
Hif1a_vs_IgG_15830	chr20	56803103	56803336	intron (NM_001304369, intron 1 of 3)	ANKRD60
Hif1a_vs_IgG_15829	chr20	56802552	56802928	intron (NM_001304369, intron 1 of 3)	ANKRD60
Hif1a_vs_IgG_21114	chr6	35048327	35048590	intron (NM_015245, intron 16 of 23)	ANKS1A
Hif1a_vs_IgG_21115	chr6	35052326	35052786	intron (NM_015245, intron 21 of 23)	ANKS1A
Hif1a_vs_IgG_5979	chr12	99477480	99477766	intron (NM_181670, intron 2 of 12)	ANKS1B
Hif1a_vs_IgG_5982	chr12	100020085	100020335	intron (NM_001352188, intron 9 of 26)	ANKS1B
Hif1a_vs_IgG_5978	chr12	99207170	99207464	intron (NM_001352203, intron 3 of 10)	ANKS1B
Hif1a_vs_IgG_5980	chr12	99646785	99647140	intron (NM_001352188, intron 12 of 26)	ANKS1B
Hif1a_vs_IgG_5977	chr12	99197302	99197507	intron (NM_001352201, intron 3 of 9)	ANKS1B
Hif1a_vs_IgG_5981	chr12	100013416	100013848	intron (NM_001352188, intron 9 of 26)	ANKS1B
Hif1a_vs_IgG_5984	chr12	100262524	100262846	intron (NM_001352188, intron 1 of 26)	ANKS1B
Hif1a_vs_IgG_5983	chr12	100130120	100130476	intron (NM_001352188, intron 8 of 26)	ANKS1B
Hif1a_vs_IgG_9020	chr16	4771717	4771956	intron (NR_040252, intron 5 of 16)	ANKS3
Hif1a_vs_IgG_9021	chr16	4777767	4778007	intron (NR_040252, intron 2 of 16)	ANKS3
Hif1a_vs_IgG_4289	chr11	70033405	70033606	intron (NM_018043, intron 25 of 25)	ANO1
Hif1a_vs_IgG_4290	chr11	70036509	70036752	TTS (NR_030691)	ANO1
Hif1a_vs_IgG_17269	chr3	43627371	43627658	intron (NM_001204833, intron 2 of 10)	ANO10
Hif1a_vs_IgG_17268	chr3	43460191	43460433	intron (NM_001204831, intron 11 of 12)	ANO10
Hif1a_vs_IgG_17267	chr3	43418815	43419082	intron (NM_001204831, intron 11 of 12)	ANO10
Hif1a_vs_IgG_5226	chr12	5862492	5862808	intron (NM_001364791, intron 10 of 24)	ANO2
Hif1a_vs_IgG_5224	chr12	5684133	5684372	intron (NM_001364791, intron 23 of 24)	ANO2
Hif1a_vs_IgG_5229	chr12	5983643	5983877	intron (NM_001364791, intron 3 of 24)	ANO2
Hif1a_vs_IgG_5227	chr12	5923341	5923686	intron (NM_001364791, intron 7 of 24)	ANO2
Hif1a_vs_IgG_5230	chr12	6019896	6020233	intron (NM_001364791, intron 3 of 24)	ANO2
Hif1a_vs_IgG_5228	chr12	5932592	5932809	intron (NM_001364791, intron 7 of 24)	ANO2
Hif1a_vs_IgG_5225	chr12	5815021	5815300	intron (NM_001364791, intron 14 of 24)	ANO2
Hif1a_vs_IgG_3838	chr11	26328811	26329142	intron (NM_001313726, intron 1 of 27)	ANO3
Hif1a_vs_IgG_3839	chr11	26402234	26402545	intron (NM_031418, intron 1 of 26)	ANO3
Hif1a_vs_IgG_3824	chr11	22217128	22217434	intron (NM_001142649, intron 1 of 21)	ANO5
Hif1a_vs_IgG_5601	chr12	45665493	45665688	intron (NM_001204803, intron 2 of 20)	ANO6
Hif1a_vs_IgG_5602	chr12	45722801	45723338	intron (NM_001142678, intron 2 of 19)	ANO6
Hif1a_vs_IgG_25459	chrX	8632802	8633177	intron (NM_000216, intron 2 of 13)	ANOS1
Hif1a_vs_IgG_13267	chr2	69406509	69406723	intron (NM_032208, intron 14 of 17)	ANTXR1
Hif1a_vs_IgG_13266	chr2	69269801	69270092	intron (NM_032208, intron 2 of 17)	ANTXR1
Hif1a_vs_IgG_13268	chr2	69424719	69424941	intron (NM_032208, intron 17 of 17)	ANTXR1
Hif1a_vs_IgG_2811	chr10	47665405	47665631	intron (NM_001278688, intron 3 of 16)	ANTXRL
Hif1a_vs_IgG_2807	chr10	47595810	47596075	intron (NR_103828, intron 2 of 2)	ANTXRLP1
Hif1a_vs_IgG_2808	chr10	47638174	47638502	intron (NR_103827, intron 1 of 4)	ANTXRLP1
Hif1a_vs_IgG_19124	chr4	169043129	169043334	intron (NM_007193, intron 1 of 11)	ANXA10
Hif1a_vs_IgG_8349	chr15	60687919	60688677	intron (NM_001136015, intron 1 of 13)	ANXA2
Hif1a_vs_IgG_19561	chr5	43040289	43040777	promoter-TSS (NM_001014279)	ANXA2R
Hif1a_vs_IgG_19560	chr5	43016220	43016760	non-coding (NR_104649, exon 2 of 3)	ANXA2R-OT1
Hif1a_vs_IgG_13280	chr2	70044512	70044761	intron (NM_001153, intron 9 of 12)	ANXA4
Hif1a_vs_IgG_13279	chr2	70030854	70031253	intron (NM_001320702, intron 3 of 12)	ANXA4
Hif1a_vs_IgG_13277	chr2	69876871	69877202	intron (NM_001320698, intron 1 of 14)	ANXA4
Hif1a_vs_IgG_13278	chr2	69935204	69935588	intron (NM_001320698, intron 2 of 14)	ANXA4
Hif1a_vs_IgG_20390	chr5	150503250	150503609	intron (NM_001193544, intron 14 of 24)	ANXA6
Hif1a_vs_IgG_22097	chr7	36762346	36762638	intron (NM_001637, intron 1 of 20)	AOAH
Hif1a_vs_IgG_22096	chr7	36570902	36571107	intron (NM_001637, intron 18 of 20)	AOAH
Hif1a_vs_IgG_22095	chr7	36551446	36551824	TTS (NM_001177506)	AOAH
Hif1a_vs_IgG_14448	chr2	201567888	201568086	intron (NR_135011, intron 2 of 31)	AOX3P-AOX2P
Hif1a_vs_IgG_16562	chr22	29783718	29784124	intron (NM_001127, intron 1 of 22)	AP1B1
Hif1a_vs_IgG_9825	chr16	71827569	71827867	intron (NM_001128, intron 1 of 22)	AP1G1
Hif1a_vs_IgG_9826	chr16	71829625	71829940	intron (NM_001128, intron 1 of 22)	AP1G1
Hif1a_vs_IgG_9824	chr16	71776533	71776735	intron (NM_001128, intron 19 of 22)	AP1G1
Hif1a_vs_IgG_11867	chr19	16320603	16320959	intron (NM_032493, intron 5 of 11)	AP1M1
Hif1a_vs_IgG_11866	chr19	16319342	16319570	intron (NM_001130524, intron 4 of 12)	AP1M1
Hif1a_vs_IgG_14665	chr2	224676049	224676325	intron (NR_110905, intron 1 of 5)	AP1S3
Hif1a_vs_IgG_12212	chr19	50298062	50298376	intron (NM_130787, intron 6 of 22)	AP2A1
Hif1a_vs_IgG_3584	chr11	952055	952304	intron (NR_144509, intron 1 of 20)	AP2A2
Hif1a_vs_IgG_3583	chr11	939965	940233	intron (NR_144509, intron 1 of 20)	AP2A2
Hif1a_vs_IgG_3585	chr11	987301	987617	intron (NR_144509, intron 9 of 20)	AP2A2
Hif1a_vs_IgG_19808	chr5	77569525	77569974	intron (NM_003664, intron 1 of 26)	AP3B1
Hif1a_vs_IgG_19807	chr5	77423794	77423993	exon (NM_001271769, exon 17 of 27)	AP3B1
Hif1a_vs_IgG_8675	chr15	83332689	83332996	intron (NM_004644, intron 18 of 25)	AP3B2
Hif1a_vs_IgG_8676	chr15	83334567	83334847	intron (NM_004644, intron 15 of 25)	AP3B2
Hif1a_vs_IgG_11561	chr19	2134775	2135009	intron (NM_003938, intron 4 of 29)	AP3D1
Hif1a_vs_IgG_20060	chr5	115245666	115246114	intron (NM_001318093, intron 6 of 6)	AP3S1
Hif1a_vs_IgG_8763	chr15	90415815	90416060	intron (NR_037582, intron 3 of 5)	AP3S2
Hif1a_vs_IgG_8762	chr15	90375302	90375580	non-coding (NR_023361, exon 7 of 7)	AP3S2
Hif1a_vs_IgG_8234	chr15	51248655	51248994	intron (NM_007347, intron 13 of 20)	AP4E1
Hif1a_vs_IgG_22847	chr7	99703068	99703481	intron (NM_004722, intron 11 of 14)	AP4M1
Hif1a_vs_IgG_25025	chr9	72059533	72059898	intron (NM_001163, intron 10 of 12)	APBA1
Hif1a_vs_IgG_7975	chr15	29297428	29298015	intron (NM_001353795, intron 3 of 13)	APBA2
Hif1a_vs_IgG_7974	chr15	29281695	29281901	intron (NM_001353791, intron 1 of 13)	APBA2
Hif1a_vs_IgG_7977	chr15	29352352	29352744	intron (NM_001353795, intron 4 of 13)	APBA2
Hif1a_vs_IgG_7973	chr15	29144594	29144957	intron (NM_001353795, intron 1 of 13)	APBA2
Hif1a_vs_IgG_7976	chr15	29299769	29300151	intron (NM_001353795, intron 3 of 13)	APBA2
Hif1a_vs_IgG_3643	chr11	6434150	6434488	intron (NM_145689, intron 1 of 13)	APBB1
Hif1a_vs_IgG_18715	chr4	40868838	40869116	intron (NM_173075, intron 11 of 16)	APBB2
Hif1a_vs_IgG_18717	chr4	41130774	41131017	intron (NM_173075, intron 2 of 16)	APBB2
Hif1a_vs_IgG_18716	chr4	40910252	40910484	intron (NM_173075, intron 9 of 16)	APBB2
Hif1a_vs_IgG_11546	chr19	1450578	1450980	intron (NM_005883, intron 1 of 14)	APC2
Hif1a_vs_IgG_15838	chr20	57070279	57070546	intron (NR_130908, intron 1 of 1)	APCDD1L
Hif1a_vs_IgG_15839	chr20	57075735	57076054	intron (NR_130908, intron 1 of 1)	APCDD1L
Hif1a_vs_IgG_15840	chr20	57178883	57179252	intron (NR_034147, intron 6 of 6)	APCDD1L-DT
Hif1a_vs_IgG_3903	chr11	34906060	34906271	intron (NM_015957, intron 5 of 6)	APIP
Hif1a_vs_IgG_13257	chr2	68799633	68800049	intron (NM_173545, intron 9 of 9)	APLF
Hif1a_vs_IgG_13256	chr2	68753740	68754108	intron (NM_173545, intron 6 of 9)	APLF
Hif1a_vs_IgG_13258	chr2	68800557	68800766	intron (NM_173545, intron 9 of 9)	APLF
Hif1a_vs_IgG_5044	chr11	129953773	129953986	intron (NM_001243299, intron 1 of 16)	APLP2
Hif1a_vs_IgG_5045	chr11	129975037	129975424	intron (NM_001243299, intron 1 of 16)	APLP2
Hif1a_vs_IgG_12584	chr2	21248481	21248696	intron (NM_000384, intron 15 of 28)	APOB
Hif1a_vs_IgG_16673	chr22	39357883	39358212	intron (NM_145699, intron 3 of 4)	APOBEC3A
Hif1a_vs_IgG_16674	chr22	39368802	39369259	intron (NM_001193289, intron 4 of 4)	APOBEC3A_B
Hif1a_vs_IgG_16675	chr22	39380939	39381178	intron (NM_001270411, intron 2 of 7)	APOBEC3B
Hif1a_vs_IgG_16677	chr22	39475731	39476079	intron (NM_001349438, intron 2 of 3)	APOBEC3G
Hif1a_vs_IgG_9423	chr16	28508682	28509067	exon (NM_018690, exon 2 of 4)	APOBR
Hif1a_vs_IgG_16610	chr22	36540419	36540709	intron (NM_145642, intron 3 of 3)	APOL3
Hif1a_vs_IgG_16611	chr22	36558016	36558342	intron (NM_145641, intron 1 of 4)	APOL3
Hif1a_vs_IgG_16613	chr22	36584705	36585140	TTS (NM_030643)	APOL4
Hif1a_vs_IgG_16614	chr22	36598323	36598638	intron (NM_145660, intron 1 of 5)	APOL4
Hif1a_vs_IgG_5316	chr12	12880657	12881241	intron (NM_001130415, intron 1 of 1)	APOLD1
Hif1a_vs_IgG_5318	chr12	12921361	12921591	intron (NM_001130415, intron 1 of 1)	APOLD1
Hif1a_vs_IgG_5317	chr12	12904337	12904614	intron (NM_001130415, intron 1 of 1)	APOLD1
Hif1a_vs_IgG_26043	chrX	84270517	84270753	intron (NM_198450, intron 1 of 8)	APOOL
Hif1a_vs_IgG_16063	chr21	27520018	27520410	intron (NM_001136131, intron 1 of 15)	APP
Hif1a_vs_IgG_16059	chr21	27284017	27284444	exon (NM_001204301, exon 14 of 17)	APP
Hif1a_vs_IgG_16062	chr21	27440289	27440491	intron (NM_001136129, intron 2 of 14)	APP
Hif1a_vs_IgG_16060	chr21	27302336	27302588	intron (NM_001136129, intron 10 of 14)	APP
Hif1a_vs_IgG_16061	chr21	27323991	27324310	intron (NM_001136129, intron 10 of 14)	APP
Hif1a_vs_IgG_16058	chr21	27255309	27255782	intron (NM_001136129, intron 14 of 14)	APP
Hif1a_vs_IgG_10682	chr17	58535432	58535796	intron (NM_001282476, intron 8 of 11)	APPBP2
Hif1a_vs_IgG_10681	chr17	58534094	58534339	intron (NM_001282476, intron 8 of 11)	APPBP2
Hif1a_vs_IgG_17474	chr3	57268541	57269013	intron (NM_012096, intron 1 of 21)	APPL1
Hif1a_vs_IgG_6004	chr12	105592273	105592652	intron (NM_018171, intron 10 of 20)	APPL2
Hif1a_vs_IgG_22504	chr7	77301321	77301622	intron (NR_134251, intron 2 of 3)	APTR
Hif1a_vs_IgG_11318	chr18	24479181	24479474	intron (NR_026908, intron 2 of 7)	AQP4-AS1
Hif1a_vs_IgG_25904	chrX	66943102	66943356	intron (NM_001011645, intron 8 of 8)	AR
Hif1a_vs_IgG_25903	chrX	66876043	66876249	intron (NM_001348061, intron 2 of 3)	AR
Hif1a_vs_IgG_25905	chrX	66946560	66946863	3' UTR (NM_000044, exon 8 of 8)	AR
Hif1a_vs_IgG_4337	chr11	72460644	72460916	intron (NM_001040118, intron 1 of 34)	ARAP1
Hif1a_vs_IgG_4336	chr11	72455011	72455501	intron (NM_001040118, intron 1 of 34)	ARAP1
Hif1a_vs_IgG_17476	chr3	57581431	57581698	intron (NM_001660, intron 1 of 5)	ARF4
Hif1a_vs_IgG_4000	chr11	47194822	47195271	intron (NM_032389, intron 6 of 15)	ARFGAP2
Hif1a_vs_IgG_16741	chr22	43215860	43216264	intron (NM_001142293, intron 8 of 14)	ARFGAP3
Hif1a_vs_IgG_24234	chr8	68246085	68246301	intron (NM_006421, intron 1 of 38)	ARFGEF1
Hif1a_vs_IgG_24233	chr8	68222586	68222811	intron (NM_006421, intron 1 of 38)	ARFGEF1
Hif1a_vs_IgG_24232	chr8	68115566	68115960	intron (NM_006421, intron 35 of 38)	ARFGEF1
Hif1a_vs_IgG_24235	chr8	68301517	68302035	intron (NR_136224, intron 1 of 4)	ARFGEF1-DT
Hif1a_vs_IgG_24236	chr8	68330546	68330756	intron (NR_136224, intron 1 of 4)	ARFGEF1-DT
Hif1a_vs_IgG_15651	chr20	47550870	47551215	intron (NM_006420, intron 1 of 38)	ARFGEF2
Hif1a_vs_IgG_15652	chr20	47605681	47606040	exon (NM_006420, exon 19 of 39)	ARFGEF2
Hif1a_vs_IgG_15654	chr20	47630463	47630705	intron (NM_006420, intron 30 of 38)	ARFGEF2
Hif1a_vs_IgG_15653	chr20	47613078	47613329	intron (NM_006420, intron 23 of 38)	ARFGEF2
Hif1a_vs_IgG_21674	chr6	138534102	138534482	intron (NM_020340, intron 4 of 33)	ARFGEF3
Hif1a_vs_IgG_15937	chr20	62335171	62335519	intron (NR_051958, intron 4 of 6)	ARFRP1
Hif1a_vs_IgG_7447	chr13	107215128	107215470	intron (NM_018011, intron 1 of 3)	ARGLU1
Hif1a_vs_IgG_19014	chr4	148712319	148712575	intron (NM_024605, intron 1 of 22)	ARHGAP10
Hif1a_vs_IgG_19013	chr4	148667381	148667636	intron (NM_024605, intron 1 of 22)	ARHGAP10
Hif1a_vs_IgG_19016	chr4	148797397	148797671	intron (NM_024605, intron 8 of 22)	ARHGAP10
Hif1a_vs_IgG_19015	chr4	148725086	148725424	intron (NM_024605, intron 1 of 22)	ARHGAP10
Hif1a_vs_IgG_7995	chr15	30938958	30939160	intron (NR_148423, intron 9 of 10)	ARHGAP11B
Hif1a_vs_IgG_14057	chr2	143937437	143937731	intron (NM_018460, intron 2 of 13)	ARHGAP15
Hif1a_vs_IgG_14058	chr2	144513331	144513528	intron (NM_018460, intron 13 of 13)	ARHGAP15
Hif1a_vs_IgG_9357	chr16	25000246	25000532	intron (NM_001006634, intron 1 of 19)	ARHGAP17
Hif1a_vs_IgG_21625	chr6	130002254	130002584	intron (NM_033515, intron 1 of 14)	ARHGAP18
Hif1a_vs_IgG_3147	chr10	98959735	98960029	intron (NR_037909, intron 11 of 14)	ARHGAP19-SLIT1
Hif1a_vs_IgG_3146	chr10	98933578	98933794	intron (NR_037909, intron 11 of 14)	ARHGAP19-SLIT1
Hif1a_vs_IgG_4747	chr11	110549449	110549779	intron (NM_001258415, intron 2 of 14)	ARHGAP20
Hif1a_vs_IgG_2779	chr10	24879853	24880094	intron (NR_160022, intron 24 of 26)	ARHGAP21
Hif1a_vs_IgG_10419	chr17	36629467	36629684	intron (NM_001199417, intron 11 of 23)	ARHGAP23
Hif1a_vs_IgG_18851	chr4	86851220	86851460	5' UTR (NM_031305, exon 1 of 7)	ARHGAP24
Hif1a_vs_IgG_13262	chr2	68989837	68990139	intron (NM_001364821, intron 1 of 10)	ARHGAP25
Hif1a_vs_IgG_20312	chr5	142361276	142361703	intron (NR_146198, intron 11 of 22)	ARHGAP26
Hif1a_vs_IgG_20313	chr5	142503548	142503821	intron (NR_146198, intron 18 of 22)	ARHGAP26
Hif1a_vs_IgG_20311	chr5	142254037	142254450	intron (NR_146198, intron 2 of 22)	ARHGAP26
Hif1a_vs_IgG_20310	chr5	142243503	142244087	intron (NR_046680, intron 3 of 5)	ARHGAP26-AS1
Hif1a_vs_IgG_11155	chr18	6899391	6899670	TTS (NM_001366231)	ARHGAP28
Hif1a_vs_IgG_11153	chr18	6768090	6768415	intron (NM_001366231, intron 1 of 16)	ARHGAP28
Hif1a_vs_IgG_11154	chr18	6800044	6800256	intron (NM_001366231, intron 1 of 16)	ARHGAP28
Hif1a_vs_IgG_11152	chr18	6766866	6767100	intron (NM_001366231, intron 1 of 16)	ARHGAP28
Hif1a_vs_IgG_1411	chr1	94713441	94713919	promoter-TSS (NM_001328665)	ARHGAP29
Hif1a_vs_IgG_5029	chr11	129025997	129026311	intron (NM_001142685, intron 2 of 21)	ARHGAP32
Hif1a_vs_IgG_5028	chr11	128972544	128972772	intron (NM_001142685, intron 4 of 21)	ARHGAP32
Hif1a_vs_IgG_5027	chr11	128849544	128850022	intron (NM_001142685, intron 17 of 21)	ARHGAP32
Hif1a_vs_IgG_12175	chr19	47387896	47388325	intron (NM_004491, intron 1 of 6)	ARHGAP35
Hif1a_vs_IgG_26358	chrX	130215699	130215983	promoter-TSS (NM_001330651)	ARHGAP36
Hif1a_vs_IgG_24866	chr8	145863014	145863303	intron (NM_001308208, intron 1 of 10)	ARHGAP39
Hif1a_vs_IgG_24864	chr8	145799624	145799875	intron (NM_025251, intron 2 of 10)	ARHGAP39
Hif1a_vs_IgG_24863	chr8	145762655	145762960	intron (NM_001308207, intron 7 of 11)	ARHGAP39
Hif1a_vs_IgG_24867	chr8	145871870	145872228	intron (NM_001308208, intron 1 of 10)	ARHGAP39
Hif1a_vs_IgG_24865	chr8	145846937	145847477	intron (NM_001308208, intron 1 of 10)	ARHGAP39
Hif1a_vs_IgG_4637	chr11	100657606	100658056	intron (NM_152432, intron 2 of 23)	ARHGAP42
Hif1a_vs_IgG_4640	chr11	100762107	100762542	intron (NM_152432, intron 4 of 23)	ARHGAP42
Hif1a_vs_IgG_4635	chr11	100570938	100571230	intron (NM_152432, intron 1 of 23)	ARHGAP42
Hif1a_vs_IgG_4639	chr11	100755420	100755738	intron (NM_152432, intron 4 of 23)	ARHGAP42
Hif1a_vs_IgG_4636	chr11	100595609	100596042	intron (NM_152432, intron 1 of 23)	ARHGAP42
Hif1a_vs_IgG_4638	chr11	100751739	100752089	intron (NM_152432, intron 4 of 23)	ARHGAP42
Hif1a_vs_IgG_10260	chr17	12822605	12822957	intron (NM_014859, intron 5 of 20)	ARHGAP44
Hif1a_vs_IgG_25481	chrX	11558996	11559307	intron (NR_109776, intron 1 of 14)	ARHGAP6
Hif1a_vs_IgG_25482	chrX	11586559	11586904	intron (NR_109776, intron 1 of 14)	ARHGAP6
Hif1a_vs_IgG_5349	chr12	15102657	15102893	promoter-TSS (NR_135637)	ARHGDIB
Hif1a_vs_IgG_12133	chr19	42406018	42406200	exon (NM_004706, exon 15 of 29)	ARHGEF1
Hif1a_vs_IgG_23833	chr8	1836033	1836226	intron (NM_001308152, intron 10 of 27)	ARHGEF10
Hif1a_vs_IgG_294	chr1	17869583	17870033	intron (NR_137287, intron 1 of 29)	ARHGEF10L
Hif1a_vs_IgG_293	chr1	17867725	17868021	intron (NR_137287, intron 1 of 29)	ARHGEF10L
Hif1a_vs_IgG_295	chr1	17870443	17870992	intron (NR_137287, intron 1 of 29)	ARHGEF10L
Hif1a_vs_IgG_4888	chr11	120291305	120291571	intron (NM_001301084, intron 4 of 40)	ARHGEF12
Hif1a_vs_IgG_10230	chr17	8221630	8221987	intron (NM_173728, intron 10 of 15)	ARHGEF15
Hif1a_vs_IgG_4353	chr11	73052759	73053142	intron (NM_014786, intron 1 of 20)	ARHGEF17
Hif1a_vs_IgG_11675	chr19	7518344	7518640	exon (NM_001367824, exon 8 of 20)	ARHGEF18
Hif1a_vs_IgG_11674	chr19	7465291	7465542	intron (NM_015318, intron 1 of 20)	ARHGEF18
Hif1a_vs_IgG_265	chr1	16536080	16536407	intron (NM_153213, intron 1 of 15)	ARHGEF19
Hif1a_vs_IgG_1816	chr1	155934477	155934705	intron (NM_001350112, intron 7 of 21)	ARHGEF2
Hif1a_vs_IgG_18133	chr3	153964424	153965032	intron (NM_015595, intron 12 of 14)	ARHGEF26
Hif1a_vs_IgG_18132	chr3	153927463	153927708	intron (NM_015595, intron 9 of 14)	ARHGEF26
Hif1a_vs_IgG_18131	chr3	153862823	153863067	intron (NM_015595, intron 4 of 14)	ARHGEF26
Hif1a_vs_IgG_18130	chr3	153810484	153810781	intron (NR_037901, intron 2 of 3)	ARHGEF26-AS1
Hif1a_vs_IgG_19753	chr5	73116172	73116591	intron (NM_001244364, intron 1 of 27)	ARHGEF28
Hif1a_vs_IgG_19754	chr5	73126237	73126575	intron (NM_001244364, intron 1 of 27)	ARHGEF28
Hif1a_vs_IgG_17470	chr3	57006555	57007084	intron (NM_001128615, intron 2 of 12)	ARHGEF3
Hif1a_vs_IgG_17472	chr3	57047909	57048328	intron (NM_001128615, intron 2 of 12)	ARHGEF3
Hif1a_vs_IgG_17468	chr3	56817518	56817790	intron (NM_001128615, intron 4 of 12)	ARHGEF3
Hif1a_vs_IgG_17471	chr3	57010077	57010444	intron (NM_001128615, intron 2 of 12)	ARHGEF3
Hif1a_vs_IgG_17469	chr3	56897255	56897527	intron (NM_001128615, intron 4 of 12)	ARHGEF3
Hif1a_vs_IgG_12863	chr2	39165337	39165656	intron (NM_001367623, intron 7 of 16)	ARHGEF33
Hif1a_vs_IgG_13963	chr2	131679546	131679983	intron (NM_001367493, intron 2 of 13)	ARHGEF4
Hif1a_vs_IgG_13965	chr2	131761997	131762349	intron (NM_001367493, intron 4 of 13)	ARHGEF4
Hif1a_vs_IgG_13961	chr2	131611864	131612272	intron (NM_001367493, intron 1 of 13)	ARHGEF4
Hif1a_vs_IgG_13964	chr2	131718768	131719137	intron (NM_001367493, intron 4 of 13)	ARHGEF4
Hif1a_vs_IgG_13962	chr2	131631609	131631887	intron (NM_001367493, intron 1 of 13)	ARHGEF4
Hif1a_vs_IgG_23577	chr7	144076826	144077281	exon (NM_005435, exon 15 of 15)	ARHGEF5
Hif1a_vs_IgG_25869	chrX	62897906	62898209	intron (NM_001353922, intron 5 of 8)	ARHGEF9
Hif1a_vs_IgG_453	chr1	27032807	27033360	intron (NM_006015, intron 1 of 19)	ARID1A
Hif1a_vs_IgG_11535	chr19	968898	969125	intron (NM_005224, intron 8 of 8)	ARID3A
Hif1a_vs_IgG_2622	chr1	235364661	235364947	intron (NM_031371, intron 16 of 22)	ARID4B
Hif1a_vs_IgG_2859	chr10	63824264	63824566	intron (NM_001244638, intron 4 of 6)	ARID5B
Hif1a_vs_IgG_17346	chr3	49016055	49016251	intron (NM_001349214, intron 11 of 15)	ARIH2
Hif1a_vs_IgG_19608	chr5	53417966	53418310	intron (NM_019087, intron 3 of 4)	ARL15
Hif1a_vs_IgG_9654	chr16	57278536	57278779	promoter-TSS (NM_012106)	ARL2BP
Hif1a_vs_IgG_14783	chr2	235404374	235404837	3' UTR (NM_005737, exon 1 of 1)	ARL4C
Hif1a_vs_IgG_2217	chr1	202108974	202109167	intron (NM_138795, intron 1 of 6)	ARL8A
Hif1a_vs_IgG_24216	chr8	66541785	66542449	intron (NM_001286702, intron 1 of 5)	ARMC1
Hif1a_vs_IgG_17992	chr3	137987372	137987607	intron (NM_001282342, intron 13 of 19)	ARMC8
Hif1a_vs_IgG_17993	chr3	137999340	137999522	intron (NM_001282342, intron 16 of 19)	ARMC8
Hif1a_vs_IgG_17991	chr3	137948013	137948264	intron (NM_001363942, intron 6 of 21)	ARMC8
Hif1a_vs_IgG_14741	chr2	232173302	232173688	intron (NM_001352759, intron 19 of 19)	ARMC9
Hif1a_vs_IgG_14742	chr2	232185644	232185917	intron (NM_001352759, intron 19 of 19)	ARMC9
Hif1a_vs_IgG_14740	chr2	232159554	232159829	intron (NM_001352759, intron 18 of 19)	ARMC9
Hif1a_vs_IgG_26163	chrX	101980638	101980991	intron (NR_146584, intron 8 of 18)	ARMCX5-GPRASP2
Hif1a_vs_IgG_800	chr1	45155652	45155975	intron (NM_001145636, intron 2 of 11)	ARMH1
Hif1a_vs_IgG_3208	chr10	103621442	103621643	intron (NM_024541, intron 24 of 25)	ARMH3
Hif1a_vs_IgG_3209	chr10	103638378	103638637	intron (NM_024541, intron 24 of 25)	ARMH3
Hif1a_vs_IgG_3210	chr10	103651741	103652203	intron (NM_024541, intron 23 of 25)	ARMH3
Hif1a_vs_IgG_3211	chr10	103726048	103726358	intron (NM_024541, intron 20 of 25)	ARMH3
Hif1a_vs_IgG_8650	chr15	80739722	80740041	intron (NM_014862, intron 1 of 18)	ARNT2
Hif1a_vs_IgG_22832	chr7	98951824	98952416	intron (NM_006409, intron 6 of 9)	ARPC1A
Hif1a_vs_IgG_8253	chr15	52838608	52838918	TTS (NM_001306195)	ARPP19
Hif1a_vs_IgG_4381	chr11	75059656	75059896	intron (NM_004041, intron 1 of 15)	ARRB1
Hif1a_vs_IgG_10184	chr17	4616354	4616654	intron (NR_047516, intron 1 of 13)	ARRB2
Hif1a_vs_IgG_19812	chr5	78160501	78160841	intron (NM_000046, intron 5 of 7)	ARSB
Hif1a_vs_IgG_19813	chr5	78250338	78250640	intron (NM_000046, intron 4 of 7)	ARSB
Hif1a_vs_IgG_10812	chr17	66340212	66340663	intron (NM_001352909, intron 3 of 10)	ARSG
Hif1a_vs_IgG_10810	chr17	66297444	66298115	intron (NM_001352901, intron 1 of 11)	ARSG
Hif1a_vs_IgG_10814	chr17	66394998	66395534	intron (NM_001352904, intron 10 of 12)	ARSG
Hif1a_vs_IgG_10813	chr17	66374866	66375183	intron (NM_001352904, intron 8 of 12)	ARSG
Hif1a_vs_IgG_10811	chr17	66327367	66327811	intron (NM_001352904, intron 2 of 12)	ARSG
Hif1a_vs_IgG_20369	chr5	149675901	149676101	TTS (NM_001012301)	ARSI
Hif1a_vs_IgG_5348	chr12	14988380	14988686	intron (NM_021071, intron 2 of 2)	ART4
Hif1a_vs_IgG_25596	chrX	25021064	25021420	TTS (NM_139058)	ARX
Hif1a_vs_IgG_3227	chr10	104655338	104655534	intron (NM_020682, intron 10 of 10)	AS3MT
Hif1a_vs_IgG_24706	chr8	131374015	131374472	intron (NM_001247996, intron 2 of 30)	ASAP1
Hif1a_vs_IgG_24701	chr8	131063724	131064032	TTS (NM_001362926)	ASAP1
Hif1a_vs_IgG_24703	chr8	131238092	131238418	intron (NM_018482, intron 4 of 29)	ASAP1
Hif1a_vs_IgG_24705	chr8	131363808	131364110	intron (NM_018482, intron 3 of 29)	ASAP1
Hif1a_vs_IgG_24704	chr8	131317597	131317893	intron (NM_018482, intron 3 of 29)	ASAP1
Hif1a_vs_IgG_24702	chr8	131232760	131233090	intron (NM_018482, intron 4 of 29)	ASAP1
Hif1a_vs_IgG_12433	chr2	9408821	9409621	intron (NM_001135191, intron 1 of 26)	ASAP2
Hif1a_vs_IgG_12435	chr2	9456649	9456953	intron (NM_001135191, intron 3 of 26)	ASAP2
Hif1a_vs_IgG_12432	chr2	9377628	9377984	intron (NM_001135191, intron 1 of 26)	ASAP2
Hif1a_vs_IgG_12436	chr2	9535597	9536109	intron (NM_001135191, intron 23 of 26)	ASAP2
Hif1a_vs_IgG_12434	chr2	9447411	9447866	intron (NM_001135191, intron 3 of 26)	ASAP2
Hif1a_vs_IgG_12437	chr2	9537226	9537865	intron (NM_001135191, intron 23 of 26)	ASAP2
Hif1a_vs_IgG_14852	chr2	239349658	239350155	intron (NM_001040445, intron 3 of 4)	ASB1
Hif1a_vs_IgG_14851	chr2	239336138	239336458	intron (NM_001040445, intron 1 of 4)	ASB1
Hif1a_vs_IgG_14809	chr2	237120650	237120893	intron (NM_212556, intron 4 of 5)	ASB18
Hif1a_vs_IgG_7798	chr14	94442983	94443290	promoter-TSS (NM_001202429)	ASB2
Hif1a_vs_IgG_7797	chr14	94432115	94432439	intron (NM_001202429, intron 1 of 9)	ASB2
Hif1a_vs_IgG_13067	chr2	53988378	53988758	intron (NM_145863, intron 1 of 8)	ASB3
Hif1a_vs_IgG_1810	chr1	155415956	155416295	intron (NM_001366177, intron 4 of 27)	ASH1L
Hif1a_vs_IgG_1809	chr1	155392387	155392599	intron (NM_001366177, intron 5 of 27)	ASH1L
Hif1a_vs_IgG_24052	chr8	37978488	37978718	exon (NM_001261832, exon 10 of 15)	ASH2L
Hif1a_vs_IgG_5663	chr12	50471634	50471959	exon (NM_001256830, exon 3 of 10)	ASIC1
Hif1a_vs_IgG_10380	chr17	31810098	31810443	intron (NM_001094, intron 1 of 9)	ASIC2
Hif1a_vs_IgG_10379	chr17	31340793	31341194	exon (NM_001094, exon 10 of 10)	ASIC2
Hif1a_vs_IgG_10381	chr17	31823849	31824206	intron (NM_001094, intron 1 of 9)	ASIC2
Hif1a_vs_IgG_10383	chr17	32060978	32061333	intron (NM_001094, intron 1 of 9)	ASIC2
Hif1a_vs_IgG_10382	chr17	31836444	31836673	intron (NM_001094, intron 1 of 9)	ASIC2
Hif1a_vs_IgG_15365	chr20	32849518	32849828	intron (NM_001672, intron 1 of 2)	ASIP
Hif1a_vs_IgG_15982	chr21	16236712	16237223	intron (NR_146322, intron 1 of 3)	ASMER1
Hif1a_vs_IgG_15981	chr21	16208850	16209285	intron (NR_146322, intron 2 of 3)	ASMER1
Hif1a_vs_IgG_22795	chr7	97492206	97492434	intron (NM_133436, intron 4 of 12)	ASNS
Hif1a_vs_IgG_22796	chr7	97492715	97493084	intron (NM_133436, intron 4 of 12)	ASNS
Hif1a_vs_IgG_22797	chr7	97512659	97513098	intron (NM_001352496, intron 1 of 13)	ASNS
Hif1a_vs_IgG_24092	chr8	47497533	47497741	intron (NR_146077, intron 7 of 8)	ASNSP1
Hif1a_vs_IgG_24200	chr8	62552592	62552930	intron (NM_001164755, intron 9 of 12)	ASPH
Hif1a_vs_IgG_24199	chr8	62530134	62530441	intron (NM_001164750, intron 14 of 24)	ASPH
Hif1a_vs_IgG_16513	chr22	26836278	26836727	intron (NM_020437, intron 2 of 3)	ASPHD2
Hif1a_vs_IgG_2173	chr1	197081978	197082252	intron (NM_018136, intron 17 of 27)	ASPM
Hif1a_vs_IgG_4132	chr11	62156458	62156751	intron (NM_001083926, intron 4 of 6)	ASRGL1
Hif1a_vs_IgG_2038	chr1	176847649	176847837	intron (NM_004319, intron 20 of 22)	ASTN1
Hif1a_vs_IgG_2040	chr1	176938889	176939194	intron (NM_004319, intron 8 of 22)	ASTN1
Hif1a_vs_IgG_2043	chr1	177110152	177110545	intron (NM_004319, intron 1 of 22)	ASTN1
Hif1a_vs_IgG_2045	chr1	177132576	177132953	intron (NM_004319, intron 1 of 22)	ASTN1
Hif1a_vs_IgG_2044	chr1	177125318	177125753	intron (NM_004319, intron 1 of 22)	ASTN1
Hif1a_vs_IgG_2041	chr1	177002139	177002387	intron (NM_004319, intron 2 of 22)	ASTN1
Hif1a_vs_IgG_2042	chr1	177099730	177100077	intron (NM_004319, intron 1 of 22)	ASTN1
Hif1a_vs_IgG_2039	chr1	176860798	176861160	intron (NM_004319, intron 17 of 22)	ASTN1
Hif1a_vs_IgG_25252	chr9	119246470	119246935	intron (NM_014010, intron 19 of 21)	ASTN2
Hif1a_vs_IgG_25251	chr9	119197282	119197543	intron (NM_014010, intron 21 of 21)	ASTN2
Hif1a_vs_IgG_25254	chr9	119633076	119633394	intron (NM_014010, intron 9 of 21)	ASTN2
Hif1a_vs_IgG_12649	chr2	26060549	26060818	intron (NM_018263, intron 2 of 11)	ASXL2
Hif1a_vs_IgG_12647	chr2	25980310	25980544	intron (NM_001369346, intron 7 of 10)	ASXL2
Hif1a_vs_IgG_12648	chr2	25981356	25981732	intron (NM_001369346, intron 7 of 10)	ASXL2
Hif1a_vs_IgG_3077	chr10	89529404	89529656	intron (NM_001321968, intron 6 of 8)	ATAD1
Hif1a_vs_IgG_12607	chr2	23992033	23992315	intron (NR_125717, intron 23 of 28)	ATAD2B
Hif1a_vs_IgG_12608	chr2	24058631	24059052	intron (NR_125717, intron 13 of 28)	ATAD2B
Hif1a_vs_IgG_12609	chr2	24105172	24105476	intron (NR_125717, intron 6 of 28)	ATAD2B
Hif1a_vs_IgG_12610	chr2	24132675	24132910	intron (NR_125717, intron 1 of 28)	ATAD2B
Hif1a_vs_IgG_11	chr1	1465559	1465839	intron (NM_001170536, intron 15 of 15)	ATAD3A
Hif1a_vs_IgG_10360	chr17	29188864	29189094	intron (NM_024857, intron 10 of 22)	ATAD5
Hif1a_vs_IgG_10359	chr17	29170342	29170685	intron (NM_024857, intron 4 of 22)	ATAD5
Hif1a_vs_IgG_10361	chr17	29218620	29218895	intron (NM_024857, intron 19 of 22)	ATAD5
Hif1a_vs_IgG_11607	chr19	3904024	3904390	intron (NM_033064, intron 3 of 12)	ATCAY
Hif1a_vs_IgG_11608	chr19	3924333	3924555	intron (NM_033064, intron 12 of 12)	ATCAY
Hif1a_vs_IgG_3409	chr10	123580627	123580847	intron (NM_001001976, intron 10 of 11)	ATE1
Hif1a_vs_IgG_3408	chr10	123569702	123570048	intron (NM_001001976, intron 10 of 11)	ATE1
Hif1a_vs_IgG_1881	chr1	161798880	161799064	intron (NM_007348, intron 9 of 15)	ATF6
Hif1a_vs_IgG_1880	chr1	161744652	161744891	intron (NM_007348, intron 1 of 15)	ATF6
Hif1a_vs_IgG_1882	chr1	161892515	161892865	intron (NM_007348, intron 15 of 15)	ATF6
Hif1a_vs_IgG_5717	chr12	53902638	53902947	intron (NR_073163, intron 12 of 12)	ATF7
Hif1a_vs_IgG_5343	chr12	14652564	14652902	3' UTR (NM_001286514, exon 15 of 15)	ATF7IP
Hif1a_vs_IgG_5342	chr12	14646497	14646720	intron (NM_181352, intron 13 of 14)	ATF7IP
Hif1a_vs_IgG_5341	chr12	14607195	14607439	intron (NM_181352, intron 6 of 14)	ATF7IP
Hif1a_vs_IgG_9109	chr16	10520620	10520993	intron (NR_147927, intron 2 of 11)	ATF7IP2
Hif1a_vs_IgG_9108	chr16	10484235	10484557	intron (NR_045816, intron 1 of 9)	ATF7IP2
Hif1a_vs_IgG_19847	chr5	81491189	81491534	intron (NM_031482, intron 5 of 7)	ATG10
Hif1a_vs_IgG_19846	chr5	81426031	81426229	intron (NM_031482, intron 3 of 7)	ATG10
Hif1a_vs_IgG_3990	chr11	46656233	46656625	intron (NM_001346351, intron 3 of 17)	ATG13
Hif1a_vs_IgG_7607	chr14	55850328	55850593	intron (NM_014924, intron 5 of 9)	ATG14
Hif1a_vs_IgG_14770	chr2	234186916	234187384	intron (NM_198890, intron 6 of 13)	ATG16L1
Hif1a_vs_IgG_4183	chr11	64673436	64673706	intron (NM_001367971, intron 22 of 40)	ATG2A
Hif1a_vs_IgG_26231	chrX	107346735	107346936	intron (NM_001321287, intron 1 of 13)	ATG4A
Hif1a_vs_IgG_14893	chr2	242592887	242593450	intron (NM_013325, intron 4 of 12)	ATG4B
Hif1a_vs_IgG_14894	chr2	242598959	242599372	intron (NM_013325, intron 7 of 12)	ATG4B
Hif1a_vs_IgG_11744	chr19	10660049	10660323	intron (NR_104024, intron 6 of 9)	ATG4D
Hif1a_vs_IgG_21548	chr6	106730672	106731005	intron (NM_004849, intron 4 of 7)	ATG5
Hif1a_vs_IgG_16962	chr3	11505235	11505455	intron (NM_001349238, intron 17 of 17)	ATG7
Hif1a_vs_IgG_16961	chr3	11421874	11422072	intron (NM_001144912, intron 16 of 16)	ATG7
Hif1a_vs_IgG_12855	chr2	38581689	38582019	intron (NM_001330462, intron 1 of 13)	ATL2
Hif1a_vs_IgG_12853	chr2	38537792	38538120	intron (NM_022374, intron 7 of 12)	ATL2
Hif1a_vs_IgG_12854	chr2	38542656	38542839	intron (NM_022374, intron 4 of 12)	ATL2
Hif1a_vs_IgG_12852	chr2	38529629	38529858	intron (NM_022374, intron 9 of 12)	ATL2
Hif1a_vs_IgG_4156	chr11	63424164	63424781	intron (NM_001290048, intron 3 of 12)	ATL3
Hif1a_vs_IgG_4724	chr11	108092479	108092834	promoter-TSS (NM_001351835)	ATM
Hif1a_vs_IgG_4725	chr11	108190118	108190413	intron (NM_000051, intron 43 of 62)	ATM
Hif1a_vs_IgG_9945	chr16	81081182	81081445	TTS (NM_015251)	ATMIN
Hif1a_vs_IgG_5243	chr12	7038645	7038884	intron (NM_001940, intron 1 of 9)	ATN1
Hif1a_vs_IgG_20403	chr5	151130378	151130581	intron (NM_004045, intron 2 of 3)	ATOX1
Hif1a_vs_IgG_7932	chr15	26087917	26088136	intron (NM_024490, intron 1 of 20)	ATP10A
Hif1a_vs_IgG_7933	chr15	26090793	26091010	intron (NM_024490, intron 1 of 20)	ATP10A
Hif1a_vs_IgG_7931	chr15	26003971	26004265	intron (NM_024490, intron 2 of 20)	ATP10A
Hif1a_vs_IgG_7929	chr15	25928667	25928920	intron (NM_024490, intron 16 of 20)	ATP10A
Hif1a_vs_IgG_7930	chr15	25967342	25967575	intron (NM_024490, intron 6 of 20)	ATP10A
Hif1a_vs_IgG_20492	chr5	160082707	160083022	intron (NM_001366658, intron 2 of 6)	ATP10B
Hif1a_vs_IgG_20490	chr5	160029638	160030052	intron (NM_001366657, intron 19 of 24)	ATP10B
Hif1a_vs_IgG_20493	chr5	160197224	160197717	intron (NM_001366652, intron 2 of 24)	ATP10B
Hif1a_vs_IgG_20491	chr5	160040896	160041449	intron (NM_001366657, intron 16 of 24)	ATP10B
Hif1a_vs_IgG_7460	chr13	113461758	113462086	intron (NM_015205, intron 4 of 29)	ATP11A
Hif1a_vs_IgG_18313	chr3	182574873	182575194	intron (NM_014616, intron 10 of 29)	ATP11B
Hif1a_vs_IgG_18312	chr3	182561577	182561989	intron (NM_014616, intron 8 of 29)	ATP11B
Hif1a_vs_IgG_18458	chr3	194203407	194203907	intron (NM_001367549, intron 2 of 33)	ATP13A3
Hif1a_vs_IgG_18457	chr3	194183062	194183379	intron (NM_001367549, intron 2 of 33)	ATP13A3
Hif1a_vs_IgG_18448	chr3	193172519	193172983	intron (NM_032279, intron 16 of 29)	ATP13A4
Hif1a_vs_IgG_1640	chr1	116923399	116923886	intron (NM_001160233, intron 1 of 22)	ATP1A1
Hif1a_vs_IgG_1641	chr1	116953030	116953298	intron (NR_024125, intron 1 of 2)	ATP1A1-AS1
Hif1a_vs_IgG_1855	chr1	160130076	160130339	intron (NM_144699, intron 6 of 21)	ATP1A4
Hif1a_vs_IgG_1952	chr1	169085166	169085537	intron (NM_001677, intron 2 of 5)	ATP1B1
Hif1a_vs_IgG_9432	chr16	28898310	28898848	exon (NM_004320, exon 7 of 23)	ATP2A1
Hif1a_vs_IgG_6045	chr12	110725720	110725944	intron (NM_170665, intron 3 of 19)	ATP2A2
Hif1a_vs_IgG_16947	chr3	10380576	10380834	intron (NM_001001331, intron 21 of 22)	ATP2B2
Hif1a_vs_IgG_16948	chr3	10505913	10506253	intron (NM_001353564, intron 2 of 20)	ATP2B2
Hif1a_vs_IgG_16949	chr3	10585338	10585520	intron (NM_001353564, intron 1 of 20)	ATP2B2
Hif1a_vs_IgG_26490	chrX	152826028	152826303	exon (NM_021949, exon 17 of 21)	ATP2B3
Hif1a_vs_IgG_26493	chrX	152832424	152832771	intron (NM_001001344, intron 19 of 19)	ATP2B3
Hif1a_vs_IgG_26491	chrX	152828945	152829145	intron (NM_001001344, intron 18 of 19)	ATP2B3
Hif1a_vs_IgG_26492	chrX	152829889	152830300	intron (NM_001001344, intron 18 of 19)	ATP2B3
Hif1a_vs_IgG_2239	chr1	203599121	203599333	intron (NM_001365784, intron 1 of 20)	ATP2B4
Hif1a_vs_IgG_17914	chr3	130660122	130660327	intron (NM_001001486, intron 6 of 27)	ATP2C1
Hif1a_vs_IgG_10001	chr16	84408766	84409042	intron (NM_001286527, intron 1 of 27)	ATP2C2
Hif1a_vs_IgG_11377	chr18	43660713	43661052	3' UTR (NM_001001935, exon 12 of 12)	ATP5F1A
Hif1a_vs_IgG_2757	chr10	7831010	7831342	intron (NM_001320886, intron 1 of 8)	ATP5F1C
Hif1a_vs_IgG_22833	chr7	99057044	99057282	intron (NM_004889, intron 2 of 3)	ATP5MF
Hif1a_vs_IgG_10925	chr17	73039190	73039659	intron (NM_006356, intron 1 of 5)	ATP5PD
Hif1a_vs_IgG_16156	chr21	35282150	35282428	intron (NM_001697, intron 3 of 6)	ATP5PO
Hif1a_vs_IgG_6175	chr12	124239600	124240045	intron (NM_012463, intron 18 of 19)	ATP6V0A2
Hif1a_vs_IgG_6174	chr12	124206061	124206420	intron (NM_012463, intron 2 of 19)	ATP6V0A2
Hif1a_vs_IgG_23483	chr7	138472418	138472753	intron (NM_020632, intron 1 of 21)	ATP6V0A4
Hif1a_vs_IgG_23481	chr7	138438685	138439030	intron (NM_130840, intron 9 of 20)	ATP6V0A4
Hif1a_vs_IgG_23482	chr7	138447388	138447781	intron (NM_130840, intron 5 of 20)	ATP6V0A4
Hif1a_vs_IgG_24367	chr8	87120202	87120717	intron (NM_152565, intron 1 of 7)	ATP6V0D2
Hif1a_vs_IgG_24368	chr8	87135996	87136336	intron (NM_152565, intron 2 of 7)	ATP6V0D2
Hif1a_vs_IgG_20616	chr5	172444367	172444626	intron (NM_003945, intron 2 of 3)	ATP6V0E1
Hif1a_vs_IgG_20615	chr5	172436372	172436755	intron (NM_003945, intron 2 of 3)	ATP6V0E1
Hif1a_vs_IgG_12459	chr2	10895787	10896100	intron (NM_001039362, intron 4 of 13)	ATP6V1C2
Hif1a_vs_IgG_12458	chr2	10886932	10887354	intron (NM_001039362, intron 3 of 13)	ATP6V1C2
Hif1a_vs_IgG_7656	chr14	67815102	67815447	intron (NM_015994, intron 4 of 8)	ATP6V1D
Hif1a_vs_IgG_12976	chr2	46746122	46746591	intron (NM_001371283, intron 3 of 3)	ATP6V1E2
Hif1a_vs_IgG_24147	chr8	54687318	54688053	intron (NM_213620, intron 9 of 13)	ATP6V1H
Hif1a_vs_IgG_24146	chr8	54644252	54644708	intron (NM_213620, intron 13 of 13)	ATP6V1H
Hif1a_vs_IgG_26005	chrX	77255090	77255318	intron (NM_001282224, intron 5 of 21)	ATP7A
Hif1a_vs_IgG_6726	chr13	52558649	52558908	intron (NM_000053, intron 1 of 20)	ATP7B
Hif1a_vs_IgG_18720	chr4	42556286	42556520	intron (NM_006095, intron 16 of 36)	ATP8A1
Hif1a_vs_IgG_6363	chr13	25957158	25957462	intron (NM_016529, intron 1 of 36)	ATP8A2
Hif1a_vs_IgG_6364	chr13	25969859	25970192	intron (NM_016529, intron 1 of 36)	ATP8A2
Hif1a_vs_IgG_6366	chr13	26175978	26176248	intron (NM_001313741, intron 24 of 35)	ATP8A2
Hif1a_vs_IgG_6367	chr13	26273757	26274026	intron (NM_001313741, intron 25 of 35)	ATP8A2
Hif1a_vs_IgG_6365	chr13	26152346	26152666	intron (NM_001313741, intron 20 of 35)	ATP8A2
Hif1a_vs_IgG_6368	chr13	26480827	26481174	intron (NM_001313741, intron 32 of 35)	ATP8A2
Hif1a_vs_IgG_11422	chr18	55425273	55425556	intron (NM_005603, intron 1 of 27)	ATP8B1
Hif1a_vs_IgG_11554	chr19	1782583	1782874	non-coding (NR_047593, exon 29 of 29)	ATP8B3
Hif1a_vs_IgG_8221	chr15	50228962	50229170	intron (NR_073597, intron 14 of 26)	ATP8B4
Hif1a_vs_IgG_8222	chr15	50258357	50259175	intron (NR_073597, intron 13 of 26)	ATP8B4
Hif1a_vs_IgG_8220	chr15	50200915	50201647	intron (NR_073596, intron 20 of 27)	ATP8B4
Hif1a_vs_IgG_8219	chr15	50152163	50152397	non-coding (NR_073598, exon 29 of 29)	ATP8B4
Hif1a_vs_IgG_15720	chr20	50372655	50372844	intron (NM_006045, intron 1 of 27)	ATP9A
Hif1a_vs_IgG_15714	chr20	50228052	50228272	intron (NM_006045, intron 23 of 27)	ATP9A
Hif1a_vs_IgG_15717	chr20	50324058	50324543	intron (NM_006045, intron 4 of 27)	ATP9A
Hif1a_vs_IgG_15715	chr20	50228923	50229246	intron (NM_006045, intron 23 of 27)	ATP9A
Hif1a_vs_IgG_15719	chr20	50371587	50371982	intron (NM_006045, intron 1 of 27)	ATP9A
Hif1a_vs_IgG_15718	chr20	50357770	50358004	intron (NM_006045, intron 1 of 27)	ATP9A
Hif1a_vs_IgG_15716	chr20	50261950	50262159	intron (NM_006045, intron 14 of 27)	ATP9A
Hif1a_vs_IgG_11505	chr18	76932965	76933218	intron (NR_148360, intron 7 of 31)	ATP9B
Hif1a_vs_IgG_11503	chr18	76835283	76835482	intron (NR_148360, intron 1 of 31)	ATP9B
Hif1a_vs_IgG_11504	chr18	76919520	76919807	intron (NR_148360, intron 7 of 31)	ATP9B
Hif1a_vs_IgG_17338	chr3	48501743	48502040	exon (NM_001271023, exon 8 of 13)	ATRIP
Hif1a_vs_IgG_14979	chr20	3572901	3573184	intron (NM_139322, intron 19 of 24)	ATRN
Hif1a_vs_IgG_14978	chr20	3568392	3568818	intron (NM_139322, intron 18 of 24)	ATRN
Hif1a_vs_IgG_14975	chr20	3486977	3487397	intron (NM_139322, intron 1 of 24)	ATRN
Hif1a_vs_IgG_14974	chr20	3461759	3462237	intron (NM_139322, intron 1 of 24)	ATRN
Hif1a_vs_IgG_14977	chr20	3564172	3564717	intron (NM_139322, intron 16 of 24)	ATRN
Hif1a_vs_IgG_14976	chr20	3524184	3524491	intron (NM_139322, intron 3 of 24)	ATRN
Hif1a_vs_IgG_3325	chr10	117260377	117260671	intron (NM_207303, intron 24 of 28)	ATRNL1
Hif1a_vs_IgG_3327	chr10	117668100	117668416	intron (NM_207303, intron 28 of 28)	ATRNL1
Hif1a_vs_IgG_3328	chr10	117668880	117669194	intron (NM_207303, intron 28 of 28)	ATRNL1
Hif1a_vs_IgG_3326	chr10	117646851	117647081	intron (NM_207303, intron 28 of 28)	ATRNL1
Hif1a_vs_IgG_26000	chrX	76890465	76890661	intron (NM_138270, intron 15 of 33)	ATRX
Hif1a_vs_IgG_20953	chr6	16396244	16396558	intron (NM_001357857, intron 7 of 8)	ATXN1
Hif1a_vs_IgG_20955	chr6	16447683	16448012	intron (NM_001357857, intron 7 of 8)	ATXN1
Hif1a_vs_IgG_20959	chr6	16733740	16733953	intron (NM_001357857, intron 3 of 8)	ATXN1
Hif1a_vs_IgG_20958	chr6	16592549	16592862	intron (NM_001357857, intron 4 of 8)	ATXN1
Hif1a_vs_IgG_20952	chr6	16346265	16346580	intron (NM_001357857, intron 7 of 8)	ATXN1
Hif1a_vs_IgG_20957	chr6	16591054	16591401	intron (NM_001357857, intron 4 of 8)	ATXN1
Hif1a_vs_IgG_20954	chr6	16415526	16415824	intron (NM_001357857, intron 7 of 8)	ATXN1
Hif1a_vs_IgG_20951	chr6	16320147	16320382	intron (NM_001357857, intron 8 of 8)	ATXN1
Hif1a_vs_IgG_20950	chr6	16309867	16310176	intron (NM_001357857, intron 8 of 8)	ATXN1
Hif1a_vs_IgG_20956	chr6	16465335	16466130	intron (NM_001357857, intron 7 of 8)	ATXN1
Hif1a_vs_IgG_16797	chr22	46153143	46153345	intron (NM_001167621, intron 8 of 10)	ATXN10
Hif1a_vs_IgG_9430	chr16	28842740	28843030	intron (NM_148416, intron 10 of 22)	ATXN2L
Hif1a_vs_IgG_9429	chr16	28841033	28841304	intron (NM_001308230, intron 7 of 22)	ATXN2L
Hif1a_vs_IgG_22942	chr7	105299224	105299499	intron (NM_001318229, intron 3 of 9)	ATXN7L1
Hif1a_vs_IgG_22946	chr7	105385784	105386168	intron (NM_020725, intron 3 of 11)	ATXN7L1
Hif1a_vs_IgG_22947	chr7	105448045	105448320	intron (NM_152749, intron 2 of 3)	ATXN7L1
Hif1a_vs_IgG_22945	chr7	105383708	105384090	intron (NM_020725, intron 3 of 11)	ATXN7L1
Hif1a_vs_IgG_22943	chr7	105306184	105306389	intron (NM_020725, intron 3 of 11)	ATXN7L1
Hif1a_vs_IgG_22944	chr7	105333056	105333305	intron (NM_020725, intron 3 of 11)	ATXN7L1
Hif1a_vs_IgG_15792	chr20	54951829	54952879	intron (NM_003600, intron 6 of 8)	AURKA
Hif1a_vs_IgG_22389	chr7	69783577	69783858	intron (NM_015570, intron 4 of 18)	AUTS2
Hif1a_vs_IgG_22399	chr7	70203936	70204201	intron (NM_015570, intron 6 of 18)	AUTS2
Hif1a_vs_IgG_22398	chr7	70129813	70130077	intron (NM_015570, intron 5 of 18)	AUTS2
Hif1a_vs_IgG_22396	chr7	70059744	70059963	intron (NM_015570, intron 5 of 18)	AUTS2
Hif1a_vs_IgG_22380	chr7	69187378	69187585	intron (NM_001127232, intron 1 of 4)	AUTS2
Hif1a_vs_IgG_22390	chr7	69815847	69816390	intron (NM_015570, intron 4 of 18)	AUTS2
Hif1a_vs_IgG_22384	chr7	69571322	69571592	intron (NM_001127232, intron 2 of 4)	AUTS2
Hif1a_vs_IgG_22386	chr7	69614443	69614687	intron (NM_015570, intron 4 of 18)	AUTS2
Hif1a_vs_IgG_22394	chr7	69990896	69991644	intron (NM_015570, intron 5 of 18)	AUTS2
Hif1a_vs_IgG_22395	chr7	70029764	70029997	intron (NM_015570, intron 5 of 18)	AUTS2
Hif1a_vs_IgG_22385	chr7	69589567	69589916	intron (NM_001127232, intron 3 of 4)	AUTS2
Hif1a_vs_IgG_22393	chr7	69882763	69883072	intron (NM_015570, intron 4 of 18)	AUTS2
Hif1a_vs_IgG_22388	chr7	69781171	69781419	intron (NM_015570, intron 4 of 18)	AUTS2
Hif1a_vs_IgG_22379	chr7	69120048	69120571	intron (NM_001127232, intron 1 of 4)	AUTS2
Hif1a_vs_IgG_22397	chr7	70069708	70069980	intron (NM_015570, intron 5 of 18)	AUTS2
Hif1a_vs_IgG_22381	chr7	69248253	69248535	intron (NM_001127232, intron 1 of 4)	AUTS2
Hif1a_vs_IgG_22387	chr7	69721505	69721796	intron (NM_015570, intron 4 of 18)	AUTS2
Hif1a_vs_IgG_22383	chr7	69507174	69507433	intron (NM_001127232, intron 2 of 4)	AUTS2
Hif1a_vs_IgG_22400	chr7	70212466	70212802	intron (NM_015570, intron 6 of 18)	AUTS2
Hif1a_vs_IgG_22382	chr7	69413830	69414239	intron (NM_001127232, intron 2 of 4)	AUTS2
Hif1a_vs_IgG_22392	chr7	69845450	69845816	intron (NM_015570, intron 4 of 18)	AUTS2
Hif1a_vs_IgG_22391	chr7	69831680	69832335	intron (NM_015570, intron 4 of 18)	AUTS2
Hif1a_vs_IgG_8040	chr15	34239114	34239400	intron (NM_020371, intron 2 of 5)	AVEN
Hif1a_vs_IgG_22067	chr7	32557541	32557805	intron (NM_015060, intron 1 of 15)	AVL9
Hif1a_vs_IgG_22066	chr7	32554152	32554344	intron (NM_015060, intron 1 of 15)	AVL9
Hif1a_vs_IgG_22068	chr7	32627108	32627299	3' UTR (NM_015060, exon 16 of 16)	AVL9
Hif1a_vs_IgG_2069	chr1	179348592	179348866	intron (NR_073544, intron 6 of 25)	AXDND1
Hif1a_vs_IgG_2068	chr1	179338166	179338695	intron (NR_073544, intron 3 of 25)	AXDND1
Hif1a_vs_IgG_2071	chr1	179379310	179379571	intron (NR_073544, intron 11 of 25)	AXDND1
Hif1a_vs_IgG_2070	chr1	179362630	179362979	intron (NR_073544, intron 9 of 25)	AXDND1
Hif1a_vs_IgG_2072	chr1	179401591	179402112	intron (NR_073544, intron 15 of 25)	AXDND1
Hif1a_vs_IgG_2073	chr1	179458890	179459213	intron (NR_073544, intron 17 of 25)	AXDND1
Hif1a_vs_IgG_8931	chr16	389168	389371	intron (NM_181050, intron 2 of 9)	AXIN1
Hif1a_vs_IgG_22843	chr7	99571991	99572213	intron (NM_001185, intron 1 of 3)	AZGP1
Hif1a_vs_IgG_591	chr1	33566597	33566995	intron (NM_001350401, intron 10 of 11)	AZIN2
Hif1a_vs_IgG_2625	chr1	235639619	235640376	intron (NM_001277155, intron 6 of 7)	B3GALNT2
Hif1a_vs_IgG_2624	chr1	235617180	235617562	intron (NM_152490, intron 10 of 11)	B3GALNT2
Hif1a_vs_IgG_14215	chr2	168735578	168736061	intron (NR_131227, intron 2 of 4)	B3GALT1-AS1
Hif1a_vs_IgG_2160	chr1	193155154	193155399	5' UTR (NM_003783, exon 1 of 2)	B3GALT2
Hif1a_vs_IgG_16244	chr21	40970340	40970729	intron (NR_026542, intron 2 of 2)	B3GALT5-AS1
Hif1a_vs_IgG_5119	chr11	134272792	134273182	intron (NM_054025, intron 1 of 5)	B3GAT1
Hif1a_vs_IgG_5118	chr11	134260380	134260668	intron (NM_054025, intron 1 of 5)	B3GAT1
Hif1a_vs_IgG_5120	chr11	134338456	134338908	intron (NR_033852, intron 3 of 5)	B3GAT1-DT
Hif1a_vs_IgG_5121	chr11	134360837	134361204	intron (NR_033852, intron 5 of 5)	B3GAT1-DT
Hif1a_vs_IgG_21377	chr6	71576225	71576507	intron (NM_080742, intron 2 of 3)	B3GAT2
Hif1a_vs_IgG_13167	chr2	62441471	62441829	intron (NM_006577, intron 1 of 1)	B3GNT2
Hif1a_vs_IgG_11085	chr17	80943437	80943794	intron (NR_135465, intron 6 of 13)	B3GNTL1
Hif1a_vs_IgG_11086	chr17	81003919	81004222	intron (NR_135465, intron 3 of 13)	B3GNTL1
Hif1a_vs_IgG_11084	chr17	80919703	80920103	intron (NR_135465, intron 7 of 13)	B3GNTL1
Hif1a_vs_IgG_1875	chr1	161146483	161146823	intron (NM_001199873, intron 1 of 7)	B4GALT3
Hif1a_vs_IgG_15670	chr20	48288145	48288482	intron (NM_004776, intron 1 of 8)	B4GALT5
Hif1a_vs_IgG_4218	chr11	66119709	66120301	intron (NR_135761, intron 1 of 1)	B4GAT1-DT
Hif1a_vs_IgG_11891	chr19	17385785	17386052	intron (NM_001033549, intron 5 of 8)	BABAM1
Hif1a_vs_IgG_12684	chr2	28333689	28334020	intron (NM_199194, intron 7 of 12)	BABAM2
Hif1a_vs_IgG_12687	chr2	28562149	28562763	TTS (NR_137437)	BABAM2
Hif1a_vs_IgG_12683	chr2	28112151	28112350	TTS (NR_028308)	BABAM2-AS1
Hif1a_vs_IgG_4839	chr11	117183480	117183834	intron (NM_012104, intron 1 of 8)	BACE1
Hif1a_vs_IgG_16271	chr21	42595762	42595974	intron (NM_012105, intron 1 of 8)	BACE2
Hif1a_vs_IgG_21496	chr6	90931518	90931752	intron (NM_001170794, intron 1 of 6)	BACH2
Hif1a_vs_IgG_21497	chr6	90983980	90984363	intron (NM_021813, intron 1 of 8)	BACH2
Hif1a_vs_IgG_21495	chr6	90668259	90668724	intron (NM_021813, intron 6 of 8)	BACH2
Hif1a_vs_IgG_24053	chr8	38057070	38057398	intron (NM_004874, intron 2 of 4)	BAG4
Hif1a_vs_IgG_15960	chr21	11056873	11057197	TTS (NM_001187)	BAGE
Hif1a_vs_IgG_15961	chr21	11084904	11085169	intron (NM_001187, intron 3 of 4)	BAGE
Hif1a_vs_IgG_15959	chr21	11040164	11040503	intron (NM_181704, intron 5 of 8)	BAGE4
Hif1a_vs_IgG_22806	chr7	97984702	97985238	intron (NM_018842, intron 2 of 13)	BAIAP2L1
Hif1a_vs_IgG_22807	chr7	97986065	97986310	intron (NM_018842, intron 2 of 13)	BAIAP2L1
Hif1a_vs_IgG_22808	chr7	98028032	98028232	intron (NM_018842, intron 1 of 13)	BAIAP2L1
Hif1a_vs_IgG_22805	chr7	97938736	97939144	intron (NM_018842, intron 9 of 13)	BAIAP2L1
Hif1a_vs_IgG_8947	chr16	1392152	1392340	exon (NM_001199097, exon 11 of 34)	BAIAP3
Hif1a_vs_IgG_17040	chr3	18170522	18170754	intron (NR_161333, intron 4 of 4)	BALR6
Hif1a_vs_IgG_17039	chr3	18164075	18164358	intron (NR_161333, intron 4 of 4)	BALR6
Hif1a_vs_IgG_17041	chr3	18229966	18230346	intron (NR_161333, intron 4 of 4)	BALR6
Hif1a_vs_IgG_17037	chr3	18094424	18094771	intron (NR_161333, intron 4 of 4)	BALR6
Hif1a_vs_IgG_17038	chr3	18137451	18137738	intron (NR_161333, intron 4 of 4)	BALR6
Hif1a_vs_IgG_15161	chr20	17691207	17691472	intron (NM_001014977, intron 1 of 2)	BANF2
Hif1a_vs_IgG_15160	chr20	17684368	17684694	intron (NM_001014977, intron 1 of 2)	BANF2
Hif1a_vs_IgG_17409	chr3	52441208	52441657	exon (NM_004656, exon 6 of 17)	BAP1
Hif1a_vs_IgG_1368	chr1	91179441	91179922	intron (NM_020063, intron 2 of 2)	BARHL2
Hif1a_vs_IgG_5031	chr11	129318418	129318668	intron (NM_003658, intron 3 of 3)	BARX2
Hif1a_vs_IgG_7718	chr14	75990513	75990868	intron (NM_006399, intron 1 of 2)	BATF
Hif1a_vs_IgG_2356	chr1	212870608	212870812	intron (NM_018664, intron 1 of 2)	BATF3
Hif1a_vs_IgG_22441	chr7	72878044	72878484	intron (NM_001370402, intron 11 of 18)	BAZ1B
Hif1a_vs_IgG_5750	chr12	57009796	57010224	intron (NM_001351156, intron 3 of 30)	BAZ2A
Hif1a_vs_IgG_14160	chr2	160446653	160446921	intron (NM_001289975, intron 1 of 35)	BAZ2B
Hif1a_vs_IgG_14161	chr2	160450189	160450606	intron (NM_001289975, intron 1 of 35)	BAZ2B
Hif1a_vs_IgG_14162	chr2	160451396	160451738	intron (NM_001289975, intron 1 of 35)	BAZ2B
Hif1a_vs_IgG_3841	chr11	27228996	27229367	intron (NR_125767, intron 2 of 4)	BBOX1-AS1
Hif1a_vs_IgG_4222	chr11	66298945	66299204	intron (NM_024649, intron 15 of 16)	BBS1
Hif1a_vs_IgG_5884	chr12	76740454	76740665	exon (NM_024685, exon 2 of 2)	BBS10
Hif1a_vs_IgG_8522	chr15	73020663	73020925	intron (NM_001320665, intron 9 of 14)	BBS4
Hif1a_vs_IgG_8521	chr15	73003041	73003349	intron (NM_001320665, intron 3 of 14)	BBS4
Hif1a_vs_IgG_22074	chr7	33278985	33279167	intron (NM_198428, intron 5 of 22)	BBS9
Hif1a_vs_IgG_22073	chr7	33178605	33178796	intron (NM_001348044, intron 1 of 18)	BBS9
Hif1a_vs_IgG_22076	chr7	33511385	33511699	intron (NM_001348037, intron 18 of 20)	BBS9
Hif1a_vs_IgG_22075	chr7	33470985	33471231	intron (NM_001348037, intron 18 of 20)	BBS9
Hif1a_vs_IgG_22072	chr7	33172520	33172789	intron (NM_001348044, intron 1 of 18)	BBS9
Hif1a_vs_IgG_17733	chr3	107431201	107431409	intron (NM_001142568, intron 4 of 17)	BBX
Hif1a_vs_IgG_17732	chr3	107316581	107316799	intron (NM_001142568, intron 2 of 17)	BBX
Hif1a_vs_IgG_1830	chr1	156620361	156620746	intron (NM_198427, intron 6 of 7)	BCAN
Hif1a_vs_IgG_9876	chr16	75282447	75282757	promoter-TSS (NM_001170719)	BCAR1
Hif1a_vs_IgG_1405	chr1	94197943	94198220	intron (NM_001261408, intron 2 of 13)	BCAR3
Hif1a_vs_IgG_1404	chr1	94154368	94154571	intron (NM_001261408, intron 3 of 13)	BCAR3
Hif1a_vs_IgG_1402	chr1	94088012	94088538	intron (NM_001261409, intron 3 of 11)	BCAR3
Hif1a_vs_IgG_1403	chr1	94129784	94130157	intron (NM_001261409, intron 2 of 11)	BCAR3
Hif1a_vs_IgG_1401	chr1	94059036	94059279	intron (NR_034091, intron 1 of 3)	BCAR3-AS1
Hif1a_vs_IgG_9138	chr16	11919184	11919919	intron (NR_024049, intron 1 of 3)	BCAR4
Hif1a_vs_IgG_15762	chr20	52599969	52600314	intron (NM_001316361, intron 7 of 9)	BCAS1
Hif1a_vs_IgG_15761	chr20	52576066	52576549	intron (NM_001366295, intron 8 of 10)	BCAS1
Hif1a_vs_IgG_15760	chr20	52571498	52571788	intron (NM_001366297, intron 7 of 8)	BCAS1
Hif1a_vs_IgG_10693	chr17	59470126	59470883	TTS (NM_001099432)	BCAS3
Hif1a_vs_IgG_10687	chr17	58957610	58957850	intron (NM_001353146, intron 9 of 25)	BCAS3
Hif1a_vs_IgG_10688	chr17	59006579	59006819	intron (NM_001353146, intron 13 of 25)	BCAS3
Hif1a_vs_IgG_10690	chr17	59023956	59024306	intron (NM_001353146, intron 13 of 25)	BCAS3
Hif1a_vs_IgG_10689	chr17	59009425	59009614	intron (NM_001353146, intron 13 of 25)	BCAS3
Hif1a_vs_IgG_10686	chr17	58948791	58949071	intron (NM_001353146, intron 8 of 25)	BCAS3
Hif1a_vs_IgG_10691	chr17	59264084	59264405	intron (NM_001353146, intron 23 of 25)	BCAS3
Hif1a_vs_IgG_10692	chr17	59402311	59402534	intron (NM_001353146, intron 23 of 25)	BCAS3
Hif1a_vs_IgG_10684	chr17	58766497	58766864	intron (NM_001353146, intron 3 of 25)	BCAS3
Hif1a_vs_IgG_10683	chr17	58765778	58766199	intron (NM_001353146, intron 3 of 25)	BCAS3
Hif1a_vs_IgG_10685	chr17	58847316	58847613	intron (NM_001353146, intron 6 of 25)	BCAS3
Hif1a_vs_IgG_15697	chr20	49436311	49436555	intron (NM_017843, intron 2 of 5)	BCAS4
Hif1a_vs_IgG_5468	chr12	25048147	25048491	intron (NM_001178092, intron 1 of 8)	BCAT1
Hif1a_vs_IgG_5469	chr12	25068926	25069175	intron (NM_005504, intron 1 of 10)	BCAT1
Hif1a_vs_IgG_21431	chr6	80895970	80896330	intron (NR_134945, intron 7 of 10)	BCKDHB
Hif1a_vs_IgG_21430	chr6	80818390	80818617	intron (NR_134945, intron 1 of 10)	BCKDHB
Hif1a_vs_IgG_21432	chr6	81003099	81003487	intron (NR_134945, intron 10 of 10)	BCKDHB
Hif1a_vs_IgG_13131	chr2	60697748	60697967	intron (NM_022893, intron 2 of 3)	BCL11A
Hif1a_vs_IgG_7829	chr14	99674800	99675029	intron (NM_001282238, intron 2 of 2)	BCL11B
Hif1a_vs_IgG_11448	chr18	60851962	60852259	intron (NM_000633, intron 2 of 2)	BCL2
Hif1a_vs_IgG_15302	chr20	30277701	30278050	intron (NR_134257, intron 1 of 2)	BCL2L1
Hif1a_vs_IgG_15304	chr20	30293453	30293834	intron (NR_134257, intron 1 of 2)	BCL2L1
Hif1a_vs_IgG_15303	chr20	30290239	30290504	intron (NR_134257, intron 1 of 2)	BCL2L1
Hif1a_vs_IgG_16378	chr22	18188761	18189052	promoter-TSS (NM_001270733)	BCL2L13
Hif1a_vs_IgG_25548	chrX	19969382	19969689	intron (NM_198279, intron 6 of 10)	BCLAF3
Hif1a_vs_IgG_25697	chrX	39969713	39970258	intron (NM_001123384, intron 1 of 13)	BCOR
Hif1a_vs_IgG_25699	chrX	40000627	40000901	intron (NM_001123384, intron 1 of 13)	BCOR
Hif1a_vs_IgG_25698	chrX	39974702	39975030	intron (NM_001123384, intron 1 of 13)	BCOR
Hif1a_vs_IgG_25696	chrX	39943649	39943946	intron (NM_001123384, intron 1 of 13)	BCOR
Hif1a_vs_IgG_26352	chrX	129166878	129167295	intron (NM_021946, intron 7 of 11)	BCORL1
Hif1a_vs_IgG_16445	chr22	23550723	23551319	intron (NM_004327, intron 1 of 22)	BCR
Hif1a_vs_IgG_16446	chr22	23578801	23579093	intron (NM_004327, intron 1 of 22)	BCR
Hif1a_vs_IgG_16448	chr22	23648689	23648959	intron (NM_004327, intron 16 of 22)	BCR
Hif1a_vs_IgG_16447	chr22	23590985	23591474	intron (NM_004327, intron 1 of 22)	BCR
Hif1a_vs_IgG_18517	chr3	197249695	197250146	intron (NM_203315, intron 4 of 6)	BDH1
Hif1a_vs_IgG_7816	chr14	96728266	96728604	intron (NM_000710, intron 1 of 2)	BDKRB1
Hif1a_vs_IgG_3845	chr11	27734406	27734672	intron (NM_170731, intron 1 of 1)	BDNF
Hif1a_vs_IgG_3844	chr11	27694115	27694461	intron (NM_001143811, intron 2 of 3)	BDNF
Hif1a_vs_IgG_19730	chr5	70853236	70853490	intron (NM_018429, intron 36 of 38)	BDP1
Hif1a_vs_IgG_19729	chr5	70809699	70809920	intron (NM_018429, intron 19 of 38)	BDP1
Hif1a_vs_IgG_9736	chr16	66475388	66476105	intron (NM_001178020, intron 2 of 4)	BEAN1
Hif1a_vs_IgG_3019	chr10	81445096	81445335	non-coding (NR_027512, exon 1 of 1)	BEND3P3
Hif1a_vs_IgG_22733	chr7	93607429	93607736	intron (NR_133909, intron 3 of 4)	BET1
Hif1a_vs_IgG_15155	chr20	17499059	17499356	intron (NM_001278608, intron 4 of 9)	BFSP1
Hif1a_vs_IgG_17930	chr3	133153153	133153415	intron (NR_135278, intron 4 of 4)	BFSP2-AS1
Hif1a_vs_IgG_17932	chr3	133175325	133175524	promoter-TSS (NR_135278)	BFSP2-AS1
Hif1a_vs_IgG_17933	chr3	133183824	133184172	intron (NR_135276, intron 1 of 4)	BFSP2-AS1
Hif1a_vs_IgG_17931	chr3	133156830	133157296	intron (NR_135276, intron 4 of 4)	BFSP2-AS1
Hif1a_vs_IgG_16912	chr3	4982793	4983091	intron (NR_125916, intron 1 of 2)	BHLHE40-AS1
Hif1a_vs_IgG_5490	chr12	26274721	26274907	3' UTR (NM_030762, exon 5 of 5)	BHLHE41
Hif1a_vs_IgG_19814	chr5	78376357	78376642	intron (NM_001178005, intron 3 of 6)	BHMT2
Hif1a_vs_IgG_2849	chr10	60500611	60500873	intron (NM_001080512, intron 3 of 20)	BICC1
Hif1a_vs_IgG_2847	chr10	60489995	60490313	intron (NM_001080512, intron 3 of 20)	BICC1
Hif1a_vs_IgG_2848	chr10	60491719	60491954	intron (NM_001080512, intron 3 of 20)	BICC1
Hif1a_vs_IgG_5545	chr12	32329978	32330236	intron (NR_148725, intron 1 of 9)	BICD1
Hif1a_vs_IgG_5546	chr12	32342805	32342997	intron (NR_148725, intron 1 of 9)	BICD1
Hif1a_vs_IgG_5547	chr12	32444886	32445344	intron (NR_148725, intron 2 of 9)	BICD1
Hif1a_vs_IgG_5548	chr12	32524528	32524728	intron (NR_148725, intron 9 of 9)	BICD1
Hif1a_vs_IgG_25130	chr9	95487013	95487651	intron (NM_001003800, intron 2 of 6)	BICD2
Hif1a_vs_IgG_25131	chr9	95510439	95511001	intron (NM_001003800, intron 1 of 6)	BICD2
Hif1a_vs_IgG_6133	chr12	120458824	120459157	intron (NR_147894, intron 3 of 8)	BICDL1
Hif1a_vs_IgG_6134	chr12	120526171	120526623	intron (NM_001367886, intron 8 of 9)	BICDL1
Hif1a_vs_IgG_12183	chr19	48130862	48131063	intron (NM_015711, intron 1 of 14)	BICRA
Hif1a_vs_IgG_12182	chr19	48119049	48119276	intron (NM_015711, intron 1 of 14)	BICRA
Hif1a_vs_IgG_16379	chr22	18231820	18232048	intron (NM_197967, intron 1 of 4)	BID
Hif1a_vs_IgG_16380	chr22	18252932	18253281	intron (NM_001244567, intron 1 of 5)	BID
Hif1a_vs_IgG_16752	chr22	43513327	43513578	intron (NM_001197, intron 1 of 4)	BIK
Hif1a_vs_IgG_5676	chr12	51700111	51700425	intron (NM_001364779, intron 2 of 12)	BIN2
Hif1a_vs_IgG_5675	chr12	51688766	51689020	intron (NM_016293, intron 9 of 12)	BIN2
Hif1a_vs_IgG_5677	chr12	51702573	51703224	intron (NM_001364779, intron 2 of 12)	BIN2
Hif1a_vs_IgG_12762	chr2	32596544	32596823	intron (NM_016252, intron 1 of 73)	BIRC6
Hif1a_vs_IgG_12763	chr2	32663736	32664091	intron (NM_016252, intron 15 of 73)	BIRC6
Hif1a_vs_IgG_12761	chr2	32587401	32587635	intron (NM_016252, intron 1 of 73)	BIRC6
Hif1a_vs_IgG_12764	chr2	32744640	32744905	intron (NM_016252, intron 57 of 73)	BIRC6
Hif1a_vs_IgG_12765	chr2	32792791	32793470	intron (NR_125793, intron 1 of 1)	BIRC6-AS2
Hif1a_vs_IgG_11893	chr19	17527174	17527471	TTS (NR_130765)	BISPR
Hif1a_vs_IgG_7394	chr13	103477846	103478078	intron (NM_017693, intron 7 of 10)	BIVM
Hif1a_vs_IgG_23891	chr8	11371258	11371511	intron (NM_001330465, intron 1 of 11)	BLK
Hif1a_vs_IgG_8785	chr15	91262456	91262870	intron (NM_001287248, intron 1 of 21)	BLM
Hif1a_vs_IgG_3138	chr10	98009624	98009971	intron (NM_013314, intron 1 of 16)	BLNK
Hif1a_vs_IgG_20852	chr6	7960005	7960379	intron (NR_037616, intron 4 of 12)	BLOC1S5-TXNDC5
Hif1a_vs_IgG_20851	chr6	7916784	7917358	intron (NR_037616, intron 4 of 12)	BLOC1S5-TXNDC5
Hif1a_vs_IgG_20850	chr6	7912465	7912680	intron (NR_037616, intron 4 of 12)	BLOC1S5-TXNDC5
Hif1a_vs_IgG_8182	chr15	45888175	45888610	intron (NR_132352, intron 2 of 3)	BLOC1S6
Hif1a_vs_IgG_8183	chr15	45902214	45902512	TTS (NM_001311256)	BLOC1S6
Hif1a_vs_IgG_10344	chr17	26946302	26946514	intron (NM_001363826, intron 30 of 37)	BLTP2
Hif1a_vs_IgG_21113	chr6	34793893	34794184	intron (NM_017754, intron 4 of 20)	BLTP3A
Hif1a_vs_IgG_5986	chr12	100533981	100534332	intron (NM_015054, intron 1 of 20)	BLTP3B
Hif1a_vs_IgG_3728	chr11	13323054	13323342	intron (NR_147787, intron 1 of 19)	BMAL1
Hif1a_vs_IgG_3729	chr11	13332607	13332972	intron (NM_001351822, intron 2 of 18)	BMAL1
Hif1a_vs_IgG_5499	chr12	27552026	27552339	intron (NR_109975, intron 1 of 3)	BMAL2-AS1
Hif1a_vs_IgG_9207	chr16	15632610	15632893	intron (NM_001142469, intron 2 of 5)	BMERB1
Hif1a_vs_IgG_9206	chr16	15556051	15556547	intron (NM_033201, intron 1 of 5)	BMERB1
Hif1a_vs_IgG_18824	chr4	79788143	79788357	intron (NM_198892, intron 10 of 15)	BMP2K
Hif1a_vs_IgG_7595	chr14	54419511	54419820	intron (NM_001347914, intron 1 of 2)	BMP4
Hif1a_vs_IgG_7594	chr14	54418178	54418562	intron (NM_001347913, intron 3 of 3)	BMP4
Hif1a_vs_IgG_20847	chr6	7756292	7756474	intron (NM_001718, intron 1 of 6)	BMP6
Hif1a_vs_IgG_20849	chr6	7782003	7782272	intron (NM_001718, intron 1 of 6)	BMP6
Hif1a_vs_IgG_20848	chr6	7764893	7765137	intron (NM_001718, intron 1 of 6)	BMP6
Hif1a_vs_IgG_15808	chr20	55832728	55832937	intron (NM_001719, intron 1 of 6)	BMP7
Hif1a_vs_IgG_709	chr1	39968117	39968320	intron (NM_181809, intron 1 of 6)	BMP8A
Hif1a_vs_IgG_712	chr1	40242934	40243351	intron (NM_001720, intron 1 of 6)	BMP8B
Hif1a_vs_IgG_22081	chr7	34171128	34171315	intron (NM_001365308, intron 13 of 14)	BMPER
Hif1a_vs_IgG_22079	chr7	33951440	33952030	intron (NM_001365308, intron 2 of 14)	BMPER
Hif1a_vs_IgG_22078	chr7	33943600	33943808	promoter-TSS (NM_133468)	BMPER
Hif1a_vs_IgG_22080	chr7	33976800	33977172	exon (NM_133468, exon 4 of 16)	BMPER
Hif1a_vs_IgG_14479	chr2	203260441	203260631	intron (NM_001204, intron 1 of 12)	BMPR2
Hif1a_vs_IgG_14482	chr2	203397884	203398575	intron (NM_001204, intron 9 of 12)	BMPR2
Hif1a_vs_IgG_14480	chr2	203392881	203393134	intron (NM_001204, intron 7 of 12)	BMPR2
Hif1a_vs_IgG_14481	chr2	203396332	203396593	intron (NM_001204, intron 8 of 12)	BMPR2
Hif1a_vs_IgG_23060	chr7	112504865	112505366	intron (NM_152556, intron 3 of 4)	BMT2
Hif1a_vs_IgG_8683	chr15	83924025	83924536	TTS (NM_001717)	BNC1
Hif1a_vs_IgG_24924	chr9	16654638	16654931	intron (NM_001317940, intron 2 of 5)	BNC2
Hif1a_vs_IgG_24923	chr9	16559137	16559364	intron (NM_001317940, intron 3 of 5)	BNC2
Hif1a_vs_IgG_24926	chr9	16820855	16821117	intron (NM_017637, intron 1 of 6)	BNC2
Hif1a_vs_IgG_24925	chr9	16819828	16820281	intron (NM_017637, intron 1 of 6)	BNC2
Hif1a_vs_IgG_20618	chr5	172581373	172581624	intron (NM_013978, intron 3 of 4)	BNIP1
Hif1a_vs_IgG_14425	chr2	198626780	198626965	intron (NM_001284361, intron 7 of 11)	BOLL
Hif1a_vs_IgG_14426	chr2	198628052	198628378	intron (NM_001284361, intron 7 of 11)	BOLL
Hif1a_vs_IgG_11929	chr19	19290755	19290972	intron (NM_001145784, intron 5 of 5)	BORCS8
Hif1a_vs_IgG_15342	chr20	31829549	31829918	intron (NM_016583, intron 6 of 8)	BPIFA1
Hif1a_vs_IgG_15339	chr20	31754708	31755022	intron (NM_001319164, intron 1 of 8)	BPIFA2
Hif1a_vs_IgG_15340	chr20	31811667	31812020	intron (NM_001042439, intron 2 of 5)	BPIFA3
Hif1a_vs_IgG_15341	chr20	31812611	31813158	intron (NM_178466, intron 3 of 6)	BPIFA3
Hif1a_vs_IgG_15343	chr20	31880475	31880959	intron (NM_033197, intron 6 of 15)	BPIFB1
Hif1a_vs_IgG_15338	chr20	31648378	31648731	intron (NM_182658, intron 4 of 14)	BPIFB3
Hif1a_vs_IgG_2429	chr1	220263041	220263300	promoter-TSS (NM_006085)	BPNT1
Hif1a_vs_IgG_10793	chr17	65887171	65887415	intron (NM_004459, intron 6 of 29)	BPTF
Hif1a_vs_IgG_10795	chr17	65967665	65968017	intron (NM_182641, intron 26 of 27)	BPTF
Hif1a_vs_IgG_10794	chr17	65941691	65941906	exon (NM_004459, exon 23 of 30)	BPTF
Hif1a_vs_IgG_23534	chr7	140588448	140588823	intron (NR_148928, intron 1 of 17)	BRAF
Hif1a_vs_IgG_23529	chr7	140499121	140499308	intron (NR_148928, intron 8 of 17)	BRAF
Hif1a_vs_IgG_23532	chr7	140547075	140547393	intron (NR_148928, intron 2 of 17)	BRAF
Hif1a_vs_IgG_23535	chr7	140607141	140607624	intron (NR_148928, intron 1 of 17)	BRAF
Hif1a_vs_IgG_23530	chr7	140503668	140504153	intron (NR_148928, intron 6 of 17)	BRAF
Hif1a_vs_IgG_23531	chr7	140545649	140545985	intron (NR_148928, intron 2 of 17)	BRAF
Hif1a_vs_IgG_23527	chr7	140488653	140489039	intron (NR_148928, intron 9 of 17)	BRAF
Hif1a_vs_IgG_23536	chr7	140623739	140624200	intron (NR_148928, intron 1 of 17)	BRAF
Hif1a_vs_IgG_23528	chr7	140498180	140498459	intron (NR_148928, intron 8 of 17)	BRAF
Hif1a_vs_IgG_23533	chr7	140571808	140572010	intron (NR_148928, intron 1 of 17)	BRAF
Hif1a_vs_IgG_6060	chr12	112090544	112090798	intron (NM_006768, intron 10 of 11)	BRAP
Hif1a_vs_IgG_6464	chr13	32957636	32958033	intron (NM_000059, intron 24 of 26)	BRCA2
Hif1a_vs_IgG_25380	chr9	136929459	136929663	intron (NM_007371, intron 1 of 11)	BRD3
Hif1a_vs_IgG_11846	chr19	15435196	15435380	intron (NM_001330384, intron 1 of 11)	BRD4
Hif1a_vs_IgG_11845	chr19	15357332	15357600	TTS (NM_014299)	BRD4
Hif1a_vs_IgG_20244	chr5	137494222	137494490	intron (NM_001164326, intron 19 of 19)	BRD8
Hif1a_vs_IgG_1382	chr1	92450700	92450936	intron (NM_001242805, intron 13 of 19)	BRDT
Hif1a_vs_IgG_1381	chr1	92448802	92449139	intron (NM_001242805, intron 13 of 19)	BRDT
Hif1a_vs_IgG_7875	chr14	105692157	105692522	intron (NM_001242789, intron 5 of 12)	BRF1
Hif1a_vs_IgG_7876	chr14	105782495	105782808	promoter-TSS (NM_001242786)	BRF1
Hif1a_vs_IgG_22804	chr7	97917910	97918182	intron (NM_001159491, intron 2 of 2)	BRI3
Hif1a_vs_IgG_22803	chr7	97913749	97914008	intron (NM_001159491, intron 2 of 2)	BRI3
Hif1a_vs_IgG_2046	chr1	177233013	177233217	intron (NM_021165, intron 4 of 7)	BRINP2
Hif1a_vs_IgG_2145	chr1	190159298	190159489	intron (NM_199051, intron 6 of 7)	BRINP3
Hif1a_vs_IgG_10700	chr17	59760351	59760559	3' UTR (NM_032043, exon 20 of 20)	BRIP1
Hif1a_vs_IgG_16933	chr3	9775964	9776267	exon (NM_004634, exon 2 of 14)	BRPF1
Hif1a_vs_IgG_16241	chr21	40590898	40591249	intron (NM_018963, intron 29 of 41)	BRWD1
Hif1a_vs_IgG_573	chr1	32852268	32852648	exon (NM_001300958, exon 3 of 10)	BSDC1
Hif1a_vs_IgG_572	chr1	32842166	32842375	exon (NM_001300958, exon 9 of 10)	BSDC1
Hif1a_vs_IgG_571	chr1	32837993	32838600	intron (NR_125352, intron 9 of 11)	BSDC1
Hif1a_vs_IgG_11527	chr19	573773	574208	intron (NM_198589, intron 1 of 7)	BSG
Hif1a_vs_IgG_17370	chr3	49655286	49655680	intron (NM_003458, intron 1 of 11)	BSN
Hif1a_vs_IgG_17368	chr3	49634892	49635253	intron (NM_003458, intron 1 of 11)	BSN
Hif1a_vs_IgG_17367	chr3	49597362	49598198	intron (NM_003458, intron 1 of 11)	BSN
Hif1a_vs_IgG_17369	chr3	49649945	49650186	intron (NM_003458, intron 1 of 11)	BSN
Hif1a_vs_IgG_3100	chr10	93772025	93772218	intron (NM_003972, intron 30 of 37)	BTAF1
Hif1a_vs_IgG_3731	chr11	13465144	13465506	intron (NM_001297741, intron 1 of 7)	BTBD10
Hif1a_vs_IgG_3730	chr11	13438197	13438528	intron (NM_032320, intron 5 of 8)	BTBD10
Hif1a_vs_IgG_3413	chr10	124069530	124069768	intron (NM_144587, intron 10 of 15)	BTBD16
Hif1a_vs_IgG_3415	chr10	124097724	124097993	TTS (NM_001318189)	BTBD16
Hif1a_vs_IgG_3414	chr10	124093952	124094217	intron (NM_144587, intron 13 of 15)	BTBD16
Hif1a_vs_IgG_4055	chr11	57510563	57510787	TTS (NM_001145101)	BTBD18
Hif1a_vs_IgG_1384	chr1	92579301	92579655	intron (NM_183242, intron 4 of 8)	BTBD8
Hif1a_vs_IgG_21158	chr6	38142467	38142698	3' UTR (NM_052893, exon 12 of 12)	BTBD9
Hif1a_vs_IgG_21161	chr6	38217234	38217529	intron (NM_001099272, intron 9 of 10)	BTBD9
Hif1a_vs_IgG_21159	chr6	38199948	38200268	intron (NM_001099272, intron 9 of 10)	BTBD9
Hif1a_vs_IgG_21164	chr6	38512262	38512718	intron (NM_001172418, intron 5 of 10)	BTBD9
Hif1a_vs_IgG_21163	chr6	38416262	38416470	intron (NM_001172418, intron 5 of 10)	BTBD9
Hif1a_vs_IgG_21160	chr6	38205673	38205894	intron (NM_001099272, intron 9 of 10)	BTBD9
Hif1a_vs_IgG_21162	chr6	38235371	38235951	intron (NM_001099272, intron 8 of 10)	BTBD9
Hif1a_vs_IgG_920	chr1	52538305	52538614	intron (NM_001243767, intron 3 of 4)	BTF3L4
Hif1a_vs_IgG_26160	chrX	100628689	100629029	intron (NM_001287344, intron 3 of 18)	BTK
Hif1a_vs_IgG_21065	chr6	26468143	26468451	exon (NM_001197233, exon 7 of 7)	BTN2A1
Hif1a_vs_IgG_21064	chr6	26391596	26391825	intron (NM_001197238, intron 7 of 7)	BTN2A2
Hif1a_vs_IgG_20723	chr5	180339056	180339283	intron (NM_001040462, intron 3 of 7)	BTNL8
Hif1a_vs_IgG_20724	chr5	180363737	180364093	intron (NM_001040462, intron 3 of 7)	BTNL8
Hif1a_vs_IgG_20726	chr5	180484985	180485641	intron (NM_152547, intron 9 of 10)	BTNL9
Hif1a_vs_IgG_3202	chr10	103291193	103291480	intron (NM_003939, intron 6 of 13)	BTRC
Hif1a_vs_IgG_3201	chr10	103258053	103258260	intron (NM_003939, intron 3 of 13)	BTRC
Hif1a_vs_IgG_13751	chr2	111421361	111421617	intron (NM_004336, intron 9 of 24)	BUB1
Hif1a_vs_IgG_8088	chr15	40522752	40523035	intron (NM_001128629, intron 1 of 9)	BUB1B-PAK6
Hif1a_vs_IgG_3529	chr10	131869897	131870161	intron (NR_149170, intron 3 of 4)	C10orf143
Hif1a_vs_IgG_2777	chr10	23556485	23556955	intron (NM_001365862, intron 8 of 15)	C10orf67
Hif1a_vs_IgG_4758	chr11	111788766	111789070	promoter-TSS (NM_080659)	C11orf52
Hif1a_vs_IgG_4759	chr11	111798229	111798576	TTS (NM_080659)	C11orf52
Hif1a_vs_IgG_4569	chr11	93497197	93497379	3' UTR (NM_001351992, exon 8 of 8)	C11orf54
Hif1a_vs_IgG_4726	chr11	108275045	108275248	intron (NM_001330368, intron 4 of 6)	C11orf65
Hif1a_vs_IgG_5998	chr12	103819627	103819872	intron (NR_103526, intron 2 of 10)	C12orf42
Hif1a_vs_IgG_6139	chr12	121441991	121442279	exon (NM_001286191, exon 6 of 6)	C12orf43
Hif1a_vs_IgG_6140	chr12	121451709	121452084	intron (NM_001286198, intron 1 of 6)	C12orf43
Hif1a_vs_IgG_5813	chr12	64766436	64766669	intron (NM_001099676, intron 1 of 10)	C12orf56
Hif1a_vs_IgG_5814	chr12	64782904	64783187	intron (NM_001099676, intron 1 of 10)	C12orf56
Hif1a_vs_IgG_6721	chr13	51679136	51679450	intron (NR_102432, intron 1 of 3)	C13orf42
Hif1a_vs_IgG_6720	chr13	51677133	51678003	intron (NR_102432, intron 1 of 3)	C13orf42
Hif1a_vs_IgG_8806	chr15	93040347	93040915	intron (NR_161371, intron 2 of 2)	C15orf32
Hif1a_vs_IgG_8680	chr15	83670535	83670762	3' UTR (NM_144597, exon 4 of 4)	C15orf40
Hif1a_vs_IgG_9946	chr16	81094273	81094536	TTS (NM_152337)	C16orf46
Hif1a_vs_IgG_10030	chr16	85749349	85749651	intron (NR_161452, intron 2 of 4)	C16orf74
Hif1a_vs_IgG_10031	chr16	85785232	85785737	promoter-TSS (NM_206967)	C16orf74
Hif1a_vs_IgG_9506	chr16	46845845	46846104	intron (NM_001001436, intron 2 of 3)	C16orf87
Hif1a_vs_IgG_9027	chr16	5106137	5106427	intron (NM_001098514, intron 4 of 7)	C16orf89
Hif1a_vs_IgG_10055	chr16	87338259	87338568	intron (NM_001256917, intron 4 of 4)	C16orf95
Hif1a_vs_IgG_9016	chr16	4645191	4645636	intron (NM_001145011, intron 14 of 15)	C16orf96
Hif1a_vs_IgG_9014	chr16	4615840	4616067	intron (NM_001145011, intron 1 of 15)	C16orf96
Hif1a_vs_IgG_9015	chr16	4636289	4636714	intron (NM_001145011, intron 7 of 15)	C16orf96
Hif1a_vs_IgG_10620	chr17	54884731	54884958	intron (NM_001085430, intron 6 of 7)	C17orf67
Hif1a_vs_IgG_10619	chr17	54868908	54869397	TTS (NM_001085430)	C17orf67
Hif1a_vs_IgG_10423	chr17	36991948	36992188	intron (NM_001080465, intron 2 of 2)	C17orf98
Hif1a_vs_IgG_11252	chr18	13239546	13240024	non-coding (NR_146617, exon 1 of 1)	C18orf15
Hif1a_vs_IgG_11379	chr18	43796084	43796401	exon (NM_145055, exon 2 of 5)	C18orf25
Hif1a_vs_IgG_11378	chr18	43757620	43757941	intron (NM_001008239, intron 1 of 3)	C18orf25
Hif1a_vs_IgG_11380	chr18	43837835	43838066	intron (NM_001008239, intron 3 of 3)	C18orf25
Hif1a_vs_IgG_11748	chr19	10980619	10981073	TTS (NM_001136482)	C19orf38
Hif1a_vs_IgG_11873	chr19	16609143	16609370	intron (NM_032207, intron 1 of 8)	C19orf44
Hif1a_vs_IgG_12115	chr19	40847111	40847437	intron (NM_001256440, intron 2 of 8)	C19orf47
Hif1a_vs_IgG_12114	chr19	40830825	40831031	intron (NR_046202, intron 7 of 8)	C19orf47
Hif1a_vs_IgG_13248	chr2	68287409	68287728	intron (NM_001190263, intron 1 of 5)	C1D
Hif1a_vs_IgG_13247	chr2	68283471	68283750	intron (NM_001190263, intron 1 of 5)	C1D
Hif1a_vs_IgG_1993	chr1	172401150	172401557	intron (NM_139240, intron 1 of 6)	C1orf105
Hif1a_vs_IgG_1967	chr1	169796490	169797035	intron (NM_001320047, intron 12 of 24)	C1orf112
Hif1a_vs_IgG_1966	chr1	169768863	169769278	intron (NM_001366768, intron 2 of 22)	C1orf112
Hif1a_vs_IgG_4	chr1	1033484	1033720	intron (NM_017891, intron 1 of 9)	C1orf159
Hif1a_vs_IgG_5	chr1	1036830	1037440	intron (NM_017891, intron 1 of 9)	C1orf159
Hif1a_vs_IgG_2569	chr1	230984137	230984414	intron (NM_001136494, intron 4 of 5)	C1orf198
Hif1a_vs_IgG_2115	chr1	184364679	184364891	intron (NM_030806, intron 1 of 5)	C1orf21
Hif1a_vs_IgG_2117	chr1	184402268	184402492	intron (NM_030806, intron 1 of 5)	C1orf21
Hif1a_vs_IgG_2116	chr1	184376935	184377217	intron (NM_030806, intron 1 of 5)	C1orf21
Hif1a_vs_IgG_1890	chr1	162353489	162353821	3' UTR (NM_001135240, exon 3 of 3)	C1orf226
Hif1a_vs_IgG_1041	chr1	60533562	60533892	intron (NM_152377, intron 2 of 11)	C1orf87
Hif1a_vs_IgG_1040	chr1	60527615	60527854	intron (NM_152377, intron 2 of 11)	C1orf87
Hif1a_vs_IgG_19490	chr5	34215938	34216162	intron (NR_146599, intron 2 of 11)	C1QTNF3
Hif1a_vs_IgG_19489	chr5	34013626	34013817	intron (NR_037951, intron 6 of 8)	C1QTNF3-AMACR
Hif1a_vs_IgG_18643	chr4	15244740	15244961	intron (NR_125911, intron 2 of 5)	C1QTNF7-AS1
Hif1a_vs_IgG_8945	chr16	1137593	1137848	TTS (NM_207419)	C1QTNF8
Hif1a_vs_IgG_6344	chr13	24886775	24887050	intron (NM_178540, intron 1 of 3)	C1QTNF9
Hif1a_vs_IgG_15351	chr20	32252449	32252650	TTS (NM_080825)	C20orf144
Hif1a_vs_IgG_14904	chr20	270794	271117	intron (NM_153269, intron 1 of 10)	C20orf96
Hif1a_vs_IgG_16456	chr22	24106052	24106278	intron (NM_182520, intron 1 of 5)	C22orf15
Hif1a_vs_IgG_4866	chr11	118986686	118987191	exon (NM_014807, exon 14 of 14)	C2CD2L
Hif1a_vs_IgG_4362	chr11	73745119	73745422	TTS (NM_015531)	C2CD3
Hif1a_vs_IgG_5440	chr12	22675858	22676141	intron (NM_001286177, intron 7 of 26)	C2CD5
Hif1a_vs_IgG_5441	chr12	22694942	22695301	intron (NM_001286177, intron 2 of 26)	C2CD5
Hif1a_vs_IgG_14463	chr2	202445369	202446101	intron (NM_001168217, intron 5 of 12)	C2CD6
Hif1a_vs_IgG_14462	chr2	202382783	202383194	intron (NM_001168216, intron 11 of 12)	C2CD6
Hif1a_vs_IgG_13977	chr2	132448558	132448876	intron (NM_013310, intron 5 of 8)	C2orf27A
Hif1a_vs_IgG_13287	chr2	70397657	70397885	intron (NR_145969, intron 5 of 8)	C2orf42
Hif1a_vs_IgG_13288	chr2	70402423	70402644	intron (NR_145969, intron 5 of 8)	C2orf42
Hif1a_vs_IgG_12465	chr2	11282984	11283345	intron (NM_001371321, intron 2 of 2)	C2orf50
Hif1a_vs_IgG_13846	chr2	120070543	120070885	intron (NM_001322332, intron 3 of 4)	C2orf76
Hif1a_vs_IgG_11666	chr19	6695735	6696003	intron (NM_000064, intron 23 of 40)	C3
Hif1a_vs_IgG_18144	chr3	155500928	155501448	intron (NM_001308229, intron 2 of 4)	C3orf33
Hif1a_vs_IgG_17940	chr3	133648318	133648776	non-coding (NR_161373, exon 1 of 1)	C3orf36
Hif1a_vs_IgG_18366	chr3	184820777	184821206	intron (NM_001025266, intron 1 of 1)	C3orf70
Hif1a_vs_IgG_2288	chr1	207287738	207288092	intron (NM_000715, intron 3 of 11)	C4BPA
Hif1a_vs_IgG_19069	chr4	159831490	159831894	intron (NM_152543, intron 4 of 4)	C4orf45
Hif1a_vs_IgG_18589	chr4	6021124	6021362	promoter-TSS (NM_001364690)	C4orf50
Hif1a_vs_IgG_19670	chr5	61016300	61016657	intron (NR_126524, intron 3 of 3)	C5orf64
Hif1a_vs_IgG_19669	chr5	60942980	60943228	intron (NR_126524, intron 2 of 3)	C5orf64
Hif1a_vs_IgG_19551	chr5	41223429	41223663	intron (NM_001115131, intron 1 of 17)	C6
Hif1a_vs_IgG_21226	chr6	42069208	42069499	3' UTR (NM_001164446, exon 5 of 5)	C6orf132
Hif1a_vs_IgG_20879	chr6	10683914	10684165	intron (NR_148870, intron 2 of 3)	C6orf52
Hif1a_vs_IgG_19549	chr5	40975492	40975830	intron (NM_000587, intron 15 of 17)	C7
Hif1a_vs_IgG_22014	chr7	25198793	25199056	intron (NM_001371351, intron 5 of 10)	C7orf31
Hif1a_vs_IgG_23637	chr7	148297738	148298237	intron (NM_145304, intron 1 of 2)	C7orf33
Hif1a_vs_IgG_23638	chr7	148304852	148305389	intron (NM_145304, intron 1 of 2)	C7orf33
Hif1a_vs_IgG_21847	chr7	1104617	1104818	intron (NM_001350968, intron 2 of 5)	C7orf50
Hif1a_vs_IgG_22198	chr7	48091519	48091770	intron (NM_001267866, intron 5 of 6)	C7orf57
Hif1a_vs_IgG_997	chr1	57367222	57367521	intron (NM_000562, intron 7 of 10)	C8A
Hif1a_vs_IgG_998	chr1	57411998	57412208	intron (NM_000066, intron 6 of 11)	C8B
Hif1a_vs_IgG_999	chr1	57429628	57429982	intron (NM_001278543, intron 1 of 12)	C8B
Hif1a_vs_IgG_24244	chr8	69674218	69674453	intron (NM_001349479, intron 9 of 11)	C8orf34
Hif1a_vs_IgG_24226	chr8	67604526	67604835	intron (NM_001204173, intron 3 of 18)	C8orf44-SGK3
Hif1a_vs_IgG_23881	chr8	10534309	10534556	intron (NM_001040032, intron 2 of 3)	C8orf74
Hif1a_vs_IgG_19541	chr5	39361053	39361343	intron (NM_001737, intron 1 of 10)	C9
Hif1a_vs_IgG_25217	chr9	112969229	112969504	intron (NM_001012993, intron 1 of 1)	C9orf152
Hif1a_vs_IgG_10564	chr17	49879735	49880037	intron (NM_001082533, intron 4 of 9)	CA10
Hif1a_vs_IgG_10566	chr17	49899742	49900001	intron (NM_001082533, intron 4 of 9)	CA10
Hif1a_vs_IgG_10565	chr17	49899265	49899619	intron (NM_001082533, intron 4 of 9)	CA10
Hif1a_vs_IgG_10567	chr17	50095246	50095510	intron (NM_001082533, intron 3 of 9)	CA10
Hif1a_vs_IgG_10568	chr17	50139332	50139871	intron (NM_001082533, intron 3 of 9)	CA10
Hif1a_vs_IgG_12194	chr19	49147432	49147774	intron (NR_136241, intron 3 of 8)	CA11
Hif1a_vs_IgG_8375	chr15	63674091	63674436	promoter-TSS (NM_001293642)	CA12
Hif1a_vs_IgG_24362	chr8	86356928	86357162	intron (NM_005181, intron 4 of 6)	CA3
Hif1a_vs_IgG_10068	chr16	87954106	87954323	intron (NR_159798, intron 2 of 7)	CA5A
Hif1a_vs_IgG_25503	chrX	15762857	15763458	intron (NM_007220, intron 1 of 7)	CA5B
Hif1a_vs_IgG_24189	chr8	61106168	61106456	intron (NR_135821, intron 9 of 9)	CA8
Hif1a_vs_IgG_24988	chr9	35680107	35680361	intron (NM_001216, intron 9 of 10)	CA9
Hif1a_vs_IgG_6701	chr13	49917570	49917793	intron (NM_001079670, intron 8 of 10)	CAB39L
Hif1a_vs_IgG_16465	chr22	24549667	24550126	intron (NM_012295, intron 29 of 36)	CABIN1
Hif1a_vs_IgG_16464	chr22	24429380	24429621	intron (NM_001199281, intron 1 of 36)	CABIN1
Hif1a_vs_IgG_16463	chr22	24416127	24416446	intron (NM_001199281, intron 1 of 36)	CABIN1
Hif1a_vs_IgG_16462	chr22	24411800	24412098	intron (NM_001199281, intron 1 of 36)	CABIN1
Hif1a_vs_IgG_11289	chr18	20831133	20831510	intron (NM_001256438, intron 7 of 9)	CABLES1
Hif1a_vs_IgG_11290	chr18	20833217	20833449	intron (NM_001256438, intron 8 of 9)	CABLES1
Hif1a_vs_IgG_11288	chr18	20745212	20745508	intron (NM_138375, intron 1 of 9)	CABLES1
Hif1a_vs_IgG_15916	chr20	60978167	60978396	intron (NM_031215, intron 1 of 9)	CABLES2
Hif1a_vs_IgG_15917	chr20	60979602	60979865	intron (NM_031215, intron 1 of 9)	CABLES2
Hif1a_vs_IgG_15914	chr20	60974201	60974624	intron (NM_031215, intron 1 of 9)	CABLES2
Hif1a_vs_IgG_15915	chr20	60975508	60975848	intron (NM_031215, intron 1 of 9)	CABLES2
Hif1a_vs_IgG_1101	chr1	64934838	64935174	promoter-TSS (NM_020925)	CACHD1
Hif1a_vs_IgG_1102	chr1	65129068	65129657	intron (NM_020925, intron 13 of 26)	CACHD1
Hif1a_vs_IgG_11804	chr19	13359968	13360349	intron (NM_001127222, intron 30 of 46)	CACNA1A
Hif1a_vs_IgG_11805	chr19	13534905	13535177	intron (NM_001127222, intron 3 of 46)	CACNA1A
Hif1a_vs_IgG_11807	chr19	13610351	13610653	intron (NM_001127222, intron 1 of 46)	CACNA1A
Hif1a_vs_IgG_11808	chr19	13611724	13612002	intron (NM_001127222, intron 1 of 46)	CACNA1A
Hif1a_vs_IgG_11806	chr19	13604088	13604436	intron (NM_001127222, intron 1 of 46)	CACNA1A
Hif1a_vs_IgG_5172	chr12	2280360	2280755	intron (NM_001167623, intron 3 of 46)	CACNA1C
Hif1a_vs_IgG_5176	chr12	2655589	2655847	intron (NM_001167623, intron 9 of 46)	CACNA1C
Hif1a_vs_IgG_5177	chr12	2662941	2663138	intron (NM_001167623, intron 10 of 46)	CACNA1C
Hif1a_vs_IgG_5173	chr12	2317563	2317915	intron (NM_001167623, intron 3 of 46)	CACNA1C
Hif1a_vs_IgG_5175	chr12	2617417	2617778	intron (NM_001129844, intron 8 of 46)	CACNA1C
Hif1a_vs_IgG_5174	chr12	2436618	2436956	intron (NM_001167623, intron 3 of 46)	CACNA1C
Hif1a_vs_IgG_5178	chr12	2760703	2760980	exon (NM_001129840, exon 32 of 47)	CACNA1C
Hif1a_vs_IgG_17433	chr3	53709595	53709915	intron (NM_000720, intron 8 of 48)	CACNA1D
Hif1a_vs_IgG_17431	chr3	53568942	53569272	intron (NM_001128839, intron 3 of 45)	CACNA1D
Hif1a_vs_IgG_17435	chr3	53811369	53811729	intron (NM_001128839, intron 36 of 45)	CACNA1D
Hif1a_vs_IgG_17429	chr3	53549432	53549828	intron (NM_001128839, intron 3 of 45)	CACNA1D
Hif1a_vs_IgG_17434	chr3	53737976	53738315	intron (NM_001128839, intron 9 of 45)	CACNA1D
Hif1a_vs_IgG_17432	chr3	53658396	53658673	intron (NM_001128839, intron 3 of 45)	CACNA1D
Hif1a_vs_IgG_17430	chr3	53551161	53551540	intron (NM_001128839, intron 3 of 45)	CACNA1D
Hif1a_vs_IgG_2096	chr1	181695648	181695863	intron (NM_001205294, intron 18 of 45)	CACNA1E
Hif1a_vs_IgG_16686	chr22	40053801	40054045	intron (NM_021096, intron 10 of 36)	CACNA1I
Hif1a_vs_IgG_16685	chr22	40052106	40052322	intron (NM_021096, intron 10 of 36)	CACNA1I
Hif1a_vs_IgG_22572	chr7	82031856	82032048	intron (NM_001302890, intron 1 of 10)	CACNA2D1
Hif1a_vs_IgG_22571	chr7	81697059	81697598	intron (NM_001302890, intron 7 of 10)	CACNA2D1
Hif1a_vs_IgG_17385	chr3	50408171	50408410	intron (NM_001291101, intron 22 of 37)	CACNA2D2
Hif1a_vs_IgG_17443	chr3	54308943	54309168	intron (NM_018398, intron 2 of 37)	CACNA2D3
Hif1a_vs_IgG_17446	chr3	54614805	54615023	intron (NM_018398, intron 8 of 37)	CACNA2D3
Hif1a_vs_IgG_17447	chr3	54915743	54916094	intron (NM_018398, intron 21 of 37)	CACNA2D3
Hif1a_vs_IgG_17441	chr3	54296665	54296896	intron (NM_018398, intron 2 of 37)	CACNA2D3
Hif1a_vs_IgG_17448	chr3	55015122	55015891	intron (NM_018398, intron 29 of 37)	CACNA2D3
Hif1a_vs_IgG_17442	chr3	54299167	54299507	intron (NM_018398, intron 2 of 37)	CACNA2D3
Hif1a_vs_IgG_17440	chr3	54182909	54183258	intron (NM_018398, intron 2 of 37)	CACNA2D3
Hif1a_vs_IgG_17445	chr3	54609783	54610127	intron (NM_018398, intron 8 of 37)	CACNA2D3
Hif1a_vs_IgG_17444	chr3	54412731	54412959	intron (NM_018398, intron 3 of 37)	CACNA2D3
Hif1a_vs_IgG_5170	chr12	2026474	2026778	intron (NM_172364, intron 1 of 37)	CACNA2D4
Hif1a_vs_IgG_10427	chr17	37354303	37354580	promoter-TSS (NM_199248)	CACNB1
Hif1a_vs_IgG_10426	chr17	37346609	37346980	intron (NM_199247, intron 3 of 12)	CACNB1
Hif1a_vs_IgG_14115	chr2	152698870	152699083	intron (NM_001330114, intron 11 of 12)	CACNB4
Hif1a_vs_IgG_14117	chr2	152803886	152804338	intron (NM_001330113, intron 2 of 10)	CACNB4
Hif1a_vs_IgG_14116	chr2	152753695	152754020	intron (NM_001330113, intron 2 of 10)	CACNB4
Hif1a_vs_IgG_14118	chr2	152899470	152899720	intron (NM_001330113, intron 2 of 10)	CACNB4
Hif1a_vs_IgG_16621	chr22	37085778	37086046	intron (NM_006078, intron 1 of 3)	CACNG2
Hif1a_vs_IgG_16620	chr22	36980315	36980550	intron (NM_006078, intron 2 of 3)	CACNG2
Hif1a_vs_IgG_16624	chr22	37152565	37152976	intron (NR_134623, intron 2 of 3)	CACNG2-DT
Hif1a_vs_IgG_16622	chr22	37139355	37139667	intron (NR_134623, intron 2 of 3)	CACNG2-DT
Hif1a_vs_IgG_16623	chr22	37140694	37141014	intron (NR_134623, intron 2 of 3)	CACNG2-DT
Hif1a_vs_IgG_9341	chr16	24306935	24307305	intron (NM_006539, intron 1 of 3)	CACNG3
Hif1a_vs_IgG_9340	chr16	24266813	24267098	promoter-TSS (NM_006539)	CACNG3
Hif1a_vs_IgG_10783	chr17	65011694	65012013	intron (NM_014405, intron 1 of 3)	CACNG4
Hif1a_vs_IgG_10781	chr17	64866678	64867008	intron (NM_145811, intron 1 of 5)	CACNG5
Hif1a_vs_IgG_10780	chr17	64846229	64846458	intron (NM_145811, intron 1 of 5)	CACNG5
Hif1a_vs_IgG_3360	chr10	120445757	120446153	intron (NM_153810, intron 8 of 8)	CACUL1
Hif1a_vs_IgG_2021	chr1	174970685	174971393	intron (NM_014412, intron 1 of 5)	CACYBP
Hif1a_vs_IgG_4803	chr11	115251820	115252045	intron (NM_001301044, intron 1 of 10)	CADM1
Hif1a_vs_IgG_4802	chr11	115220670	115220965	intron (NM_001301044, intron 1 of 10)	CADM1
Hif1a_vs_IgG_17677	chr3	85766868	85767106	intron (NM_001256503, intron 2 of 9)	CADM2
Hif1a_vs_IgG_17675	chr3	85339456	85339928	intron (NM_001167674, intron 1 of 9)	CADM2
Hif1a_vs_IgG_17678	chr3	86029540	86029951	intron (NM_001167674, intron 8 of 9)	CADM2
Hif1a_vs_IgG_17676	chr3	85513981	85514212	intron (NM_001167674, intron 1 of 9)	CADM2
Hif1a_vs_IgG_1848	chr1	159168126	159168416	intron (NR_037870, intron 3 of 3)	CADM3-AS1
Hif1a_vs_IgG_17524	chr3	62649414	62649863	intron (NM_183393, intron 3 of 26)	CADPS
Hif1a_vs_IgG_17523	chr3	62646456	62646713	intron (NM_183393, intron 4 of 26)	CADPS
Hif1a_vs_IgG_17520	chr3	62407279	62407520	intron (NM_183393, intron 25 of 26)	CADPS
Hif1a_vs_IgG_17525	chr3	62685218	62685579	intron (NM_183393, intron 3 of 26)	CADPS
Hif1a_vs_IgG_17521	chr3	62446710	62446899	intron (NM_183393, intron 23 of 26)	CADPS
Hif1a_vs_IgG_17522	chr3	62557694	62558073	intron (NM_183393, intron 8 of 26)	CADPS
Hif1a_vs_IgG_23189	chr7	122105392	122105618	intron (NM_001009571, intron 13 of 27)	CADPS2
Hif1a_vs_IgG_23193	chr7	122396549	122396963	intron (NM_001009571, intron 1 of 27)	CADPS2
Hif1a_vs_IgG_23188	chr7	122045386	122045719	intron (NM_001009571, intron 18 of 27)	CADPS2
Hif1a_vs_IgG_23192	chr7	122377379	122377581	intron (NM_001009571, intron 1 of 27)	CADPS2
Hif1a_vs_IgG_23187	chr7	122006428	122006612	intron (NM_001009571, intron 23 of 27)	CADPS2
Hif1a_vs_IgG_23194	chr7	122522747	122522946	intron (NM_001009571, intron 1 of 27)	CADPS2
Hif1a_vs_IgG_23190	chr7	122188147	122188598	intron (NM_001009571, intron 8 of 27)	CADPS2
Hif1a_vs_IgG_23191	chr7	122330254	122330658	intron (NM_001009571, intron 2 of 27)	CADPS2
Hif1a_vs_IgG_20839	chr6	7381579	7381904	intron (NM_001170693, intron 3 of 12)	CAGE1
Hif1a_vs_IgG_10513	chr17	46926953	46927145	intron (NM_005831, intron 5 of 12)	CALCOCO2
Hif1a_vs_IgG_14368	chr2	188280251	188280741	intron (NM_005795, intron 1 of 14)	CALCRL
Hif1a_vs_IgG_23415	chr7	134613481	134613885	intron (NM_033138, intron 4 of 14)	CALD1
Hif1a_vs_IgG_23416	chr7	134620984	134621202	intron (NM_033138, intron 6 of 14)	CALD1
Hif1a_vs_IgG_22421	chr7	71636881	71637185	intron (NM_001017440, intron 2 of 5)	CALN1
Hif1a_vs_IgG_22425	chr7	71912206	71912446	promoter-TSS (NM_001363460)	CALN1
Hif1a_vs_IgG_22422	chr7	71692139	71692411	intron (NM_001017440, intron 2 of 5)	CALN1
Hif1a_vs_IgG_22417	chr7	71422763	71423035	intron (NM_001017440, intron 4 of 5)	CALN1
Hif1a_vs_IgG_22418	chr7	71504671	71504992	intron (NM_001017440, intron 3 of 5)	CALN1
Hif1a_vs_IgG_22423	chr7	71693760	71693996	intron (NM_001017440, intron 2 of 5)	CALN1
Hif1a_vs_IgG_22420	chr7	71619547	71619761	intron (NM_001017440, intron 2 of 5)	CALN1
Hif1a_vs_IgG_22416	chr7	71336427	71336692	intron (NM_001017440, intron 4 of 5)	CALN1
Hif1a_vs_IgG_22419	chr7	71618100	71618326	intron (NM_001017440, intron 2 of 5)	CALN1
Hif1a_vs_IgG_22424	chr7	71771822	71772308	intron (NM_001363460, intron 1 of 5)	CALN1
Hif1a_vs_IgG_2763	chr10	12395321	12395671	intron (NM_153498, intron 1 of 10)	CAMK1D
Hif1a_vs_IgG_2764	chr10	12504215	12504447	intron (NM_001351032, intron 3 of 11)	CAMK1D
Hif1a_vs_IgG_2317	chr1	209756813	209757201	promoter-TSS (NM_020439)	CAMK1G
Hif1a_vs_IgG_20366	chr5	149623294	149623529	intron (NM_001363989, intron 14 of 19)	CAMK2A
Hif1a_vs_IgG_20367	chr5	149667195	149667416	intron (NM_001369025, intron 1 of 17)	CAMK2A
Hif1a_vs_IgG_18919	chr4	114672748	114672993	intron (NM_001321585, intron 2 of 19)	CAMK2D
Hif1a_vs_IgG_20022	chr5	110744322	110744872	intron (NM_001323377, intron 4 of 9)	CAMK4
Hif1a_vs_IgG_20023	chr5	110762247	110762435	intron (NM_001323377, intron 4 of 9)	CAMK4
Hif1a_vs_IgG_10177	chr17	3790564	3790910	intron (NM_032294, intron 1 of 15)	CAMKK1
Hif1a_vs_IgG_10176	chr17	3786510	3786824	intron (NM_172206, intron 5 of 15)	CAMKK1
Hif1a_vs_IgG_12944	chr2	44603517	44603757	intron (NM_024766, intron 2 of 10)	CAMKMT
Hif1a_vs_IgG_12948	chr2	44976725	44977104	intron (NM_024766, intron 8 of 10)	CAMKMT
Hif1a_vs_IgG_12945	chr2	44665775	44666125	intron (NM_024766, intron 3 of 10)	CAMKMT
Hif1a_vs_IgG_12946	chr2	44752368	44752724	intron (NM_024766, intron 3 of 10)	CAMKMT
Hif1a_vs_IgG_12947	chr2	44787459	44788014	intron (NM_024766, intron 3 of 10)	CAMKMT
Hif1a_vs_IgG_2196	chr1	200797998	200798290	intron (NM_001297707, intron 5 of 17)	CAMSAP2
Hif1a_vs_IgG_110	chr1	7361542	7362023	intron (NM_001349609, intron 5 of 22)	CAMTA1
Hif1a_vs_IgG_108	chr1	7285378	7285656	intron (NM_001349609, intron 4 of 22)	CAMTA1
Hif1a_vs_IgG_115	chr1	7632186	7632576	intron (NM_001349609, intron 6 of 22)	CAMTA1
Hif1a_vs_IgG_105	chr1	6989783	6990056	intron (NM_001349609, intron 3 of 22)	CAMTA1
Hif1a_vs_IgG_102	chr1	6913469	6913669	intron (NM_001349609, intron 3 of 22)	CAMTA1
Hif1a_vs_IgG_116	chr1	7717171	7717395	intron (NM_001349609, intron 7 of 22)	CAMTA1
Hif1a_vs_IgG_109	chr1	7319291	7319572	intron (NM_001349609, intron 5 of 22)	CAMTA1
Hif1a_vs_IgG_114	chr1	7593405	7593946	intron (NM_001349609, intron 6 of 22)	CAMTA1
Hif1a_vs_IgG_101	chr1	6888221	6888720	intron (NM_001349609, intron 3 of 22)	CAMTA1
Hif1a_vs_IgG_104	chr1	6950624	6950852	intron (NM_001349609, intron 3 of 22)	CAMTA1
Hif1a_vs_IgG_106	chr1	7089265	7089603	intron (NM_001349609, intron 3 of 22)	CAMTA1
Hif1a_vs_IgG_113	chr1	7500984	7501348	intron (NM_001349609, intron 5 of 22)	CAMTA1
Hif1a_vs_IgG_107	chr1	7171801	7172007	intron (NM_001349609, intron 4 of 22)	CAMTA1
Hif1a_vs_IgG_112	chr1	7452677	7452945	intron (NM_001349609, intron 5 of 22)	CAMTA1
Hif1a_vs_IgG_111	chr1	7385338	7385608	intron (NM_001349609, intron 5 of 22)	CAMTA1
Hif1a_vs_IgG_103	chr1	6927855	6928125	intron (NM_001349609, intron 3 of 22)	CAMTA1
Hif1a_vs_IgG_5832	chr12	67669043	67669493	intron (NM_001329675, intron 2 of 15)	CAND1
Hif1a_vs_IgG_3685	chr11	10399860	10400399	intron (NR_103765, intron 2 of 3)	CAND1.11
Hif1a_vs_IgG_3683	chr11	10354869	10355077	intron (NR_103765, intron 2 of 3)	CAND1.11
Hif1a_vs_IgG_3684	chr11	10390718	10391174	intron (NR_103765, intron 2 of 3)	CAND1.11
Hif1a_vs_IgG_11006	chr17	76996480	76996668	intron (NM_001159772, intron 1 of 5)	CANT1
Hif1a_vs_IgG_20712	chr5	179139683	179139887	intron (NM_001363993, intron 8 of 15)	CANX
Hif1a_vs_IgG_20975	chr6	17469288	17469610	intron (NM_001363533, intron 4 of 9)	CAP2
Hif1a_vs_IgG_20973	chr6	17410951	17411166	intron (NM_001363533, intron 1 of 9)	CAP2
Hif1a_vs_IgG_20974	chr6	17447454	17448065	intron (NM_001363534, intron 3 of 11)	CAP2
Hif1a_vs_IgG_14883	chr2	241535792	241536005	exon (NM_023083, exon 8 of 12)	CAPN10
Hif1a_vs_IgG_12727	chr2	30970975	30971310	intron (NM_144575, intron 11 of 22)	CAPN13
Hif1a_vs_IgG_12737	chr2	31455555	31455848	intron (NM_001321270, intron 1 of 21)	CAPN14
Hif1a_vs_IgG_2472	chr1	223901716	223901960	intron (NM_001748, intron 1 of 20)	CAPN2
Hif1a_vs_IgG_2473	chr1	223922901	223923222	intron (NM_001146068, intron 2 of 20)	CAPN2
Hif1a_vs_IgG_2471	chr1	223893097	223893523	intron (NM_001146068, intron 1 of 20)	CAPN2
Hif1a_vs_IgG_2474	chr1	223961463	223961948	intron (NM_001146068, intron 20 of 20)	CAPN2
Hif1a_vs_IgG_8133	chr15	42664874	42665373	intron (NM_024344, intron 1 of 22)	CAPN3
Hif1a_vs_IgG_17012	chr3	15291294	15291534	intron (NM_014296, intron 19 of 20)	CAPN7
Hif1a_vs_IgG_2470	chr1	223721268	223721592	intron (NM_001143962, intron 12 of 16)	CAPN8
Hif1a_vs_IgG_2566	chr1	230886451	230886719	intron (NM_001319676, intron 1 of 17)	CAPN9
Hif1a_vs_IgG_3891	chr11	34115664	34115906	intron (NM_203364, intron 15 of 17)	CAPRIN1
Hif1a_vs_IgG_1584	chr1	113166332	113166515	intron (NM_006135, intron 1 of 9)	CAPZA1
Hif1a_vs_IgG_1586	chr1	113190859	113191327	intron (NM_006135, intron 2 of 9)	CAPZA1
Hif1a_vs_IgG_1585	chr1	113186714	113186916	intron (NM_006135, intron 1 of 9)	CAPZA1
Hif1a_vs_IgG_23111	chr7	116527409	116527697	intron (NM_006136, intron 1 of 9)	CAPZA2
Hif1a_vs_IgG_322	chr1	19768969	19769340	intron (NM_001206540, intron 1 of 9)	CAPZB
Hif1a_vs_IgG_321	chr1	19746596	19747106	intron (NM_001206540, intron 1 of 9)	CAPZB
Hif1a_vs_IgG_16643	chr22	37913482	37913952	intron (NM_014550, intron 2 of 19)	CARD10
Hif1a_vs_IgG_21869	chr7	3084337	3084638	promoter-TSS (NM_032415)	CARD11
Hif1a_vs_IgG_21868	chr7	3072434	3072680	intron (NM_001324281, intron 1 of 25)	CARD11
Hif1a_vs_IgG_25135	chr9	95863730	95864042	intron (NR_134468, intron 1 of 4)	CARD19
Hif1a_vs_IgG_12187	chr19	48735281	48735532	intron (NM_001351784, intron 5 of 11)	CARD8
Hif1a_vs_IgG_11750	chr19	10987517	10987778	intron (NM_001370089, intron 1 of 14)	CARM1
Hif1a_vs_IgG_11749	chr19	10986372	10986722	intron (NM_001370089, intron 1 of 14)	CARM1
Hif1a_vs_IgG_21052	chr6	25292573	25292941	intron (NM_017640, intron 2 of 36)	CARMIL1
Hif1a_vs_IgG_21053	chr6	25388566	25388880	intron (NM_017640, intron 2 of 36)	CARMIL1
Hif1a_vs_IgG_21051	chr6	25285910	25286364	intron (NM_017640, intron 2 of 36)	CARMIL1
Hif1a_vs_IgG_24679	chr8	128738998	128739268	intron (NR_117102, intron 1 of 3)	CASC11
Hif1a_vs_IgG_21023	chr6	21818618	21819031	intron (NR_015410, intron 4 of 11)	CASC15
Hif1a_vs_IgG_21020	chr6	21666725	21667064	intron (NR_015410, intron 1 of 11)	CASC15
Hif1a_vs_IgG_21025	chr6	21947305	21947632	intron (NR_015410, intron 5 of 11)	CASC15
Hif1a_vs_IgG_21022	chr6	21810976	21811338	intron (NR_015410, intron 4 of 11)	CASC15
Hif1a_vs_IgG_21021	chr6	21757484	21757963	intron (NR_015410, intron 2 of 11)	CASC15
Hif1a_vs_IgG_21024	chr6	21846806	21847192	intron (NR_015410, intron 4 of 11)	CASC15
Hif1a_vs_IgG_9580	chr16	52604425	52604842	intron (NR_033920, intron 2 of 3)	CASC16
Hif1a_vs_IgG_9581	chr16	52622846	52623059	intron (NR_033920, intron 2 of 3)	CASC16
Hif1a_vs_IgG_10847	chr17	69136763	69137000	intron (NR_104152, intron 2 of 3)	CASC17
Hif1a_vs_IgG_3352	chr10	119842748	119843067	intron (NR_026940, intron 3 of 3)	CASC2
Hif1a_vs_IgG_15034	chr20	6463632	6463908	intron (NR_109953, intron 3 of 3)	CASC20
Hif1a_vs_IgG_24673	chr8	128369694	128369930	intron (NR_117099, intron 3 of 3)	CASC21
Hif1a_vs_IgG_24675	chr8	128416487	128416737	intron (NR_117100, intron 5 of 5)	CASC8
Hif1a_vs_IgG_24676	chr8	128462930	128463474	intron (NR_024393, intron 4 of 4)	CASC8
Hif1a_vs_IgG_24677	chr8	128489655	128489841	intron (NR_024393, intron 4 of 4)	CASC8
Hif1a_vs_IgG_22739	chr7	94138302	94138588	promoter-TSS (NM_022900)	CASD1
Hif1a_vs_IgG_14458	chr2	202082892	202083230	3' UTR (NM_032977, exon 10 of 10)	CASP10
Hif1a_vs_IgG_14457	chr2	202073564	202073888	intron (NM_001206542, intron 6 of 7)	CASP10
Hif1a_vs_IgG_11839	chr19	15164215	15164476	exon (NM_012114, exon 3 of 7)	CASP14
Hif1a_vs_IgG_19214	chr4	185554673	185554916	intron (NM_032991, intron 3 of 6)	CASP3
Hif1a_vs_IgG_19215	chr4	185560644	185560848	intron (NM_032991, intron 1 of 6)	CASP3
Hif1a_vs_IgG_4679	chr11	104866200	104866669	intron (NM_001136109, intron 8 of 8)	CASP5
Hif1a_vs_IgG_3312	chr10	115488706	115489154	intron (NM_033339, intron 7 of 7)	CASP7
Hif1a_vs_IgG_3311	chr10	115457203	115457496	exon (NM_001267057, exon 2 of 7)	CASP7
Hif1a_vs_IgG_1628	chr1	116247634	116247956	intron (NM_001232, intron 9 of 10)	CASQ2
Hif1a_vs_IgG_1627	chr1	116246046	116246349	intron (NM_001232, intron 9 of 10)	CASQ2
Hif1a_vs_IgG_15793	chr20	54986082	54986359	promoter-TSS (NM_001164116)	CASS4
Hif1a_vs_IgG_22850	chr7	99797719	99798004	TTS (NM_178831)	CASTOR3P
Hif1a_vs_IgG_174	chr1	10799609	10799822	intron (NM_001079843, intron 2 of 20)	CASZ1
Hif1a_vs_IgG_171	chr1	10727402	10727686	intron (NM_001079843, intron 4 of 20)	CASZ1
Hif1a_vs_IgG_173	chr1	10733439	10733863	intron (NM_001079843, intron 4 of 20)	CASZ1
Hif1a_vs_IgG_172	chr1	10729162	10729479	intron (NM_001079843, intron 4 of 20)	CASZ1
Hif1a_vs_IgG_3899	chr11	34478746	34479045	intron (NM_001752, intron 8 of 12)	CAT
Hif1a_vs_IgG_7780	chr14	92058951	92059162	intron (NM_024764, intron 22 of 26)	CATSPERB
Hif1a_vs_IgG_11651	chr19	5731995	5732279	intron (NM_152784, intron 4 of 21)	CATSPERD
Hif1a_vs_IgG_11652	chr19	5779123	5779408	TTS (NM_152784)	CATSPERD
Hif1a_vs_IgG_2702	chr1	244645712	244646123	intron (NM_001242340, intron 4 of 18)	CATSPERE
Hif1a_vs_IgG_2703	chr1	244669021	244669367	intron (NM_001130957, intron 7 of 21)	CATSPERE
Hif1a_vs_IgG_2701	chr1	244637302	244637588	intron (NM_001130957, intron 2 of 21)	CATSPERE
Hif1a_vs_IgG_23104	chr7	116183516	116183750	intron (NM_001753, intron 2 of 2)	CAV1
Hif1a_vs_IgG_23105	chr7	116191805	116192064	intron (NM_001753, intron 2 of 2)	CAV1
Hif1a_vs_IgG_15349	chr20	32181239	32181490	intron (NM_005093, intron 2 of 11)	CBFA2T2
Hif1a_vs_IgG_15348	chr20	32180824	32181014	intron (NM_005093, intron 2 of 11)	CBFA2T2
Hif1a_vs_IgG_15350	chr20	32198697	32199038	intron (NM_001039709, intron 2 of 10)	CBFA2T2
Hif1a_vs_IgG_15347	chr20	32118098	32118469	intron (NM_001032999, intron 1 of 10)	CBFA2T2
Hif1a_vs_IgG_15346	chr20	32102037	32102370	intron (NM_001032999, intron 1 of 10)	CBFA2T2
Hif1a_vs_IgG_10088	chr16	88975268	88975556	intron (NM_005187, intron 1 of 11)	CBFA2T3
Hif1a_vs_IgG_9747	chr16	67108426	67108654	intron (NM_001755, intron 4 of 5)	CBFB
Hif1a_vs_IgG_4869	chr11	119079142	119079422	intron (NM_005188, intron 1 of 15)	CBL
Hif1a_vs_IgG_4870	chr11	119111416	119111696	intron (NM_005188, intron 2 of 15)	CBL
Hif1a_vs_IgG_22979	chr7	107390105	107390302	intron (NM_001284291, intron 2 of 5)	CBLL1
Hif1a_vs_IgG_15784	chr20	54571763	54572070	TTS (NM_080617)	CBLN4
Hif1a_vs_IgG_16179	chr21	37443427	37443789	intron (NM_001757, intron 2 of 2)	CBR1
Hif1a_vs_IgG_16180	chr21	37469663	37469976	intron (NR_040084, intron 2 of 3)	CBR1-AS1
Hif1a_vs_IgG_11020	chr17	77756880	77757534	TTS (NM_032647)	CBX2
Hif1a_vs_IgG_11021	chr17	77761272	77761472	3' UTR (NM_005189, exon 5 of 5)	CBX2
Hif1a_vs_IgG_16667	chr22	39055277	39055745	intron (NM_015373, intron 1 of 4)	CBY1
Hif1a_vs_IgG_24674	chr8	128412033	128412304	promoter-TSS (NR_109834)	CCAT2
Hif1a_vs_IgG_11435	chr18	57268264	57268499	intron (NM_133459, intron 2 of 10)	CCBE1
Hif1a_vs_IgG_11434	chr18	57124402	57124771	intron (NM_133459, intron 5 of 10)	CCBE1
Hif1a_vs_IgG_9663	chr16	57555740	57556013	intron (NM_033212, intron 3 of 8)	CCDC102A
Hif1a_vs_IgG_13955	chr2	131095151	131095492	TTS (NR_135548)	CCDC115
Hif1a_vs_IgG_16546	chr22	29172136	29172391	intron (NM_001284264, intron 2 of 3)	CCDC117
Hif1a_vs_IgG_17307	chr3	46969262	46969582	intron (NM_144716, intron 3 of 7)	CCDC12
Hif1a_vs_IgG_16726	chr22	42216241	42216452	intron (NM_024821, intron 6 of 6)	CCDC134
Hif1a_vs_IgG_23288	chr7	128452626	128452978	exon (NM_022742, exon 14 of 18)	CCDC136
Hif1a_vs_IgG_23286	chr7	128435431	128435681	intron (NM_001367764, intron 4 of 17)	CCDC136
Hif1a_vs_IgG_23287	chr7	128443409	128443708	intron (NM_001367764, intron 5 of 17)	CCDC136
Hif1a_vs_IgG_13723	chr2	109432608	109432992	intron (NM_001351559, intron 10 of 11)	CCDC138
Hif1a_vs_IgG_14325	chr2	179730163	179730450	intron (NM_173648, intron 17 of 23)	CCDC141
Hif1a_vs_IgG_10321	chr17	20802343	20802670	intron (NR_160710, intron 3 of 4)	CCDC144NL-AS1
Hif1a_vs_IgG_14152	chr2	159080363	159080760	intron (NM_138803, intron 10 of 13)	CCDC148
Hif1a_vs_IgG_18667	chr4	24971949	24972298	intron (NM_173463, intron 1 of 12)	CCDC149
Hif1a_vs_IgG_4950	chr11	124853952	124854293	intron (NM_025004, intron 6 of 15)	CCDC15
Hif1a_vs_IgG_4951	chr11	124859567	124859905	intron (NM_025004, intron 8 of 15)	CCDC15
Hif1a_vs_IgG_14413	chr2	197594308	197594490	intron (NM_001080539, intron 23 of 27)	CCDC150
Hif1a_vs_IgG_14412	chr2	197506013	197506236	intron (NM_001080539, intron 1 of 27)	CCDC150
Hif1a_vs_IgG_18812	chr4	77281109	77281688	intron (NM_001042784, intron 12 of 23)	CCDC158
Hif1a_vs_IgG_18813	chr4	77301790	77302140	intron (NM_001042784, intron 7 of 23)	CCDC158
Hif1a_vs_IgG_822	chr1	46085775	46086351	exon (NM_001190182, exon 13 of 13)	CCDC17
Hif1a_vs_IgG_21732	chr6	151920923	151921135	intron (NM_025059, intron 9 of 10)	CCDC170
Hif1a_vs_IgG_21731	chr6	151829624	151829863	intron (NM_025059, intron 1 of 10)	CCDC170
Hif1a_vs_IgG_24918	chr9	15600710	15601035	intron (NM_001355547, intron 5 of 24)	CCDC171
Hif1a_vs_IgG_24919	chr9	15892509	15892733	intron (NM_001355547, intron 23 of 24)	CCDC171
Hif1a_vs_IgG_25167	chr9	100122349	100122570	intron (NM_020893, intron 26 of 36)	CCDC180
Hif1a_vs_IgG_25166	chr9	100090734	100090944	intron (NM_001348010, intron 17 of 20)	CCDC180
Hif1a_vs_IgG_3317	chr10	115902399	115902620	intron (NM_001321829, intron 7 of 16)	CCDC186
Hif1a_vs_IgG_17756	chr3	113711897	113712124	intron (NR_148531, intron 11 of 14)	CCDC191
Hif1a_vs_IgG_20132	chr5	127271663	127272158	intron (NM_001317938, intron 6 of 6)	CCDC192
Hif1a_vs_IgG_20131	chr5	127176567	127176805	intron (NM_001317938, intron 5 of 6)	CCDC192
Hif1a_vs_IgG_46	chr1	3681297	3681528	intron (NM_152492, intron 8 of 11)	CCDC27
Hif1a_vs_IgG_21678	chr6	139055995	139056177	intron (NR_161205, intron 2 of 2)	CCDC28A-AS1
Hif1a_vs_IgG_760	chr1	43110295	43110701	intron (NM_001080850, intron 14 of 16)	CCDC30
Hif1a_vs_IgG_8551	chr15	74591235	74591497	intron (NM_025055, intron 11 of 18)	CCDC33
Hif1a_vs_IgG_8550	chr15	74577459	74577761	intron (NM_025055, intron 10 of 18)	CCDC33
Hif1a_vs_IgG_8552	chr15	74620649	74620858	intron (NM_182791, intron 1 of 8)	CCDC33
Hif1a_vs_IgG_11025	chr17	78030468	78030720	intron (NM_017950, intron 7 of 19)	CCDC40
Hif1a_vs_IgG_11024	chr17	78013872	78014127	exon (NM_001330508, exon 3 of 11)	CCDC40
Hif1a_vs_IgG_11026	chr17	78074165	78074366	3' UTR (NM_017950, exon 20 of 20)	CCDC40
Hif1a_vs_IgG_11068	chr17	80158480	80159023	intron (NM_001367828, intron 2 of 16)	CCDC57
Hif1a_vs_IgG_11066	chr17	80124881	80125101	intron (NM_001316321, intron 13 of 14)	CCDC57
Hif1a_vs_IgG_11070	chr17	80168287	80168736	intron (NM_001316321, intron 1 of 14)	CCDC57
Hif1a_vs_IgG_11067	chr17	80130997	80131408	intron (NM_001316321, intron 11 of 14)	CCDC57
Hif1a_vs_IgG_11069	chr17	80165489	80165806	5' UTR (NM_001316321, exon 2 of 15)	CCDC57
Hif1a_vs_IgG_2854	chr10	61627307	61627561	intron (NM_005436, intron 1 of 8)	CCDC6
Hif1a_vs_IgG_6127	chr12	119901676	119901943	intron (NM_178499, intron 2 of 13)	CCDC60
Hif1a_vs_IgG_6166	chr12	123270308	123270564	intron (NR_027918, intron 4 of 12)	CCDC62
Hif1a_vs_IgG_5637	chr12	49315791	49316000	TTS (NM_033124)	CCDC65
Hif1a_vs_IgG_17465	chr3	56640334	56640598	intron (NR_148376, intron 10 of 17)	CCDC66
Hif1a_vs_IgG_17466	chr3	56647032	56647333	intron (NR_148376, intron 10 of 17)	CCDC66
Hif1a_vs_IgG_20392	chr5	150576694	150577028	intron (NM_015621, intron 4 of 8)	CCDC69
Hif1a_vs_IgG_5140	chr12	499876	500069	intron (NM_001130148, intron 1 of 10)	CCDC77
Hif1a_vs_IgG_5142	chr12	520150	520492	intron (NM_032358, intron 3 of 12)	CCDC77
Hif1a_vs_IgG_5144	chr12	538745	539356	intron (NM_001130146, intron 5 of 11)	CCDC77
Hif1a_vs_IgG_5141	chr12	515429	515764	intron (NM_001130146, intron 2 of 11)	CCDC77
Hif1a_vs_IgG_5143	chr12	537158	537530	intron (NM_001130146, intron 4 of 11)	CCDC77
Hif1a_vs_IgG_4509	chr11	86125311	86125570	intron (NM_001156474, intron 11 of 14)	CCDC81
Hif1a_vs_IgG_4505	chr11	85627776	85628071	intron (NM_173556, intron 11 of 11)	CCDC83
Hif1a_vs_IgG_4504	chr11	85572558	85572982	intron (NM_173556, intron 1 of 11)	CCDC83
Hif1a_vs_IgG_4103	chr11	60618722	60618997	TTS (NM_024098)	CCDC86
Hif1a_vs_IgG_13090	chr2	55532695	55533099	intron (NM_001254943, intron 25 of 33)	CCDC88A
Hif1a_vs_IgG_13092	chr2	55572343	55572795	intron (NM_001254943, intron 10 of 33)	CCDC88A
Hif1a_vs_IgG_13091	chr2	55541173	55541416	intron (NM_001254943, intron 22 of 33)	CCDC88A
Hif1a_vs_IgG_5511	chr12	28461280	28461529	intron (NM_001352084, intron 6 of 11)	CCDC91
Hif1a_vs_IgG_5512	chr12	28522630	28522968	intron (NM_001330367, intron 7 of 11)	CCDC91
Hif1a_vs_IgG_18675	chr4	26490962	26491185	exon (NM_000730, exon 2 of 5)	CCKAR
Hif1a_vs_IgG_11691	chr19	8127376	8127622	TTS (NM_001201359)	CCL25
Hif1a_vs_IgG_11690	chr19	8116484	8116840	promoter-TSS (NM_001201359)	CCL25
Hif1a_vs_IgG_22172	chr7	45114772	45115139	intron (NM_001029835, intron 9 of 9)	CCM2
Hif1a_vs_IgG_22170	chr7	45071388	45071637	intron (NM_001029835, intron 1 of 9)	CCM2
Hif1a_vs_IgG_22171	chr7	45079968	45080242	intron (NM_001029835, intron 2 of 9)	CCM2
Hif1a_vs_IgG_15316	chr20	30600634	30601148	intron (NM_001365692, intron 1 of 9)	CCM2L
Hif1a_vs_IgG_15315	chr20	30599791	30600093	intron (NM_001365692, intron 1 of 9)	CCM2L
Hif1a_vs_IgG_24733	chr8	134204480	134204738	intron (NM_001204870, intron 1 of 1)	CCN4
Hif1a_vs_IgG_8331	chr15	59411494	59411723	intron (NM_004701, intron 7 of 8)	CCNB2
Hif1a_vs_IgG_25800	chrX	50048778	50049083	intron (NM_033031, intron 5 of 12)	CCNB3
Hif1a_vs_IgG_21531	chr6	100016998	100017481	promoter-TSS (NM_001363537)	CCNC
Hif1a_vs_IgG_4283	chr11	69459741	69460100	intron (NM_053056, intron 3 of 4)	CCND1
Hif1a_vs_IgG_5205	chr12	4388625	4388824	intron (NM_001759, intron 3 of 4)	CCND2
Hif1a_vs_IgG_21223	chr6	41985062	41985374	intron (NM_001136017, intron 1 of 4)	CCND3
Hif1a_vs_IgG_8151	chr15	43489617	43490179	TTS (NR_045999)	CCNDBP1
Hif1a_vs_IgG_18817	chr4	78085911	78086095	intron (NM_004354, intron 7 of 7)	CCNG2
Hif1a_vs_IgG_14009	chr2	135700597	135700845	intron (NM_001241, intron 5 of 9)	CCNT2
Hif1a_vs_IgG_2786	chr10	35555741	35556007	intron (NM_181698, intron 3 of 11)	CCNY
Hif1a_vs_IgG_14524	chr2	208577618	208577971	intron (NM_152523, intron 2 of 10)	CCNYL1
Hif1a_vs_IgG_17303	chr3	46437238	46437588	intron (NR_125406, intron 1 of 3)	CCR5AS
Hif1a_vs_IgG_21810	chr6	167545989	167546374	intron (NM_031409, intron 1 of 2)	CCR6
Hif1a_vs_IgG_10439	chr17	38716125	38716410	intron (NM_001838, intron 1 of 2)	CCR7
Hif1a_vs_IgG_17298	chr3	45935491	45935970	intron (NM_006641, intron 1 of 1)	CCR9
Hif1a_vs_IgG_4224	chr11	66368575	66368927	intron (NM_005125, intron 5 of 7)	CCS
Hif1a_vs_IgG_18868	chr4	91063329	91063622	intron (NM_001145065, intron 1 of 10)	CCSER1
Hif1a_vs_IgG_18870	chr4	91771207	91771619	intron (NM_001145065, intron 8 of 10)	CCSER1
Hif1a_vs_IgG_18869	chr4	91532222	91532409	intron (NM_207491, intron 5 of 7)	CCSER1
Hif1a_vs_IgG_18871	chr4	92383926	92384208	intron (NM_001145065, intron 10 of 10)	CCSER1
Hif1a_vs_IgG_3045	chr10	86101753	86102036	intron (NM_001284240, intron 1 of 9)	CCSER2
Hif1a_vs_IgG_13159	chr2	62112531	62112985	intron (NM_001256721, intron 1 of 12)	CCT4
Hif1a_vs_IgG_22285	chr7	64524268	64524484	intron (NR_033416, intron 1 of 10)	CCT6P3
Hif1a_vs_IgG_22799	chr7	97601925	97602188	promoter-TSS (NR_002822)	CCZ1P-OR7E38P
Hif1a_vs_IgG_1654	chr1	117581123	117581490	intron (NR_110786, intron 2 of 3)	CD101-AS1
Hif1a_vs_IgG_21399	chr6	74411577	74411831	intron (NM_133493, intron 2 of 32)	CD109
Hif1a_vs_IgG_5251	chr12	7561857	7562158	intron (NM_001297650, intron 4 of 19)	CD163L1
Hif1a_vs_IgG_19706	chr5	66476142	66476364	3' UTR (NM_005582, exon 3 of 3)	CD180
Hif1a_vs_IgG_19708	chr5	66483284	66483544	intron (NM_005582, intron 1 of 2)	CD180
Hif1a_vs_IgG_19707	chr5	66477680	66477892	3' UTR (NM_005582, exon 3 of 3)	CD180
Hif1a_vs_IgG_1648	chr1	117310335	117310618	intron (NM_001767, intron 4 of 4)	CD2
Hif1a_vs_IgG_1647	chr1	117306574	117306780	intron (NM_001767, intron 3 of 4)	CD2
Hif1a_vs_IgG_11683	chr19	7810763	7811025	exon (NM_021155, exon 4 of 7)	CD209
Hif1a_vs_IgG_11682	chr19	7808704	7809003	intron (NM_001144895, intron 6 of 6)	CD209
Hif1a_vs_IgG_11463	chr18	67589891	67590264	intron (NM_001303619, intron 1 of 4)	CD226
Hif1a_vs_IgG_1931	chr1	167450870	167451270	intron (NM_198053, intron 1 of 7)	CD247
Hif1a_vs_IgG_1932	chr1	167460316	167460538	intron (NM_198053, intron 1 of 7)	CD247
Hif1a_vs_IgG_1929	chr1	167433061	167433395	intron (NM_198053, intron 1 of 7)	CD247
Hif1a_vs_IgG_1930	chr1	167437858	167438157	intron (NM_198053, intron 1 of 7)	CD247
Hif1a_vs_IgG_8539	chr15	73987341	73987697	intron (NM_001329628, intron 1 of 7)	CD276
Hif1a_vs_IgG_8538	chr15	73984079	73984384	intron (NM_001329628, intron 1 of 7)	CD276
Hif1a_vs_IgG_8540	chr15	74006616	74006805	3' UTR (NM_001329629, exon 9 of 9)	CD276
Hif1a_vs_IgG_21276	chr6	47518108	47518451	intron (NM_012120, intron 4 of 17)	CD2AP
Hif1a_vs_IgG_9451	chr16	30365636	30366249	exon (NM_001243646, exon 1 of 6)	CD2BP2
Hif1a_vs_IgG_10912	chr17	72539333	72539704	intron (NM_006678, intron 2 of 3)	CD300C
Hif1a_vs_IgG_10911	chr17	72519442	72519995	exon (NM_174892, exon 3 of 4)	CD300LB
Hif1a_vs_IgG_10917	chr17	72696561	72697004	intron (NM_001289083, intron 3 of 7)	CD300LF
Hif1a_vs_IgG_10463	chr17	41930967	41931187	intron (NM_145273, intron 3 of 6)	CD300LG
Hif1a_vs_IgG_22548	chr7	80280967	80281267	intron (NM_001371079, intron 3 of 13)	CD36
Hif1a_vs_IgG_3904	chr11	35202189	35202523	intron (NM_001001389, intron 3 of 16)	CD44
Hif1a_vs_IgG_2294	chr1	207942473	207942819	intron (NM_172355, intron 7 of 11)	CD46
Hif1a_vs_IgG_1560	chr1	111431881	111432185	intron (NM_000560, intron 1 of 7)	CD53
Hif1a_vs_IgG_1643	chr1	117112115	117112335	intron (NM_001779, intron 1 of 5)	CD58
Hif1a_vs_IgG_1840	chr1	157804198	157804428	exon (NM_005894, exon 4 of 6)	CD5L
Hif1a_vs_IgG_4106	chr11	60757785	60758008	intron (NM_001254751, intron 1 of 10)	CD6
Hif1a_vs_IgG_4105	chr11	60741680	60742098	intron (NM_001254751, intron 1 of 10)	CD6
Hif1a_vs_IgG_5279	chr12	9904297	9904767	TTS (NM_001781)	CD69
Hif1a_vs_IgG_11663	chr19	6588654	6588906	intron (NM_001330332, intron 2 of 3)	CD70
Hif1a_vs_IgG_24987	chr9	35618855	35619277	promoter-TSS (NM_001782)	CD72
Hif1a_vs_IgG_20374	chr5	149793050	149793330	promoter-TSS (NM_001025158)	CD74
Hif1a_vs_IgG_3603	chr11	2386521	2387072	intron (NR_108080, intron 1 of 2)	CD81-AS1
Hif1a_vs_IgG_3959	chr11	44588060	44588368	intron (NM_002231, intron 1 of 9)	CD82
Hif1a_vs_IgG_3960	chr11	44608438	44609011	intron (NM_002231, intron 1 of 9)	CD82
Hif1a_vs_IgG_17803	chr3	121831182	121831442	intron (NM_175862, intron 5 of 6)	CD86
Hif1a_vs_IgG_17801	chr3	121806848	121807167	intron (NM_176892, intron 1 of 5)	CD86
Hif1a_vs_IgG_17802	chr3	121811231	121811670	intron (NM_001206924, intron 2 of 5)	CD86
Hif1a_vs_IgG_13697	chr2	107132229	107132457	intron (NM_001368307, intron 5 of 5)	CD8B2
Hif1a_vs_IgG_343	chr1	20923400	20923924	intron (NM_001785, intron 1 of 3)	CDA
Hif1a_vs_IgG_1471	chr1	100820308	100820657	intron (NM_003672, intron 2 of 15)	CDC14A
Hif1a_vs_IgG_1473	chr1	100952792	100952996	intron (NM_003672, intron 11 of 15)	CDC14A
Hif1a_vs_IgG_1472	chr1	100946772	100947000	intron (NM_003672, intron 10 of 15)	CDC14A
Hif1a_vs_IgG_25160	chr9	99305052	99305527	intron (NM_001351567, intron 5 of 13)	CDC14B
Hif1a_vs_IgG_25161	chr9	99361469	99361713	intron (NM_001351567, intron 1 of 13)	CDC14B
Hif1a_vs_IgG_776	chr1	43825776	43826124	exon (NM_001255, exon 6 of 11)	CDC20
Hif1a_vs_IgG_20245	chr5	137526066	137526539	intron (NM_004661, intron 13 of 15)	CDC23
Hif1a_vs_IgG_10487	chr17	45241062	45241345	intron (NM_001353050, intron 2 of 16)	CDC27
Hif1a_vs_IgG_10485	chr17	45220143	45220362	intron (NM_001256, intron 10 of 18)	CDC27
Hif1a_vs_IgG_10484	chr17	45207651	45208062	intron (NM_001256, intron 15 of 18)	CDC27
Hif1a_vs_IgG_10486	chr17	45238621	45239106	intron (NM_001353050, intron 2 of 16)	CDC27
Hif1a_vs_IgG_369	chr1	22394022	22394349	intron (NM_001791, intron 1 of 5)	CDC42
Hif1a_vs_IgG_2512	chr1	227432274	227432830	intron (NM_001366010, intron 2 of 34)	CDC42BPA
Hif1a_vs_IgG_2511	chr1	227186295	227186679	intron (NM_001366010, intron 33 of 34)	CDC42BPA
Hif1a_vs_IgG_7857	chr14	103479006	103479386	intron (NM_006035, intron 1 of 36)	CDC42BPB
Hif1a_vs_IgG_12841	chr2	37891145	37891490	intron (NM_001270436, intron 1 of 1)	CDC42EP3
Hif1a_vs_IgG_12840	chr2	37872689	37873019	3' UTR (NM_001270438, exon 2 of 2)	CDC42EP3
Hif1a_vs_IgG_20154	chr5	130718252	130718639	intron (NM_001038702, intron 2 of 4)	CDC42SE2
Hif1a_vs_IgG_16398	chr22	19485356	19485798	intron (NM_001369291, intron 8 of 18)	CDC45
Hif1a_vs_IgG_21258	chr6	44384847	44385124	intron (NM_001253, intron 8 of 15)	CDC5L
Hif1a_vs_IgG_2159	chr1	193108087	193108545	intron (NM_024529, intron 6 of 16)	CDC73
Hif1a_vs_IgG_21990	chr7	21954262	21954593	intron (NM_018719, intron 2 of 9)	CDCA7L
Hif1a_vs_IgG_17287	chr3	45130813	45131094	intron (NM_022842, intron 7 of 8)	CDCP1
Hif1a_vs_IgG_9783	chr16	68859177	68859483	intron (NM_001317184, intron 12 of 14)	CDH1
Hif1a_vs_IgG_9781	chr16	68790090	68790407	intron (NM_001317184, intron 2 of 14)	CDH1
Hif1a_vs_IgG_9782	chr16	68791579	68791830	intron (NM_001317184, intron 2 of 14)	CDH1
Hif1a_vs_IgG_9723	chr16	65115723	65116053	intron (NM_001308392, intron 1 of 13)	CDH11
Hif1a_vs_IgG_9724	chr16	65147024	65147526	intron (NM_001308392, intron 1 of 13)	CDH11
Hif1a_vs_IgG_19426	chr5	22492574	22492797	intron (NM_004061, intron 2 of 14)	CDH12
Hif1a_vs_IgG_19424	chr5	22234325	22234732	intron (NM_001364106, intron 3 of 14)	CDH12
Hif1a_vs_IgG_19425	chr5	22359577	22359859	intron (NM_001364106, intron 3 of 14)	CDH12
Hif1a_vs_IgG_9991	chr16	83661758	83662484	intron (NM_001220490, intron 7 of 12)	CDH13
Hif1a_vs_IgG_9978	chr16	82902695	82902980	intron (NM_001220490, intron 2 of 12)	CDH13
Hif1a_vs_IgG_9984	chr16	83363858	83364253	intron (NM_001220490, intron 4 of 12)	CDH13
Hif1a_vs_IgG_9990	chr16	83654382	83654713	intron (NM_001220490, intron 7 of 12)	CDH13
Hif1a_vs_IgG_9982	chr16	83342082	83342355	intron (NM_001220490, intron 4 of 12)	CDH13
Hif1a_vs_IgG_9979	chr16	82922807	82923106	intron (NM_001220490, intron 2 of 12)	CDH13
Hif1a_vs_IgG_9988	chr16	83592827	83593219	intron (NM_001220490, intron 6 of 12)	CDH13
Hif1a_vs_IgG_9986	chr16	83468147	83468424	intron (NM_001220490, intron 5 of 12)	CDH13
Hif1a_vs_IgG_9983	chr16	83350006	83350259	intron (NM_001220490, intron 4 of 12)	CDH13
Hif1a_vs_IgG_9981	chr16	83293408	83293662	intron (NM_001220490, intron 4 of 12)	CDH13
Hif1a_vs_IgG_9980	chr16	83189382	83189600	intron (NM_001220490, intron 3 of 12)	CDH13
Hif1a_vs_IgG_9987	chr16	83468700	83468993	intron (NM_001220490, intron 5 of 12)	CDH13
Hif1a_vs_IgG_9989	chr16	83639389	83639845	intron (NM_001220490, intron 7 of 12)	CDH13
Hif1a_vs_IgG_9992	chr16	83667285	83667626	intron (NM_001220490, intron 7 of 12)	CDH13
Hif1a_vs_IgG_9985	chr16	83427460	83427728	intron (NM_001220490, intron 5 of 12)	CDH13
Hif1a_vs_IgG_10093	chr16	89254513	89254769	exon (NM_004933, exon 7 of 14)	CDH15
Hif1a_vs_IgG_24413	chr8	95212197	95212591	intron (NM_001144663, intron 1 of 17)	CDH17
Hif1a_vs_IgG_19418	chr5	20400297	20400768	intron (NM_001349558, intron 1 of 15)	CDH18
Hif1a_vs_IgG_19415	chr5	19733749	19734104	intron (NM_001349562, intron 4 of 13)	CDH18
Hif1a_vs_IgG_19417	chr5	19814878	19815096	intron (NM_001349562, intron 3 of 13)	CDH18
Hif1a_vs_IgG_19416	chr5	19758351	19758814	intron (NM_001349562, intron 3 of 13)	CDH18
Hif1a_vs_IgG_11456	chr18	64210048	64210350	intron (NM_021153, intron 7 of 11)	CDH19
Hif1a_vs_IgG_11324	chr18	25644449	25644735	intron (NM_001792, intron 2 of 15)	CDH2
Hif1a_vs_IgG_11323	chr18	25605248	25605503	intron (NM_001792, intron 2 of 15)	CDH2
Hif1a_vs_IgG_11325	chr18	25750853	25751069	intron (NM_001792, intron 1 of 15)	CDH2
Hif1a_vs_IgG_2937	chr10	73297510	73297758	intron (NM_022124, intron 6 of 67)	CDH23
Hif1a_vs_IgG_2935	chr10	73251527	73251828	intron (NM_022124, intron 3 of 67)	CDH23
Hif1a_vs_IgG_2936	chr10	73288567	73288928	intron (NM_022124, intron 6 of 67)	CDH23
Hif1a_vs_IgG_2938	chr10	73298727	73298924	intron (NM_022124, intron 6 of 67)	CDH23
Hif1a_vs_IgG_2939	chr10	73385402	73385645	intron (NM_022124, intron 11 of 67)	CDH23
Hif1a_vs_IgG_2934	chr10	73203525	73203745	intron (NM_022124, intron 2 of 67)	CDH23
Hif1a_vs_IgG_7492	chr14	23516515	23516954	3' UTR (NM_022478, exon 13 of 14)	CDH24
Hif1a_vs_IgG_15904	chr20	60470330	60470704	intron (NM_001252339, intron 7 of 14)	CDH4
Hif1a_vs_IgG_15903	chr20	60463845	60464033	intron (NM_001252339, intron 6 of 14)	CDH4
Hif1a_vs_IgG_15898	chr20	60076310	60076676	intron (NM_001252338, intron 1 of 14)	CDH4
Hif1a_vs_IgG_15893	chr20	59968397	59968795	intron (NM_001794, intron 2 of 15)	CDH4
Hif1a_vs_IgG_15899	chr20	60112587	60112832	intron (NM_001252338, intron 1 of 14)	CDH4
Hif1a_vs_IgG_15894	chr20	59992714	59993026	intron (NM_001794, intron 2 of 15)	CDH4
Hif1a_vs_IgG_15892	chr20	59918099	59918281	intron (NM_001794, intron 2 of 15)	CDH4
Hif1a_vs_IgG_15895	chr20	60020090	60020383	intron (NM_001794, intron 2 of 15)	CDH4
Hif1a_vs_IgG_15896	chr20	60070563	60070882	intron (NM_001794, intron 2 of 15)	CDH4
Hif1a_vs_IgG_15905	chr20	60478670	60479052	intron (NM_001252339, intron 7 of 14)	CDH4
Hif1a_vs_IgG_15901	chr20	60258947	60259275	intron (NM_001252339, intron 1 of 14)	CDH4
Hif1a_vs_IgG_15900	chr20	60193555	60193855	intron (NM_001252339, intron 1 of 14)	CDH4
Hif1a_vs_IgG_15902	chr20	60419374	60419654	intron (NM_001252339, intron 3 of 14)	CDH4
Hif1a_vs_IgG_15897	chr20	60074023	60074303	promoter-TSS (NM_001252338)	CDH4
Hif1a_vs_IgG_15906	chr20	60481345	60481668	intron (NM_001252339, intron 7 of 14)	CDH4
Hif1a_vs_IgG_9735	chr16	66406562	66407065	intron (NM_001795, intron 1 of 11)	CDH5
Hif1a_vs_IgG_9702	chr16	61933944	61934221	intron (NM_001796, intron 3 of 11)	CDH8
Hif1a_vs_IgG_9703	chr16	61968832	61969160	intron (NM_001796, intron 2 of 11)	CDH8
Hif1a_vs_IgG_19440	chr5	26926040	26926326	intron (NM_016279, intron 2 of 11)	CDH9
Hif1a_vs_IgG_20665	chr5	175985563	175985983	intron (NM_017675, intron 1 of 31)	CDHR2
Hif1a_vs_IgG_22948	chr7	105622598	105622831	intron (NM_152750, intron 3 of 18)	CDHR3
Hif1a_vs_IgG_8062	chr15	36995770	36996189	intron (NM_001130010, intron 8 of 11)	CDIN1
Hif1a_vs_IgG_9443	chr16	29877428	29877750	intron (NR_015396, intron 5 of 5)	CDIPTOSP
Hif1a_vs_IgG_10111	chr16	89755574	89755779	exon (NM_052988, exon 2 of 13)	CDK10
Hif1a_vs_IgG_22122	chr7	40045353	40045607	intron (NM_003718, intron 5 of 13)	CDK13
Hif1a_vs_IgG_22121	chr7	40007812	40008165	intron (NM_003718, intron 1 of 13)	CDK13
Hif1a_vs_IgG_22120	chr7	40005945	40006325	intron (NM_003718, intron 1 of 13)	CDK13
Hif1a_vs_IgG_22678	chr7	90800799	90801460	intron (NM_001287136, intron 13 of 13)	CDK14
Hif1a_vs_IgG_22672	chr7	90395938	90396245	intron (NM_001287136, intron 3 of 13)	CDK14
Hif1a_vs_IgG_22674	chr7	90522253	90522532	intron (NM_001287136, intron 5 of 13)	CDK14
Hif1a_vs_IgG_22673	chr7	90416059	90416346	intron (NM_001287136, intron 3 of 13)	CDK14
Hif1a_vs_IgG_22677	chr7	90754772	90755006	intron (NM_001287136, intron 13 of 13)	CDK14
Hif1a_vs_IgG_22676	chr7	90734322	90734666	intron (NM_001287136, intron 11 of 13)	CDK14
Hif1a_vs_IgG_22675	chr7	90525316	90525714	intron (NM_001287136, intron 5 of 13)	CDK14
Hif1a_vs_IgG_14466	chr2	202733439	202733686	intron (NM_139158, intron 10 of 13)	CDK15
Hif1a_vs_IgG_21572	chr6	111131573	111131943	intron (NM_001300963, intron 1 of 13)	CDK19
Hif1a_vs_IgG_25266	chr9	123295566	123295797	intron (NR_073558, intron 7 of 37)	CDK5RAP2
Hif1a_vs_IgG_22706	chr7	92254259	92254499	intron (NM_001145306, intron 5 of 7)	CDK6
Hif1a_vs_IgG_22711	chr7	92433687	92434102	intron (NM_001145306, intron 2 of 7)	CDK6
Hif1a_vs_IgG_22708	chr7	92321773	92322083	intron (NM_001145306, intron 4 of 7)	CDK6
Hif1a_vs_IgG_22707	chr7	92310755	92310981	intron (NM_001145306, intron 4 of 7)	CDK6
Hif1a_vs_IgG_22709	chr7	92384658	92384890	intron (NM_001145306, intron 3 of 7)	CDK6
Hif1a_vs_IgG_22705	chr7	92237579	92238019	3' UTR (NM_001259, exon 8 of 8)	CDK6
Hif1a_vs_IgG_22710	chr7	92386139	92386541	intron (NM_001145306, intron 3 of 7)	CDK6
Hif1a_vs_IgG_22712	chr7	92507346	92507731	intron (NR_110087, intron 2 of 2)	CDK6-AS1
Hif1a_vs_IgG_19726	chr5	68536631	68536839	intron (NM_001324070, intron 2 of 8)	CDK7
Hif1a_vs_IgG_19727	chr5	68563791	68564281	intron (NM_001324069, intron 9 of 12)	CDK7
Hif1a_vs_IgG_6377	chr13	26943595	26943976	intron (NM_001346501, intron 4 of 11)	CDK8
Hif1a_vs_IgG_6375	chr13	26867424	26867646	intron (NM_001318368, intron 1 of 12)	CDK8
Hif1a_vs_IgG_6376	chr13	26924450	26924738	intron (NM_001318368, intron 3 of 12)	CDK8
Hif1a_vs_IgG_25316	chr9	130553713	130553996	TTS (NM_001261)	CDK9
Hif1a_vs_IgG_21015	chr6	21199365	21199848	intron (NM_017774, intron 14 of 15)	CDKAL1
Hif1a_vs_IgG_21010	chr6	20786763	20787094	intron (NM_017774, intron 8 of 15)	CDKAL1
Hif1a_vs_IgG_21014	chr6	21139886	21140191	intron (NM_017774, intron 13 of 15)	CDKAL1
Hif1a_vs_IgG_21011	chr6	20831654	20832144	intron (NM_017774, intron 8 of 15)	CDKAL1
Hif1a_vs_IgG_21013	chr6	20878643	20878842	intron (NM_017774, intron 9 of 15)	CDKAL1
Hif1a_vs_IgG_21012	chr6	20835836	20836284	intron (NM_017774, intron 8 of 15)	CDKAL1
Hif1a_vs_IgG_12868	chr2	39440883	39441226	intron (NM_001009565, intron 2 of 7)	CDKL4
Hif1a_vs_IgG_25527	chrX	18467928	18468274	intron (NM_001037343, intron 2 of 21)	CDKL5
Hif1a_vs_IgG_25528	chrX	18620162	18620387	intron (NM_003159, intron 11 of 20)	CDKL5
Hif1a_vs_IgG_4968	chr11	125887811	125888100	intron (NM_016952, intron 5 of 19)	CDON
Hif1a_vs_IgG_4969	chr11	125898295	125898529	intron (NM_016952, intron 1 of 19)	CDON
Hif1a_vs_IgG_4970	chr11	125903880	125904267	intron (NM_016952, intron 1 of 19)	CDON
Hif1a_vs_IgG_4967	chr11	125873379	125873779	intron (NM_016952, intron 10 of 19)	CDON
Hif1a_vs_IgG_18847	chr4	85544836	85545191	intron (NM_001263, intron 5 of 12)	CDS1
Hif1a_vs_IgG_15014	chr20	5123488	5123806	intron (NM_003818, intron 1 of 12)	CDS2
Hif1a_vs_IgG_15015	chr20	5128262	5128605	intron (NM_003818, intron 1 of 12)	CDS2
Hif1a_vs_IgG_15016	chr20	5172313	5172654	3' UTR (NM_003818, exon 13 of 13)	CDS2
Hif1a_vs_IgG_15017	chr20	5175815	5176075	3' UTR (NM_003818, exon 13 of 13)	CDS2
[truncated: 12,150 more rows]
