# Supplementary material for: Suppression of Spry1 reduces HIF1α-dependent glycolysis and impairs angiogenesis in BRAF-mutant cutaneous melanoma
Source: J Exp Clin Cancer Res. 2025 Feb 14;44:53. doi: 10.1186/s13046-025-03289-8 (PMC11827140; doi:10.1186/s13046-025-03289-8)
Supplement: Supplementary file 9 — Supplementary Material 9. [file 13046_2025_3289_MOESM9_ESM.xlsx]

## Sheet: Table 4
Supplementary Table 4: List of differentially expressed transcripts identified in Spry1KO Mel 272 and Mel 611 tumors in vivo
Gene Symbol	Mel 272 Fold-Change	Mel 272 FDR	Mel 611 Fold-Change	Mel 611 FDR
CSMD3	-1.34469	0.0380903	-44.2271	1.22167e-37
ARL10	-2.47588	3.22061e-05	-20.4094	2.77193e-06
HOOK1	-2.53486	6.9948e-10	-18.8454	1.35551e-16
AC113418.1	-32.4022	0.00164872	-16.8997	0.000415311
LIN28B	-1.91458	1.89402e-05	-16.7392	0.00134588
HIF1A-AS3	-5.36965	2.36901e-05	-13.7453	4.95689e-22
SORBS2	-4.73341	1.75179e-06	-10.5934	1.19016e-31
AL590235.1	-1.46409	0.000120475	-8.85326	7.45491e-20
ABCB1	-1.81259	0.0116319	-8.71094	1.39599e-08
LINC00456	-5.24823	5.72044e-17	-8.44516	2.25012e-10
LEPR	-2.34556	3.01607e-09	-8.04393	8.12144e-25
ENPP4	-2.5766	0.00383916	-7.94381	6.39375e-12
SLC4A4	-1.86969	0.000610413	-7.26341	1.745e-08
SERPINI1	-3.32581	2.63031e-07	-6.80455	4.43457e-08
ROR1-AS1	-4.36247	6.31146e-08	-6.80418	0.000225426
VAMP8	-3.33572	0.0204595	-6.7099	6.83725e-13
SLC1A3	-5.72391	1.93209e-06	-6.68332	0.0140739
CASQ2	-17.4261	2.47091e-17	-6.61959	6.13485e-10
ENPP5	-3.63826	1.33952e-09	-6.10179	1.00193e-19
LINC02475	-1.83023	0.000463498	-5.76578	9.73194e-15
EGF	-1.44877	0.0253887	-5.29684	5.17488e-05
ZNF285	-2.22405	0.00290693	-5.06053	1.36294e-18
AL136116.3	-4.46753	0.00251619	-4.92246	0.0166927
ZNF585B	-2.28614	0.0149962	-4.77479	6.47547e-11
AEBP1	-2.67242	0.000292107	-4.6229	5.37853e-07
CTSO	-2.18911	4.47332e-08	-4.33161	3.00869e-13
CFH	-21.4267	3.38349e-26	-4.28822	1.9698e-07
ADAM32	-2.0711	0.000278072	-4.26232	0.00161423
ARSJ	-1.48395	0.0046066	-4.25324	2.09932e-17
LINC00944	-1.77184	0.00148742	-4.19508	2.70495e-16
CYP19A1	-6.41182	0.0430316	-4.15532	8.86912e-07
AC114803.1	-15.6963	0.00101138	-4.0802	1.51127e-07
ATP6V0A4	-2.97037	6.93344e-10	-4.04168	9.29407e-34
SVEP1	-2.14748	6.51628e-08	-3.99468	0.000131688
MTSS1	-1.77647	0.0208948	-3.88059	0.00184249
TRIM48	-70.5462	4.14151e-18	-3.63729	1.98157e-19
DDX60	-2.40121	7.54901e-08	-3.63544	4.76894e-12
WDFY3-AS2	-2.58725	0.0417212	-3.58048	0.000220423
KCNAB1	-1.41182	0.00424817	-3.5518	3.0524e-07
FBN2	-2.94758	1.40303e-05	-3.4834	8.95408e-05
HMGN5	-1.87763	0.00118026	-3.4173	5.75331e-06
PCLO	-4.01758	6.34697e-23	-3.3831	5.56593e-11
BMPR1B	-1.70817	7.10203e-08	-3.35696	4.43458e-31
OASL	-2.20065	0.0421838	-3.34678	1.25752e-05
AC003092.1	-9.30075	4.33972e-15	-3.26613	1.9396e-06
ARAP2	-1.3447	0.0124363	-3.24866	0.0377265
CCDC110	-2.07824	0.0053752	-3.24257	2.40916e-06
ZNF229	-1.94191	0.00819789	-3.17596	4.85379e-17
MMP8	-5.97272	0.00214177	-3.16645	5.50792e-21
IFIT1	-3.08348	2.24489e-13	-3.02633	1.57309e-07
TLR3	-1.58005	0.0304081	-3.0007	5.35492e-08
CPS1	-1.35962	0.00367626	-2.97455	8.58545e-09
HBB	-2.96962	9.50552e-07	-2.93406	0.0026149
BFSP1	-2.10554	9.83843e-08	-2.86621	2.0152e-06
AC015660.1	-1.69131	8.53579e-05	-2.8503	0.0434776
STC1	-2.24952	0.0331706	-2.84745	0.00445947
SEMA3C	-1.72094	1.4518e-08	-2.84162	4.30857e-18
RPL34P31	-7.6934	0.00603278	-2.80785	0.00311913
AC011346.1	-2.72507	0.0286517	-2.79869	1.69017e-05
TRIM51HP	-2.28613	1.58553e-05	-2.78419	0.000370034
CADM1	-1.60204	3.85026e-06	-2.7774	1.655e-16
AMPD3	-2.36291	0.0283802	-2.76109	5.26766e-05
NR3C2	-3.98596	1.2093e-14	-2.74729	6.6718e-08
AP002026.1	-1.98088	0.00104003	-2.64528	0.000334708
FOXP1	-1.61158	0.0164589	-2.64264	0.00161691
FLRT3	-1.79087	0.000193148	-2.6336	0.000964338
TBC1D19	-1.33432	0.0463564	-2.62351	9.95465e-12
RNF128	-3.15326	0.00325134	-2.60168	5.33103e-10
MMP3	-7.00194	0.000567588	-2.56265	0.00477715
AIG1	-1.69429	3.58239e-05	-2.53928	6.35943e-07
GLUL	-7.83627	1.13851e-34	-2.5276	1.92317e-12
LINC02367	-2.36421	0.0044293	-2.49472	0.00127286
SAT1	-1.5613	4.35085e-06	-2.48367	1.35575e-16
DDX60L	-1.56036	1.05984e-05	-2.46489	5.15739e-11
AC026355.3	-5.95888	3.9849e-26	-2.44963	3.96319e-08
C4orf33	-2.13116	1.23111e-06	-2.43685	1.42223e-08
LINC02251	-1.93526	0.0088778	-2.43355	0.00622954
USP53	-1.38998	0.0105098	-2.40989	8.78742e-18
ERBB4	-3.64948	0.0187302	-2.3993	0.00927592
FAT1	-1.2652	0.0354087	-2.38586	7.07554e-12
DPYD	-1.55304	0.013228	-2.38501	1.42084e-10
B2M	-1.5633	0.000236663	-2.37515	1.92796e-06
LDHAP3	-2.62982	0.0441433	-2.3564	0.0144826
STS	-1.81147	1.96595e-06	-2.355	4.10176e-06
AL450345.2	-1.55999	0.0150977	-2.35147	4.8018e-06
FKBP7	-1.40644	0.00652455	-2.34665	1.63171e-16
ZNF880	-1.51947	0.0138074	-2.32097	5.77042e-06
HSPA4L	-1.3838	0.0357678	-2.30214	6.88337e-12
DDX58	-1.40308	0.00758379	-2.27833	1.79069e-08
PI4K2B	-1.50108	6.20153e-05	-2.27517	1.10555e-11
ZNF790-AS1	-3.86209	0.0203599	-2.26331	0.043871
TIMP3	-1.39045	0.000662601	-2.2313	1.74107e-08
RAP1GDS1	-1.4177	0.000456116	-2.21875	1.58132e-13
APBB2	-1.42519	0.0014966	-2.2141	7.905e-09
ZRANB2-AS2	-3.773	2.26025e-11	-2.20914	0.00234572
SAP30-DT	-2.20322	0.012846	-2.20342	0.00933742
BICC1	-1.96379	0.000117074	-2.1936	2.12435e-12
TENT5D	-1.96023	0.00543523	-2.17903	0.00316426
CENPE	-1.96787	9.33018e-09	-2.16679	7.81862e-05
ADTRP	-4.19326	0.0153984	-2.14607	0.000996703
ZNF525	-1.58602	0.00255691	-2.13412	2.71111e-07
TRIM2	-1.93159	3.00444e-11	-2.12779	1.30669e-13
MMP2	-1.40093	0.0482032	-2.12418	0.00368757
IFI44L	-4.24059	1.93851e-14	-2.12391	0.00920968
SCLT1	-1.76484	1.92822e-07	-2.08675	2.26354e-07
LCORL	-1.50592	0.00038484	-2.07903	4.05185e-12
MRPS6	-1.35812	0.0167203	-2.06312	0.000268721
RBM47	-3.82848	0.000185765	-2.04429	0.000505135
DNAJC15	-2.05535	6.21547e-12	-2.04318	6.73859e-07
AGPAT4	-2.01335	0.00113108	-2.01972	0.00278645
AC046134.2	-1.73115	0.0138446	-2.01837	0.000471113
OAS2	-3.69266	8.12193e-05	-2.01326	0.0233552
GAB1	-1.90455	4.86542e-10	-2.0112	1.46121e-06
CNOT6L	-1.42091	0.00128541	-1.98659	6.60589e-07
C1GALT1C1	-1.34012	0.0249441	-1.97649	4.59118e-09
ZNF438	-1.75481	5.04934e-06	-1.96845	6.98788e-05
AC097654.1	-1.71663	0.00119038	-1.96317	0.0102377
ATP7A	-1.32073	0.00496278	-1.95616	5.48406e-11
HERC5	-4.94588	9.54929e-05	-1.95518	3.32876e-06
UFSP2	-1.47462	0.000521122	-1.94191	6.50788e-09
PPM1K	-2.27727	1.98742e-15	-1.93601	3.20226e-06
SH3BGRL	-1.53957	2.50627e-05	-1.92698	2.39222e-10
MIR3681HG	-1.38518	0.0140993	-1.92532	1.7276e-07
MIR210HG	-2.90005	0.000120255	-1.92448	0.0168967
PGK1	-1.66269	3.87465e-07	-1.90237	1.12057e-11
TMX4	-1.3033	0.00554282	-1.8997	5.76713e-08
LRBA	-1.59247	1.06308e-07	-1.88502	6.09121e-09
IFI44	-1.57247	0.000125627	-1.88432	1.78735e-06
SAMD9	-1.76142	2.38434e-08	-1.87405	2.9784e-05
LARP7	-1.68984	3.23378e-05	-1.85765	9.18283e-08
SLAMF9	-10.736	2.57596e-19	-1.85624	0.0346101
PDE4D	-1.59571	2.03494e-07	-1.85205	2.26747e-06
BBS7	-1.43571	0.00549493	-1.84667	1.244e-06
ARFIP1	-1.58927	1.80103e-05	-1.83693	4.49055e-07
FAM200B	-1.54116	0.00255866	-1.83241	0.000221353
PGRMC2	-1.38535	0.0197547	-1.82878	6.3685e-07
APOO	-1.41213	0.0068993	-1.82732	9.74813e-07
ANAPC10	-1.62717	0.00197369	-1.82408	0.00270889
TAPT1	-1.43162	0.00197655	-1.82351	2.10564e-06
FBXL5	-1.35273	0.00346829	-1.81819	2.24196e-08
RASSF8	-1.26695	0.0320845	-1.81375	6.23627e-09
PDK1	-2.19398	5.83506e-11	-1.80419	0.000152747
VEGFA	-2.09948	0.00113488	-1.80034	7.45264e-07
CHIC1	-1.27837	0.0467826	-1.79847	1.20952e-06
NUDT6	-1.84633	0.000123099	-1.79485	0.00104017
USP38	-1.49158	4.80558e-05	-1.79347	3.10668e-06
ZNF813	-1.4956	0.0214814	-1.79175	0.00256852
TLR1	-2.02019	8.82884e-06	-1.78924	0.00370512
WDFY3	-1.25599	0.0222796	-1.78793	2.36593e-06
TET2	-1.31039	0.0324339	-1.78438	1.35075e-07
CTXND1	-1.47355	8.93764e-05	-1.78412	0.0185527
MRPL1	-1.59701	0.00242994	-1.77243	3.87537e-06
SCOC	-1.74674	5.8534e-07	-1.76734	5.43009e-07
HSD17B11	-1.59832	3.10607e-06	-1.76438	1.00636e-05
S100B	-1.2758	0.0284374	-1.76058	7.64144e-05
RPS3AP26	-1.7056	0.0130463	-1.75916	0.00586917
SCARB2	-1.28982	0.00585725	-1.75683	2.19983e-09
GXYLT2	-1.38503	0.00597134	-1.75491	6.84748e-05
USP25	-1.65533	8.16992e-08	-1.74882	8.11894e-07
FUNDC1	-1.3807	0.0231025	-1.73226	0.000278128
DCUN1D4	-1.6802	1.13324e-07	-1.72325	1.61338e-07
ETFDH	-1.60574	0.000269537	-1.72265	4.03101e-05
HAS2	-1.66327	2.10063e-05	-1.72025	0.00106696
BOD1L1	-1.37078	0.00191715	-1.72009	1.84098e-06
STON1	-1.49638	0.0204545	-1.71791	0.00264522
OTUD4	-1.35181	0.00688171	-1.71399	2.2282e-06
C18orf21	-1.45415	0.0407392	-1.70797	0.000255132
CEP44	-1.40246	0.00911943	-1.70774	0.000174534
ADM	-4.45059	1.25667e-07	-1.70414	0.0317096
TCEAL8	-1.41432	0.000642453	-1.69922	5.82279e-06
KATNAL2	-1.35169	0.0462318	-1.69865	0.0189183
SLC30A9	-1.75353	2.03029e-09	-1.69749	6.21256e-07
CLOCK	-1.5183	4.90559e-06	-1.69633	2.10564e-06
FAM216A	-1.78915	0.000279063	-1.69075	8.29172e-05
PDK3	-1.38732	0.00293599	-1.6893	8.92281e-07
PLEKHG1	-2.57209	0.032428	-1.68427	0.00429716
ATP6AP2	-1.27591	0.0216305	-1.68111	1.74286e-06
P4HA1	-1.8474	2.39409e-13	-1.68029	1.30196e-07
ZNF528	-1.74456	0.000865755	-1.67489	0.00128878
FOXP2	-1.65316	2.80585e-05	-1.67251	1.49393e-05
SLC39A8	-1.89039	3.12995e-10	-1.66358	0.00703907
AL357146.1	-4.37904	2.91732e-10	-1.6529	0.0262628
NAA11	-1.47344	0.000561	-1.65261	0.00173969
CBR4	-1.37159	0.00788085	-1.64422	1.93879e-05
CENPC	-1.41323	0.00249671	-1.64274	9.49334e-05
LINC02525	-2.18702	0.000343568	-1.64163	0.000434863
MINDY3	-1.347	0.0070209	-1.6364	0.000205119
ANAPC4	-1.28709	0.0331706	-1.63233	1.98098e-05
NSA2	-1.38969	0.00189091	-1.63176	1.42772e-05
PLRG1	-1.41795	0.000964811	-1.62861	3.66092e-05
TAF4B	-1.52167	0.000175723	-1.62548	3.54253e-05
GULP1	-1.41725	0.00666573	-1.62362	7.75595e-05
SRP72	-1.442	5.69452e-05	-1.62218	5.27319e-06
ZNF24	-1.28646	0.0216949	-1.62183	2.89951e-05
PRELID2	-1.47389	0.00175482	-1.62167	0.00035662
GPSM2	-1.27672	0.0376808	-1.62111	2.59853e-05
IFIT3	-2.10286	3.20538e-08	-1.61891	0.00844102
CTSH	-1.48619	0.000467471	-1.61684	0.000133604
ELF2	-1.34297	0.0202218	-1.61618	4.10832e-05
ETFRF1	-1.44646	0.0183513	-1.61369	0.00096618
COPS4	-1.63147	1.54646e-05	-1.61205	0.000212248
TIFA	-1.42253	0.019282	-1.611	0.00966657
ZGRF1	-1.39524	0.0082071	-1.60983	0.00271806
ANKRD37	-2.56858	4.03878e-08	-1.6096	0.0136253
MCUB	-1.82916	0.000258367	-1.60831	0.0234371
MCTP1	-2.04324	5.23215e-07	-1.6069	0.000174534
AMN1	-1.99109	0.000665026	-1.60519	0.0206191
PPA2	-1.54733	5.85903e-05	-1.60482	2.33671e-05
UBE2K	-1.43561	0.000926613	-1.60462	0.000347844
C4orf3	-1.79079	1.2998e-10	-1.59684	3.05408e-05
MYL12A	-1.31135	0.0188362	-1.59543	4.92405e-05
JADE1	-1.47649	0.00166085	-1.59505	2.97748e-05
CHIC2	-1.41063	0.0246943	-1.59088	0.0100498
TRMT10A	-1.60976	0.0247481	-1.58739	0.0115051
FAM162A	-3.202	1.48972e-18	-1.58532	0.000133171
ZNF721	-1.56805	7.91293e-05	-1.58523	0.000264653
GNPDA2	-1.84296	1.29069e-06	-1.58374	9.36822e-05
AGL	-1.27266	0.0492866	-1.5809	0.000115241
CCNG2	-1.56998	3.49159e-05	-1.56607	0.000973127
KIF20B	-1.40122	0.00206579	-1.56484	0.0100367
ZC3H7A	-1.27192	0.0253887	-1.5538	0.000117859
METTL14	-1.44138	0.0060852	-1.5486	0.000701198
HAUS1	-1.41783	0.0119634	-1.54847	0.00127087
LSAMP	-1.5155	1.77078e-06	-1.54783	0.000189602
CLCN3	-1.50781	4.19521e-06	-1.54778	1.72908e-05
CERS6	-1.50419	1.27936e-05	-1.54739	0.00150646
BMI1	-1.44629	0.00078162	-1.54633	0.000515985
MOB1B	-1.38927	0.00530442	-1.54436	9.36822e-05
KIAA0232	-1.30447	0.0096136	-1.54382	0.000781347
OSBPL1A	-1.39837	0.000720975	-1.54314	0.000101187
PRIMPOL	-1.33541	0.0349634	-1.54289	0.00186041
HERC6	-2.81098	3.01923e-08	-1.54082	0.0459855
AK6	-1.49994	0.0134511	-1.53669	0.00677911
ANKRD13C	-1.28232	0.0365027	-1.53611	0.000203353
KLF3	-1.43081	0.00142512	-1.53479	0.0019219
MSMO1	-1.52322	7.37058e-05	-1.53381	0.000631768
APOL6	-2.84548	3.1832e-11	-1.53283	0.0153249
FAM13A	-1.41319	0.00383102	-1.53209	0.00463519
PARP9	-1.34066	0.00601133	-1.52866	0.0242092
PAICS	-1.68669	1.09425e-09	-1.52846	0.000134922
CYB5A	-1.49059	0.00310185	-1.52653	0.00356337
TYR	-2.03153	9.85239e-12	-1.5245	0.00139548
KIF3A	-1.28428	0.0223688	-1.51786	0.000477368
BAMBI	-1.55614	9.18171e-06	-1.51696	0.00082859
TMEM59	-1.2608	0.0449308	-1.51646	0.00129481
IFI16	-1.2825	0.015897	-1.5095	0.00341942
SMYD3	-1.49667	0.000402493	-1.50924	0.00783577
COMMD10	-1.43504	0.00238836	-1.50339	0.00396362
DNTTIP2	-1.28127	0.0458048	-1.50014	0.000430008
SPATA5	-1.38174	0.000876377	-1.49644	0.000941835
ABHD18	-1.47408	0.0201599	-1.49533	0.0203594
C21orf91	-1.61333	2.21345e-05	-1.49286	0.000689315
RNF125	-1.49934	0.00304919	-1.49176	0.00377311
COMMD3	-1.63083	0.002876	-1.4914	0.0123507
DIPK2A	-1.30969	0.032621	-1.48649	0.00856798
HPF1	-1.45869	0.0229974	-1.48547	0.00971491
SMARCA5	-1.61174	1.45188e-06	-1.48512	0.000299309
AIMP1	-1.55481	9.51906e-06	-1.47958	0.000281793
LDHA	-3.24439	7.34309e-47	-1.4794	0.00513576
KPNA5	-1.39905	0.0169472	-1.47915	0.00214764
MRFAP1L1	-1.75841	1.45188e-06	-1.47571	0.00240288
KDM3A	-1.34635	0.0031979	-1.47376	0.00427689
ADAM9	-1.42087	0.000265663	-1.4706	0.0014184
UBA6	-1.41217	0.000878863	-1.46794	0.000420689
RPS3AP6	-1.6945	0.000260106	-1.46608	0.0253969
TMEM144	-1.36342	0.0232187	-1.46371	0.00284172
PDS5A	-1.47958	1.126e-05	-1.46225	0.000818123
INTS13	-1.43791	0.000467471	-1.46206	0.000643918
RAB28	-1.42495	0.0193845	-1.46009	0.00527128
ACOT13	-1.60013	4.87327e-05	-1.45645	0.00083174
ERO1A	-1.93846	1.11564e-10	-1.45377	0.0141244
MIR3142HG	-1.32865	0.0163292	-1.45357	0.00217998
UBA6-AS1	-1.60077	4.7575e-06	-1.45255	0.00173518
TMEM165	-1.44502	0.000334673	-1.45207	0.00125903
INTS12	-1.55738	2.75536e-05	-1.44534	0.00797
SLC35F2	-1.34429	0.0238046	-1.44114	0.00647643
ABRAXAS1	-1.44805	0.0104085	-1.43929	0.0113692
TMA16	-1.54485	6.11497e-05	-1.43763	0.0100182
MOCS2	-1.3775	0.0115935	-1.4376	0.00222391
PEX2	-1.44783	0.00226267	-1.43712	0.0182814
SOX6	-1.32886	0.00983791	-1.43003	0.00499529
AASDH	-1.45933	0.00176914	-1.42983	0.0209894
CUL2	-1.34838	0.015219	-1.42587	0.00904923
USO1	-1.35196	0.00310884	-1.42522	0.00163835
NLGN1	-1.37905	0.00842719	-1.42253	0.00598464
BTG3	-1.55257	0.00353956	-1.41989	0.0222145
VKORC1	-1.30338	0.0226169	-1.41765	0.00604217
HEXB	-1.42319	0.000272497	-1.4171	0.00650178
FBXO33	-1.3775	0.0147138	-1.4157	0.0125471
EAPP	-1.40057	0.00824166	-1.41486	0.0157148
RARS1	-1.31686	0.0148077	-1.40854	0.00540397
ZC3H6	-1.32924	0.0155101	-1.40733	0.00604727
GGH	-1.61719	2.95445e-06	-1.40671	0.00173969
RADX	-4.75953	0.00247269	-1.40572	0.0284958
ANXA5	-1.55804	2.29637e-06	-1.403	0.018923
LSM6	-1.69749	0.000836783	-1.40175	0.0384163
POLR2B	-1.57165	7.6639e-07	-1.39468	0.00626073
PRMT9	-1.46193	0.00272293	-1.39202	0.0363429
AK4	-1.84016	0.00874488	-1.38907	0.0115633
ZNF518B	-1.49444	9.00342e-05	-1.38374	0.00515645
SCML1	-1.39467	0.00244673	-1.38367	0.0291285
RPL23A	-1.39152	0.000286425	-1.37699	0.0119545
FECH	-1.33106	0.0185312	-1.37455	0.0312729
ZADH2	-1.60907	4.7042e-06	-1.37333	0.0196707
EIF3E	-1.33655	0.00558814	-1.36888	0.0101381
GBE1	-1.81549	3.85559e-08	-1.36853	0.0133548
ATP5F1C	-1.5686	4.63192e-06	-1.3683	0.00400683
POLR3G	-1.33956	0.0263893	-1.36804	0.0144223
DNAJB14	-1.36361	0.00423962	-1.36584	0.00698378
NT5C3A	-1.42459	0.0010426	-1.36399	0.00807535
CXADR	-1.49539	0.0305225	-1.36005	0.0159367
SGCD	-1.64205	0.000183481	-1.35972	0.0485123
RPS3A	-1.9555	9.3539e-12	-1.35929	0.00516144
MRPS18C	-1.5504	0.000619326	-1.35766	0.0364075
FSTL5	-1.77881	1.65956e-06	-1.35568	0.0435778
CENPN	-1.42205	0.000858267	-1.35448	0.0461351
MYL6	-1.39571	0.00513508	-1.34837	0.0250866
EIF4E	-1.60344	4.32222e-06	-1.34712	0.0136639
UBE2D3	-1.65516	5.00218e-09	-1.34679	0.00551712
SPTSSA	-1.40381	0.00296796	-1.34657	0.029065
VBP1	-1.39076	0.00587897	-1.34628	0.0337363
NAA15	-1.53123	5.27359e-06	-1.34354	0.0146573
SLC25A24	-1.30886	0.0171295	-1.34088	0.014383
EXOC1	-1.41483	0.000425159	-1.33928	0.02912
ADH5	-1.54583	1.0886e-06	-1.33499	0.0119849
NAMPT	-1.38973	0.000460218	-1.33291	0.00627075
LAP3	-1.81172	2.50441e-10	-1.33174	0.0267553
AP1AR	-1.6822	3.00936e-06	-1.32678	0.0476561
MOB4	-1.39525	0.00341976	-1.32638	0.0414952
RCAN1	-1.54487	0.000499591	-1.32508	0.0208239
LAMTOR5	-1.34787	0.0387988	-1.32024	0.0474487
KLHL8	-1.47629	0.000387776	-1.31591	0.0426944
PFDN4	-1.42519	0.00272293	-1.31418	0.0216112
SMARCAD1	-1.51146	2.3987e-05	-1.31408	0.0294989
PGM2	-1.361	0.00553355	-1.31289	0.0423926
CDC42	-1.30886	0.00479301	-1.31004	0.0193861
RRM1	-1.32643	0.0220372	-1.30581	0.0388035
RLF	-1.37162	0.00116115	-1.29897	0.0310668
IMPACT	-1.41669	0.00364468	-1.29872	0.049577
ALDOC	-1.73531	3.40868e-07	-1.29442	0.0483726
CYRIB	-1.33864	0.00558327	-1.2849	0.0428409
ITFG1	-1.32656	0.00464258	-1.28366	0.0375515
GNAS	1.39671	0.00468942	1.31702	0.0360856
ZSWIM8	1.38939	0.0177747	1.34126	0.0389166
PIGO	1.32272	0.0499204	1.35461	0.0401996
LARGE1	1.31571	0.0218838	1.35824	0.0433471
NISCH	1.56265	0.000437225	1.36793	0.0408546
SMARCA4	1.37666	0.0319318	1.37386	0.03385
PPRC1	1.77199	1.40868e-06	1.38109	0.0334229
BAG6	1.3875	0.0370922	1.38803	0.0106023
WWP2	1.43365	0.00768732	1.39358	0.024697
AC016831.6	2.19679	0.000232358	1.39705	0.0299824
MLLT6	1.41889	0.00569131	1.4025	0.0118889
SLC9A8	1.42654	0.00786552	1.41316	0.0421333
HCFC1	1.79711	0.00149509	1.41334	0.0178387
RHOB	1.72202	5.24498e-06	1.41756	0.014383
SH2B3	1.39419	0.018859	1.42164	0.00751691
SYP	1.80312	0.0269609	1.44348	0.0145116
CELSR3	1.93082	0.00388244	1.4503	0.0173468
INTS3	1.8877	1.01148e-10	1.45728	0.00105259
CSNK1D	1.4311	0.0197051	1.45961	0.00751554
RPTOR	1.51433	0.0104617	1.47894	0.00678289
USP36	1.4645	0.00822635	1.48762	0.00262311
ZNF592	1.38272	0.0450399	1.49973	0.002528
CDAN1	1.41918	0.0318074	1.50099	0.0162625
DNAAF5	1.35081	0.0312736	1.50571	0.0166989
KIFC3	1.47621	0.0115252	1.51673	0.00303337
TRAPPC12	1.40551	0.032621	1.51759	0.00469157
CCDC142	1.59768	0.0078718	1.5247	0.0254214
CELSR2	1.66225	0.0208746	1.53572	0.00186279
PTPN23	1.85947	0.00659487	1.53711	0.00592708
OAF	2.41502	8.95719e-08	1.538	0.00414148
PRRC2A	1.72882	0.00122027	1.54376	0.00111201
MTUS1	1.40613	0.00116369	1.54998	0.000421929
ST3GAL2	1.52128	0.00616569	1.55122	0.00708363
PABPC1L	2.24513	1.71487e-09	1.55635	0.00695271
TJAP1	1.44964	0.0174567	1.56063	0.00613921
CNPY3	1.44989	0.0024334	1.56068	0.000271773
RAI1	1.50944	0.0457324	1.56521	0.00241586
PLEKHM1	1.47237	0.0318599	1.56733	0.036716
IER2	1.68962	0.0340976	1.56808	0.00971491
CYTH3	1.3091	0.00756829	1.58129	0.000218793
ERBB2	1.62177	0.000561	1.58969	0.00645477
CNNM3	1.52569	0.0081254	1.59799	0.00136655
ADCY3	1.40217	0.0203687	1.6017	0.000486583
NUP188	1.36228	0.014719	1.60346	0.000733181
NR4A1	1.86747	5.9945e-05	1.61682	0.00136081
SCAP	1.41709	0.0488791	1.61704	0.000265261
NR1H2	1.50273	0.0257679	1.62194	0.00120926
PGAP6	1.47266	0.040407	1.62244	0.00024579
SLC12A9	1.56497	0.00735306	1.62791	0.00215339
PAQR8	1.38207	0.00384283	1.62809	0.000784262
MAN2A2	1.46501	0.00101613	1.62927	9.45561e-05
NAV2	1.73398	0.000113795	1.63063	0.00121846
PTPRS	1.51097	0.0273428	1.6396	0.000394539
ZC3H4	1.42861	0.0138643	1.6466	0.00141603
PLCB3	1.48517	0.0326986	1.6655	0.00485176
SYMPK	1.47305	0.0230064	1.67263	0.00506688
TMEM132A	1.49788	0.0315169	1.68535	0.0127537
MED16	1.76837	0.0394015	1.69334	0.0355013
SYTL5	2.88151	7.54186e-08	1.6954	3.29392e-05
GIT1	1.64524	0.000813341	1.70044	0.00102126
COL11A2	1.9292	0.0484271	1.70175	0.0376421
BAHD1	1.48343	0.0323786	1.70816	0.00278658
FAM102A	1.49448	0.0301004	1.71666	0.00110155
STK11IP	1.5311	0.00475684	1.7188	0.0116188
USB1	1.45266	0.0182738	1.72194	0.000391625
AL365181.3	2.4588	0.0138572	1.73444	0.000339391
CLCN2	1.40685	0.0452918	1.75426	0.0312612
TYRO3	1.80262	5.6587e-06	1.75677	1.04723e-06
AP3D1	1.50504	0.00638479	1.77508	7.13968e-06
INTS1	1.83161	0.0123521	1.78922	9.35327e-05
RECQL5	1.42407	0.0331706	1.79625	5.5085e-05
KCTD17	1.55445	0.0192788	1.79857	0.00473983
ALDH4A1	1.56562	0.0287014	1.79992	0.000273222
PCNX3	2.16895	0.000304173	1.80892	0.00025274
MAPK11	2.30744	1.06583e-05	1.81046	0.00236481
WHRN	1.86531	0.00619596	1.81067	0.0382519
SLC8B1	1.46878	0.0276478	1.82312	0.00104361
EHMT2	1.47955	0.00660928	1.84512	7.25344e-05
PGS1	1.43913	0.0274476	1.85104	1.6107e-05
MERTK	2.42291	6.7818e-07	1.87808	0.0497724
CASKIN2	1.93019	0.0301173	1.88132	0.00891855
AC080013.1	2.03983	1.96051e-05	1.88998	0.015543
NECTIN1	1.6905	0.00146392	1.89457	0.00152595
POLM	1.45082	0.0115669	1.89803	0.000643918
ZNF521	1.35543	0.00345206	1.90592	1.69832e-05
TMEM94	1.54584	0.0160832	1.91445	0.000446312
ENGASE	1.56037	0.00667873	1.92246	0.00635717
KAT2A	1.52919	0.00738823	1.932	0.000170868
TMEM250	1.45999	0.0479251	1.94019	0.00024047
MPP3	1.80782	0.00157015	1.94371	0.0373192
DHX34	1.58843	0.0132841	1.95305	0.00029297
UCKL1	1.39079	0.0448635	1.95442	6.29718e-05
MEG8	6.25569	6.21139e-10	1.98007	0.0131574
ADGRA2	1.71689	0.000108914	1.98791	0.0260378
AC055854.1	2.49947	0.00890295	1.99905	0.000965334
CEMIP	2.9803	2.12079e-09	2.00246	0.000965334
SIPA1L2	1.44079	0.000192467	2.02415	1.03449e-07
AL590617.1	1.87697	0.0388449	2.03384	0.00589664
AC005332.5	1.98731	0.00563812	2.03925	0.00532664
AL355802.1	2.21884	0.0398203	2.03928	0.0364295
NOTCH1	2.78428	3.05053e-09	2.04823	0.00034777
ITGA7	1.49792	0.0360064	2.05127	3.09337e-05
IL27RA	3.14533	1.08084e-26	2.05847	0.00595343
CACHD1	2.73519	3.6035e-11	2.06523	1.30603e-07
SNPH	1.54721	0.0308454	2.07897	0.000163824
OBSCN	1.64547	0.00617094	2.09547	0.0124625
PITPNM1	2.09936	0.00496123	2.10892	0.00423279
AL162431.1	2.45144	0.000806308	2.1151	0.00708783
SRC	1.88489	8.15935e-06	2.12162	4.58722e-05
PLCD3	1.69544	0.0471026	2.13844	0.0329207
PPARD	1.47299	0.0393277	2.1458	1.45317e-07
MICB	1.63759	0.0168663	2.1462	1.62148e-06
ST6GALNAC4	1.87646	0.0384059	2.14679	0.00458176
LINGO1	2.60057	2.9279e-05	2.16785	0.000281793
TRIM62	2.32636	1.64311e-05	2.17088	1.13178e-05
DACT1	1.86742	0.0258242	2.18859	0.000777593
STEAP3	2.29322	1.56749e-08	2.19613	2.4405e-07
AL121578.1	5.34855	1.03514e-07	2.2023	6.69288e-05
GSDME	2.1218	9.7536e-13	2.21635	5.32664e-07
SLC27A4	1.67677	0.00545874	2.23304	3.3469e-07
IQCE	2.17908	8.40972e-13	2.25967	1.34317e-06
SOX8	2.53636	6.24877e-08	2.26306	0.000918409
SLC25A35	1.96157	0.0204001	2.27961	0.0180644
ARHGEF26	1.66182	0.00113272	2.28468	2.36535e-10
AL160006.1	1.56225	0.0143643	2.30363	3.34904e-09
AC026341.1	2.06429	1.48886e-05	2.30572	0.00702769
CTTNBP2	1.59373	4.73442e-06	2.35895	5.98324e-11
OLFM1	3.99712	0.0300667	2.36016	0.0109998
CD200	1.63528	0.000220784	2.36347	9.14705e-06
SYT14	1.48911	0.00103321	2.3689	1.25799e-05
PSEN2	1.75269	0.0408345	2.37877	0.000205329
MYH14	1.84846	4.70617e-05	2.38178	0.000102441
VSIG10L	2.21872	1.737e-05	2.3868	0.00324724
NFATC1	1.87387	0.00200644	2.42108	0.00324608
LRGUK	1.42183	0.000128053	2.46165	0.000448962
PLCB4	1.35689	0.0102703	2.46181	3.27564e-10
APLP1	2.80813	0.00030413	2.46291	4.7751e-05
CEROX1	2.12349	0.000377358	2.46554	0.00154882
TTYH3	1.60404	0.016501	2.47483	1.57445e-05
ASIC1	1.78425	0.0110182	2.48365	0.00116934
CEP131	1.83205	0.014733	2.48746	0.000148847
OSBPL7	1.49563	0.0249441	2.49145	6.91266e-06
RNF157	1.67889	8.78446e-08	2.55209	6.94487e-06
FASN	1.97848	0.0117172	2.61078	1.47616e-14
LINC02728	1.60965	0.0125156	2.62012	0.00324724
FBRSL1	1.86543	0.0424112	2.64427	0.00306447
SYT11	1.72806	5.7279e-07	2.66197	2.39722e-08
CCDC85C	2.00977	0.000230736	2.7501	3.85032e-07
SERINC2	2.04781	0.000512769	2.78214	0.0462835
SLCO3A1	1.71985	9.36431e-05	2.86989	0.00253206
SLC27A3	3.47466	1.57048e-20	2.88999	7.65892e-19
UBXN10	5.01881	0.00133632	2.92185	0.00437447
SLC2A10	1.75211	2.68553e-09	2.93574	1.69537e-06
CREB5	1.92171	5.21998e-12	2.94373	5.81767e-07
CSMD1	1.32469	0.0045689	2.99379	2.04425e-17
EGFEM1P	2.75426	6.30815e-06	3.01629	4.53168e-11
COL4A2	2.00771	0.000129458	3.08263	1.54626e-08
TPBG	2.29137	1.60143e-09	3.08992	0.000467028
SLC22A23	2.93775	2.06859e-09	3.1109	4.44544e-09
MPZ	1.76222	1.58752e-07	3.11755	0.0014842
GFOD1	1.33703	0.0234928	3.18191	2.8947e-08
LINC00383	21.7519	6.40302e-34	3.18653	0.000763518
CLSTN3	2.7718	0.000904994	3.25848	0.00261792
PI3	30.4876	0.00770369	3.27332	0.0143653
HDAC7	1.6704	0.00867731	3.34307	1.12448e-08
SYT6	2.56328	1.77686e-05	3.41909	0.00647091
KCNA2	2.69489	2.11905e-18	3.49999	0.0303257
COBL	1.97644	4.49496e-05	3.53036	8.99375e-14
GJA3	1.76752	0.0042411	3.55098	1.47493e-08
GPR153	1.78989	0.0014966	3.57143	3.77931e-14
STOX2	1.47714	0.00272587	3.65359	0.000160656
C22orf34	1.53373	0.0179198	3.66166	2.75961e-05
AC068870.3	2.45749	0.000511907	3.73985	3.14112e-08
GATA6	2.64282	0.004974	3.75494	0.00294433
SMO	1.44362	0.0268217	3.75508	1.24606e-09
SEPTIN6	1.37876	0.00276589	3.93767	2.02984e-10
AC009271.2	2.79507	1.89185e-05	3.98639	0.0253928
CXCR4	1.48652	0.0235279	3.99271	0.000395077
LINC02735	2.54228	0.0139792	4.07633	0.00015985
SPHK1	1.97614	0.0244499	4.2162	0.000255986
WWC1	1.95973	0.00025875	4.41885	0.000854042
BACH2	2.14805	1.11085e-10	4.51032	4.43466e-11
ELOVL2	1.78376	4.74768e-09	4.63985	4.5239e-12
OSMR	1.65568	1.90724e-05	5.54391	1.49393e-05
ARHGEF35-AS1	3.01858	0.000224183	5.86016	0.0310058
MVB12B	1.51667	0.0034941	5.90017	1.02741e-09
HEY1	1.70324	0.000522098	5.91156	1.73771e-10
OLIG1	1.91772	0.00151274	6.04889	1.58427e-07
AL133325.3	1.61574	0.00234046	6.09292	1.22024e-08
AMIGO2	2.23325	0.00329306	6.1442	2.84076e-11
NPDC1	9.3987	5.34332e-07	6.24692	0.00300153
MSI1	5.81228	0.00336526	6.41826	0.017016
DNASE2B	2.18259	0.028143	6.76303	5.45372e-05
CYBRD1	1.42626	0.000460218	6.77613	4.26043e-10
LRP4	1.47381	0.00374151	6.97058	2.56902e-15
ZDBF2	1.36104	0.00367626	7.01119	0.0451731
PDE4A	2.20539	1.85005e-05	7.03117	0.000141922
AC253572.1	2.72666	0.000480604	7.13504	4.06347e-08
TMTC1	1.85836	6.08743e-11	7.24064	2.0371e-20
AC090692.1	2.50225	0.0340976	7.35236	0.00078972
SLITRK2	1.56285	0.00017559	7.83395	2.79841e-25
FBLN5	2.30986	1.07696e-06	7.8924	4.26142e-11
LRIG1	1.72239	1.19571e-06	7.91193	4.03502e-11
Z97192.3	2.21409	0.00157863	8.61663	5.85379e-08
FAR2P2	1.80406	0.00253646	9.22349	0.0316253
AL513323.1	7.8695	0.00498471	10.429	0.000620835
NUP210	3.70362	2.00517e-13	11.1101	1.35648e-13
MPPED2	1.66497	0.0250088	11.2815	1.38467e-07
ANO3	2.41033	1.08279e-08	11.7174	3.27194e-15
FLVCR2	1.7864	0.0174346	12.6456	0.00134513
GPR161	1.59392	7.72027e-07	12.8911	3.55017e-26
AMIGO1	1.50392	0.003051	12.9029	9.33139e-07
P2RX5	3.5728	0.00330531	13.0158	1.18842e-13
TENM3	1.53764	0.000380231	13.5648	1.7613e-47
CDH1	1.69784	0.000435029	14.2089	6.05786e-61
LPAR3	1.58248	0.00824969	14.3008	3.02644e-26
STON2	1.78264	0.000218045	16.1697	1.51735e-59
SPTBN2	1.67257	0.0068875	16.4928	5.46215e-31
GHR	1.27431	0.0437776	18.0974	1.12121e-10
GOLGA2P11	4.3689	3.89456e-17	23.7273	1.90731e-13
AC126323.1	4.22864	6.15169e-10	24.4297	8.54486e-15
CECR2	1.86176	2.40047e-06	25.6705	1.70589e-06
AC126323.4	3.04461	0.0253882	27.7369	0.0300822
ZNF536	6.00987	3.14652e-09	38.1014	1.40744e-18
WNT3	2.5756	0.00406919	44.4129	3.29495e-11
APCDD1	1.52598	0.00485999	47.214	4.01373e-13
KCNS3	1.49218	0.000628515	56.8285	4.98579e-48
AC011504.1	29.4122	0.00269995	65.8264	1.32251e-05
ULBP2	1.76756	0.00407378	72.1259	3.68763e-06
